# Supplementary material for: De novo transcriptome sequencing and analysis of male and female swimming crab (Portunus trituberculatus) reproductive systems during mating embrace (stage II)
Source: BMC Genet. 2018 Jan 3;19:3. doi: 10.1186/s12863-017-0592-5 (PMC5753516; doi:10.1186/s12863-017-0592-5)
Supplement: Supplementary file 1 — Unigenes were mapped to the reference canonical pathways in KEGG. (XLS 1156 kb) [file 12863_2017_592_MOESM1_ESM.xls]

PathWay	Pathway_definition	number_of_seqs	seqs_kos/genes_list	pathway_imagename
path:ko04977	Vitamin digestion and absorption	79	comp2173_c0_seq1(K05665);comp232343_c0_seq1(K14073);comp23460_c0_seq1(K14073);comp25970_c0_seq1(K05665);comp275873_c0_seq1(K13885);comp278156_c0_seq1(K05665);comp281777_c0_seq1(K14073);comp347211_c0_seq1(K14073);comp377653_c0_seq1(K05665);comp382145_c0_seq1(K14616);comp384380_c0_seq1(K14616);comp391634_c0_seq1(K14073);comp44278_c0_seq1(K05665);comp44825_c0_seq1(K14386);comp47404_c0_seq1(K14610);c…	ko04977.png
path:ko04664	Fc epsilon RI signaling pathway	81	comp35086_c0_seq1(K00922);comp35086_c0_seq2(K00922);comp44598_c0_seq1(K00922);comp45956_c0_seq1(K04368);comp45956_c0_seq2(K04368);comp48469_c0_seq1(K04440);comp48469_c0_seq2(K04440);comp48469_c0_seq3(K04440);comp48921_c1_seq1(K04441);comp48921_c1_seq2(K04441);comp48921_c1_seq3(K04441);comp48921_c1_seq5(K04441);comp48962_c0_seq1(K04364);comp48962_c0_seq2(K04364);comp51297_c0_seq1(K04392);comp51952…	ko04664.png
path:ko00563	Glycosylphosphatidylinositol(GPI)-anchor biosynthesis	65	comp14386_c0_seq1(K05286);comp175703_c0_seq1(K05287);comp36425_c0_seq1(K05294);comp42071_c0_seq1(K03859);comp48794_c0_seq1(K05287);comp50298_c0_seq1(K08098);comp50737_c0_seq1(K05310);comp52846_c0_seq1(K07542);comp52846_c0_seq2(K07542);comp52846_c0_seq3(K07542);comp52846_c0_seq4(K07542);comp53633_c0_seq1(K07541);comp53778_c0_seq1(K05288);comp53784_c0_seq1(K05294);comp53784_c0_seq2(K05294);comp5380…	ko00563.png
path:ko00830	Retinol metabolism	70	comp119816_c0_seq1(K07424);comp1471_c0_seq1(K00515);comp1471_c0_seq2(K00515);comp169431_c0_seq1(K11158);comp178_c0_seq1(K00699);comp20508_c0_seq2(K00699);comp21669_c0_seq1(K00157);comp264544_c0_seq1(K07413);comp298158_c0_seq1(K11158);comp30625_c0_seq1(K15734);comp30830_c0_seq1(K00515);comp324733_c0_seq1(K07413);comp34493_c0_seq1(K00121);comp36372_c0_seq1(K07424);comp36372_c0_seq2(K07424);comp4373…	ko00830.png
path:ko05222	Small cell lung cancer	168	comp1295539_c0_seq1(K05717);comp13803_c0_seq1(K05719);comp13803_c0_seq2(K05719);comp17761_c0_seq1(K04377);comp228959_c0_seq1(K06240);comp231388_c0_seq1(K06240);comp247829_c0_seq1(K06240);comp264394_c0_seq1(K16060);comp297_c0_seq1(K05717);comp32168_c0_seq1(K02219);comp328254_c0_seq1(K06240);comp35086_c0_seq1(K00922);comp35086_c0_seq2(K00922);comp358354_c0_seq1(K06240);comp36306_c0_seq1(K16060);com…	ko05222.png
path:ko04660	T cell receptor signaling pathway	118	comp10215_c0_seq1(K07364);comp10215_c0_seq2(K07364);comp174206_c0_seq1(K04409);comp188154_c0_seq1(K04707);comp226039_c0_seq1(K04707);comp244220_c0_seq1(K05734);comp254655_c0_seq1(K04707);comp32591_c0_seq1(K06268);comp32591_c0_seq2(K06268);comp32591_c0_seq3(K06268);comp34319_c0_seq1(K04513);comp35086_c0_seq1(K00922);comp35086_c0_seq2(K00922);comp44598_c0_seq1(K00922);comp45956_c0_seq1(K04368);comp…	ko04660.png
path:ko00650	Butanoate metabolism	61	comp20491_c0_seq1(K01907);comp261233_c0_seq1(K00019);comp28263_c0_seq1(K01907);comp28625_c0_seq1(K01907);comp28625_c0_seq2(K01907);comp31192_c0_seq1(K07511);comp49424_c0_seq1(K00022);comp495_c0_seq1(K00139);comp495_c0_seq2(K00139);comp51848_c0_seq1(K00139);comp55321_c0_seq1(K00109);comp55321_c0_seq2(K00109);comp56233_c0_seq1(K00022);comp56499_c1_seq5(K00100);comp57028_c0_seq1(K13524);comp57028_c0…	ko00650.png
path:ko04911	Insulin secretion	152	comp1026_c0_seq1(K04351);comp10820_c0_seq1(K08042);comp10868_c0_seq1(K04351);comp10868_c0_seq2(K04351);comp12881_c0_seq1(K08042);comp130311_c0_seq1(K01540);comp13656_c0_seq1(K08041);comp14695_c0_seq1(K04351);comp18157_c0_seq1(K15297);comp1925_c0_seq1(K02677);comp1925_c0_seq2(K02677);comp209444_c0_seq1(K15297);comp21494_c0_seq1(K08042);comp21494_c0_seq2(K08042);comp221544_c0_seq1(K04936);comp22444…	ko04911.png
path:ko05030	Cocaine addiction	56	comp15869_c0_seq1(K05213);comp15869_c0_seq2(K05213);comp250522_c0_seq1(K08155);comp28327_c0_seq1(K05036);comp295799_c0_seq1(K04605);comp29790_c0_seq1(K04632);comp33659_c0_seq1(K04630);comp34101_c0_seq1(K05210);comp34101_c0_seq2(K05210);comp34559_c0_seq1(K05208);comp382864_c0_seq1(K04605);comp384806_c0_seq1(K04605);comp40223_c0_seq1(K04345);comp488888_c0_seq1(K00501);comp50033_c0_seq1(K08045);comp…	ko05030.png
path:ko00945	Stilbenoid, diarylheptanoid and gingerol biosynthesis	1	comp49363_c0_seq3(K00517);	ko00945.png
path:ko03430	Mismatch repair	84	comp13103_c0_seq1(K02327);comp14564_c0_seq1(K04802);comp222399_c0_seq1(K08739);comp26935_c0_seq1(K10756);comp31424_c0_seq1(K03504);comp32351_c0_seq1(K10739);comp35360_c0_seq1(K10747);comp36170_c0_seq1(K08739);comp37307_c0_seq1(K02327);comp41433_c0_seq1(K08734);comp43762_c0_seq1(K10756);comp45383_c0_seq2(K03111);comp45383_c0_seq3(K03111);comp45383_c0_seq4(K03111);comp45383_c0_seq5(K03111);comp4605…	ko03430.png
path:ko04745	Phototransduction - fly	113	comp10982_c0_seq1(K13803);comp11672_c0_seq1(K05692);comp13263_c0_seq1(K13802);comp15635_c0_seq1(K13803);comp156612_c0_seq1(K05692);comp16281_c0_seq1(K05692);comp17499_c0_seq1(K13805);comp184155_c0_seq1(K13805);comp18672_c0_seq1(K05692);comp188706_c0_seq1(K05692);comp1925_c0_seq1(K02677);comp1925_c0_seq2(K02677);comp23370_c0_seq1(K05692);comp237903_c0_seq1(K13805);comp24299_c0_seq1(K13805);comp242…	ko04745.png
path:ko00760	Nicotinate and nicotinamide metabolism	49	comp21669_c0_seq1(K00157);comp22830_c0_seq1(K01950);comp324165_c0_seq1(K01513);comp33289_c0_seq1(K01081);comp33289_c0_seq2(K01081);comp33289_c0_seq3(K01081);comp348678_c0_seq1(K03462);comp42816_c0_seq1(K01081);comp42816_c0_seq2(K01081);comp42816_c0_seq3(K01081);comp42816_c0_seq4(K01081);comp49317_c0_seq1(K01513);comp50626_c0_seq1(K01081);comp50626_c0_seq2(K01081);comp53108_c1_seq1(K01513);comp535…	ko00760.png
path:ko00514	Other types of O-glycan biosynthesis	111	comp12581_c0_seq1(K09666);comp23681_c0_seq1(K13676);comp23681_c0_seq2(K13676);comp299914_c0_seq1(K03691);comp32690_c0_seq1(K00779);comp32690_c0_seq3(K00779);comp37467_c0_seq1(K09666);comp37467_c0_seq2(K09666);comp38461_c0_seq1(K00728);comp389678_c0_seq1(K03691);comp433034_c0_seq1(K09666);comp49253_c0_seq1(K09666);comp49253_c0_seq2(K09666);comp51925_c0_seq1(K13676);comp52365_c0_seq1(K03691);comp52…	ko00514.png
path:ko04261	Adrenergic signaling in cardiomyocytes	187	comp1026_c0_seq1(K04351);comp10820_c0_seq1(K08042);comp10868_c0_seq1(K04351);comp10868_c0_seq2(K04351);comp12881_c0_seq1(K08042);comp130311_c0_seq1(K01540);comp13656_c0_seq1(K08041);comp14695_c0_seq1(K04351);comp19984_c0_seq1(K04926);comp19984_c0_seq2(K04926);comp21494_c0_seq1(K08042);comp21494_c0_seq2(K08042);comp244078_c0_seq1(K04962);comp24736_c0_seq1(K04634);comp24982_c0_seq1(K08041);comp2589…	ko04261.png
path:ko05203	Viral carcinogenesis	294	comp13806_c0_seq1(K11404);comp19037_c0_seq1(K04681);comp200622_c0_seq1(K04681);comp220125_c0_seq1(K10151);comp24656_c0_seq1(K05699);comp24719_c0_seq1(K02216);comp27443_c0_seq1(K06063);comp278960_c0_seq1(K04681);comp31551_c0_seq1(K04498);comp32363_c0_seq1(K03123);comp331265_c0_seq1(K04681);comp34319_c0_seq1(K04513);comp34333_c0_seq1(K02146);comp34664_c0_seq1(K06630);comp35086_c0_seq1(K00922);comp3…	ko05203.png
path:ko04974	Protein digestion and absorption	176	comp10917_c0_seq1(K14206);comp11653_c0_seq1(K06236);comp130311_c0_seq1(K01540);comp19984_c0_seq1(K04926);comp19984_c0_seq2(K04926);comp207587_c0_seq1(K05849);comp209720_c0_seq1(K16630);comp279402_c0_seq1(K01312);comp295385_c0_seq1(K16630);comp32883_c0_seq1(K16628);comp32883_c0_seq2(K16628);comp34362_c0_seq1(K14207);comp3493_c0_seq1(K13781);comp35896_c0_seq1(K06236);comp36388_c0_seq1(K01539);comp3…	ko04974.png
path:ko05131	Shigellosis	172	comp11672_c0_seq1(K05692);comp11801_c0_seq1(K05748);comp12182_c0_seq1(K05747);comp13803_c0_seq1(K05719);comp13803_c0_seq2(K05719);comp14848_c0_seq1(K05748);comp156612_c0_seq1(K05692);comp16014_c0_seq1(K05753);comp16281_c0_seq1(K05692);comp175103_c0_seq1(K12836);comp181371_c0_seq1(K12366);comp18672_c0_seq1(K05692);comp188706_c0_seq1(K05692);comp211830_c0_seq1(K05747);comp219164_c0_seq1(K13708);com…	ko05131.png
path:ko04145	Phagosome	297	comp112037_c0_seq1(K07374);comp11672_c0_seq1(K05692);comp13519_c0_seq1(K00921);comp13803_c0_seq1(K05719);comp13803_c0_seq2(K05719);comp140701_c0_seq1(K07374);comp143472_c0_seq1(K07374);comp15112_c0_seq1(K02144);comp155600_c0_seq1(K00921);comp156612_c0_seq1(K05692);comp16281_c0_seq1(K05692);comp1678_c0_seq1(K07374);comp17873_c0_seq1(K10414);comp185503_c0_seq1(K07375);comp18672_c0_seq1(K05692);comp…	ko04145.png
path:ko03060	Protein export	41	comp20225_c0_seq1(K03105);comp21052_c0_seq1(K13431);comp34042_c0_seq1(K03108);comp460_c0_seq1(K13280);comp50580_c0_seq1(K12946);comp50580_c0_seq2(K12946);comp50580_c0_seq3(K12946);comp50580_c0_seq4(K12946);comp50580_c0_seq5(K12946);comp52114_c0_seq1(K09490);comp55355_c0_seq1(K12275);comp56351_c0_seq1(K03106);comp56351_c0_seq2(K03106);comp56351_c0_seq3(K03106);comp56351_c0_seq4(K03106);comp56351_c…	ko03060.png
path:ko00072	Synthesis and degradation of ketone bodies	37	comp261233_c0_seq1(K00019);comp58933_c0_seq1(K00019);comp59225_c0_seq1(K00019);comp61155_c0_seq1(K01640);comp61155_c0_seq2(K01640);comp61819_c0_seq1(K00019);comp61819_c0_seq2(K00019);comp61825_c0_seq1(K00019);comp61825_c0_seq2(K00019);comp61825_c0_seq3(K00019);comp61933_c0_seq1(K00019);comp61933_c0_seq10(K00019);comp61933_c0_seq12(K00019);comp61933_c0_seq13(K00019);comp61933_c0_seq14(K00019);comp…	ko00072.png
path:ko04666	Fc gamma R-mediated phagocytosis	236	comp10824_c0_seq1(K05743);comp11790_c0_seq1(K01115);comp11801_c0_seq1(K05748);comp12182_c0_seq1(K05747);comp14848_c0_seq1(K05748);comp14957_c0_seq1(K00889);comp16014_c0_seq1(K05753);comp164177_c0_seq1(K06068);comp174206_c0_seq1(K04409);comp1925_c0_seq1(K02677);comp1925_c0_seq2(K02677);comp211830_c0_seq1(K05747);comp231241_c0_seq1(K05748);comp237098_c0_seq1(K05747);comp244016_c0_seq1(K05747);comp2…	ko04666.png
path:ko03440	Homologous recombination	73	comp13103_c0_seq1(K02327);comp167436_c0_seq1(K10875);comp173189_c0_seq1(K03165);comp251183_c0_seq1(K03165);comp307593_c0_seq1(K03165);comp31424_c0_seq1(K03504);comp320220_c0_seq1(K03165);comp32351_c0_seq1(K10739);comp32529_c0_seq1(K10873);comp37307_c0_seq1(K02327);comp42612_c0_seq1(K03165);comp42612_c0_seq2(K03165);comp43388_c0_seq1(K10875);comp45383_c0_seq2(K03111);comp45383_c0_seq3(K03111);comp…	ko03440.png
path:ko05145	Toxoplasmosis	152	comp13803_c0_seq1(K05719);comp13803_c0_seq2(K05719);comp13904_c0_seq1(K03283);comp20951_c0_seq1(K12473);comp228959_c0_seq1(K06240);comp231388_c0_seq1(K06240);comp247829_c0_seq1(K06240);comp264394_c0_seq1(K16060);comp296313_c0_seq1(K12473);comp328254_c0_seq1(K06240);comp33659_c0_seq1(K04630);comp34212_c0_seq1(K03283);comp35086_c0_seq1(K00922);comp35086_c0_seq2(K00922);comp35385_c0_seq1(K12473);com…	ko05145.png
path:ko04112	Cell cycle - Caulobacter	13	comp57150_c0_seq1(K01358);comp57150_c0_seq2(K01358);comp57150_c0_seq3(K01358);comp62265_c0_seq8(K03544);comp62505_c0_seq1(K01338);comp62505_c0_seq2(K01338);comp62505_c0_seq3(K01338);comp62505_c0_seq4(K01338);comp62505_c0_seq5(K01338);comp62505_c0_seq6(K01338);comp62505_c0_seq7(K01338);comp62505_c0_seq8(K01338);comp62505_c0_seq9(K01338);	ko04112.png
path:ko00930	Caprolactam degradation	13	comp31192_c0_seq1(K07511);comp354809_c0_seq1(K01053);comp39608_c0_seq1(K01053);comp39608_c0_seq2(K01053);comp39608_c0_seq3(K01053);comp39608_c0_seq4(K01053);comp49424_c0_seq1(K00022);comp56233_c0_seq1(K00022);comp591583_c0_seq1(K01053);comp62875_c0_seq1(K07515);comp63240_c0_seq2(K01053);comp63240_c0_seq3(K01053);comp63240_c0_seq5(K01053);	ko00930.png
path:ko00473	D-Alanine metabolism	4	comp48706_c0_seq1(K01775);comp48706_c0_seq2(K01775);comp48706_c0_seq3(K01775);comp48706_c0_seq4(K01775);	ko00473.png
path:ko04060	Cytokine-cytokine receptor interaction	35	comp13140_c0_seq1(K16621);comp14244_c0_seq1(K04389);comp173701_c0_seq1(K04389);comp262060_c0_seq1(K05096);comp29030_c0_seq1(K04389);comp30945_c0_seq1(K05096);comp30945_c0_seq2(K05096);comp36338_c0_seq2(K04664);comp37510_c0_seq1(K04662);comp37510_c0_seq2(K04662);comp42380_c0_seq1(K04667);comp441123_c0_seq1(K04662);comp443278_c0_seq1(K04389);comp47515_c0_seq1(K04361);comp48814_c0_seq2(K04361);comp4…	ko04060.png
path:ko00430	Taurine and hypotaurine metabolism	21	comp287746_c0_seq1(K01594);comp51798_c0_seq1(K00681);comp51798_c0_seq2(K00681);comp58038_c0_seq1(K00681);comp58038_c0_seq2(K00681);comp58038_c0_seq3(K00681);comp58038_c0_seq4(K00681);comp58038_c0_seq5(K00681);comp60907_c0_seq1(K00456);comp62031_c0_seq1(K10712);comp64475_c0_seq13(K00659);comp64475_c0_seq14(K00659);comp64475_c0_seq24(K00659);comp64475_c0_seq28(K00659);comp64475_c0_seq33(K00659);com…	ko00430.png
path:ko01200	Carbon metabolism	307	comp10285_c0_seq1(K00297);comp10285_c0_seq2(K00297);comp10522_c0_seq1(K00297);comp1197496_c0_seq1(K01689);comp13729_c0_seq1(K00830);comp13729_c0_seq2(K00830);comp15288_c0_seq1(K00627);comp15288_c0_seq2(K00627);comp178077_c0_seq1(K00863);comp20221_c0_seq1(K00236);comp21741_c0_seq1(K00927);comp21814_c0_seq1(K14455);comp23352_c0_seq1(K00605);comp23352_c0_seq2(K00605);comp24576_c0_seq1(K01834);comp25…	ko01200.png
path:ko04932	Non-alcoholic fatty liver disease (NAFLD)	189	comp14244_c0_seq1(K04389);comp173701_c0_seq1(K04389);comp20159_c0_seq1(K03945);comp20221_c0_seq1(K00236);comp21206_c0_seq1(K03955);comp21340_c0_seq1(K00420);comp22348_c0_seq1(K03962);comp23013_c0_seq1(K03935);comp232521_c0_seq1(K02262);comp24047_c0_seq1(K02256);comp24467_c0_seq1(K09027);comp247082_c0_seq1(K02261);comp25191_c0_seq1(K03949);comp28462_c0_seq1(K09113);comp29030_c0_seq1(K04389);comp29…	ko04932.png
path:ko04750	Inflammatory mediator regulation of TRP channels	210	comp1013112_c0_seq1(K04149);comp10820_c0_seq1(K08042);comp12881_c0_seq1(K08042);comp13656_c0_seq1(K08041);comp14280_c0_seq1(K04984);comp164177_c0_seq1(K06068);comp1925_c0_seq1(K02677);comp1925_c0_seq2(K02677);comp204700_c0_seq1(K07418);comp211195_c0_seq1(K04984);comp21494_c0_seq1(K08042);comp21494_c0_seq2(K08042);comp232070_c0_seq1(K16343);comp24736_c0_seq1(K04634);comp24982_c0_seq1(K08041);comp2…	ko04750.png
path:ko00513	Various types of N-glycan biosynthesis	91	comp259962_c0_seq1(K00717);comp281126_c0_seq1(K14464);comp32871_c0_seq1(K03843);comp32871_c0_seq2(K03843);comp33807_c0_seq1(K07151);comp388924_c0_seq1(K00753);comp39457_c0_seq1(K14459);comp433751_c0_seq1(K00736);comp435072_c0_seq1(K00753);comp45295_c0_seq1(K07432);comp47555_c0_seq2(K07432);comp48112_c0_seq2(K00726);comp485083_c0_seq1(K14459);comp488662_c0_seq1(K00736);comp48989_c0_seq1(K01230);co…	ko00513.png
path:ko00130	Ubiquinone and other terpenoid-quinone biosynthesis	20	comp1022992_c0_seq1(K00815);comp29412_c0_seq1(K10106);comp36581_c0_seq1(K00457);comp387442_c0_seq1(K00815);comp47566_c0_seq1(K10106);comp55892_c0_seq1(K00591);comp59861_c0_seq1(K06127);comp61577_c0_seq1(K05357);comp61577_c0_seq2(K05357);comp61577_c0_seq3(K05357);comp61577_c0_seq4(K05357);comp61864_c0_seq1(K01904);comp61864_c0_seq3(K01904);comp61864_c0_seq4(K01904);comp61927_c0_seq1(K06134);comp62…	ko00130.png
path:ko04966	Collecting duct acid secretion	57	comp32627_c0_seq1(K02151);comp33805_c0_seq1(K02155);comp34333_c0_seq1(K02146);comp35948_c0_seq1(K02155);comp35948_c0_seq2(K02155);comp53166_c0_seq1(K02153);comp54247_c0_seq1(K02153);comp56377_c0_seq1(K02150);comp57912_c0_seq4(K02152);comp59100_c0_seq1(K02154);comp59100_c0_seq10(K02154);comp59100_c0_seq11(K02154);comp59100_c0_seq12(K02154);comp59100_c0_seq13(K02154);comp59100_c0_seq14(K02154);comp…	ko04966.png
path:ko03410	Base excision repair	101	comp13103_c0_seq1(K02327);comp14564_c0_seq1(K04802);comp31424_c0_seq1(K03504);comp347847_c0_seq1(K03649);comp35360_c0_seq1(K10747);comp35506_c0_seq1(K10567);comp36824_c0_seq1(K03652);comp37307_c0_seq1(K02327);comp40043_c0_seq1(K02325);comp44958_c0_seq1(K10567);comp46051_c0_seq1(K03504);comp46327_c0_seq1(K03512);comp46327_c0_seq2(K03512);comp46327_c0_seq3(K03512);comp46327_c0_seq4(K03512);comp4918…	ko03410.png
path:ko04740	Olfactory transduction	71	comp10616_c0_seq1(K07376);comp108174_c0_seq1(K05030);comp16157_c0_seq1(K04952);comp2010_c0_seq1(K05030);comp23099_c0_seq1(K05028);comp23129_c0_seq1(K05030);comp24638_c0_seq1(K05030);comp25603_c0_seq1(K07376);comp28251_c0_seq1(K07376);comp28254_c0_seq1(K04952);comp303122_c0_seq1(K05030);comp321342_c0_seq1(K04950);comp325617_c0_seq1(K07376);comp34014_c0_seq1(K04952);comp34314_c0_seq1(K04952);comp34…	ko04740.png
path:ko05160	Hepatitis C	110	comp13913_c0_seq1(K16196);comp20951_c0_seq1(K12473);comp233304_c0_seq1(K16196);comp26236_c0_seq1(K16196);comp275873_c0_seq1(K13885);comp29616_c0_seq1(K04354);comp29616_c0_seq2(K04354);comp296313_c0_seq1(K12473);comp35086_c0_seq1(K00922);comp35086_c0_seq2(K00922);comp35385_c0_seq1(K12473);comp36842_c0_seq2(K05401);comp37092_c0_seq1(K08860);comp39509_c0_seq1(K16196);comp41049_c0_seq1(K12473);comp44…	ko05160.png
path:ko05020	Prion diseases	30	comp13442_c0_seq1(K09203);comp27659_c0_seq1(K04565);comp35115_c0_seq1(K06491);comp35115_c0_seq2(K06491);comp40223_c0_seq1(K04345);comp42221_c0_seq1(K09553);comp45956_c0_seq1(K04368);comp45956_c0_seq2(K04368);comp51174_c0_seq1(K04565);comp52114_c0_seq1(K09490);comp52699_c0_seq1(K04345);comp52699_c0_seq2(K04345);comp52699_c0_seq3(K04345);comp52699_c0_seq4(K04345);comp54679_c0_seq1(K09553);comp54679…	ko05020.png
path:ko04391	Hippo signaling pathway - fly	325	comp11672_c0_seq1(K05692);comp140136_c0_seq1(K16677);comp156612_c0_seq1(K05692);comp16281_c0_seq1(K05692);comp17761_c0_seq1(K04377);comp18672_c0_seq1(K05692);comp188706_c0_seq1(K05692);comp193884_c0_seq1(K16677);comp23370_c0_seq1(K05692);comp25438_c0_seq1(K16673);comp25979_c0_seq1(K16677);comp25979_c0_seq2(K16677);comp29616_c0_seq1(K04354);comp29616_c0_seq2(K04354);comp296300_c0_seq1(K16669);comp…	ko04391.png
path:ko00240	Pyrimidine metabolism	262	comp13103_c0_seq1(K02327);comp159726_c0_seq1(K03023);comp213516_c0_seq1(K02320);comp22701_c0_seq1(K03006);comp25793_c0_seq1(K03016);comp25793_c0_seq2(K03016);comp295244_c0_seq1(K02320);comp303622_c0_seq1(K03006);comp30526_c0_seq1(K03009);comp30526_c0_seq2(K03009);comp30602_c0_seq1(K14721);comp31424_c0_seq1(K03504);comp320764_c0_seq1(K02320);comp32566_c0_seq1(K00940);comp32691_c0_seq1(K00940);comp…	ko00240.png
path:ko00900	Terpenoid backbone biosynthesis	53	comp10878_c0_seq1(K12504);comp14328_c0_seq1(K01597);comp250857_c0_seq1(K01597);comp327675_c0_seq1(K12504);comp33931_c0_seq2(K12505);comp407335_c0_seq1(K12504);comp44615_c0_seq1(K08658);comp44615_c0_seq2(K08658);comp45030_c0_seq2(K00021);comp45030_c0_seq3(K00021);comp52645_c0_seq1(K11778);comp57711_c0_seq3(K13273);comp57711_c0_seq6(K13273);comp57935_c0_seq1(K06013);comp58369_c0_seq2(K05906);comp58…	ko00900.png
path:ko05223	Non-small cell lung cancer	83	comp104353_c0_seq1(K09850);comp1925_c0_seq1(K02677);comp1925_c0_seq2(K02677);comp30437_c0_seq1(K02677);comp326808_c0_seq1(K05119);comp35086_c0_seq1(K00922);comp35086_c0_seq2(K00922);comp44598_c0_seq1(K00922);comp45956_c0_seq1(K04368);comp45956_c0_seq2(K04368);comp47515_c0_seq1(K04361);comp47783_c0_seq1(K01522);comp48814_c0_seq2(K04361);comp48814_c0_seq3(K04361);comp488975_c0_seq1(K05119);comp4896…	ko05223.png
path:ko04962	Vasopressin-regulated water reabsorption	144	comp1018894_c0_seq1(K10417);comp151033_c0_seq1(K07904);comp17873_c0_seq1(K10414);comp21729_c0_seq2(K10414);comp232319_c0_seq1(K10414);comp24242_c0_seq1(K10417);comp29602_c0_seq1(K10427);comp29790_c0_seq1(K04632);comp301190_c0_seq1(K08046);comp349046_c0_seq1(K10417);comp36210_c0_seq1(K10414);comp36210_c0_seq2(K10414);comp36210_c0_seq3(K10414);comp36210_c0_seq4(K10414);comp36800_c0_seq1(K10414);com…	ko04962.png
path:ko04672	Intestinal immune network for IgA production	4	comp53178_c0_seq1(K06590);comp53178_c0_seq3(K06590);comp57561_c0_seq1(K06483);comp57561_c0_seq4(K06483);	ko04672.png
path:ko04340	Hedgehog signaling pathway	124	comp10705_c0_seq1(K16799);comp10864_c0_seq1(K06233);comp119432_c0_seq1(K01558);comp13021_c0_seq1(K16799);comp140122_c0_seq1(K06235);comp173878_c0_seq1(K01558);comp193092_c0_seq1(K00572);comp221749_c0_seq1(K06228);comp233457_c0_seq1(K06232);comp24146_c0_seq1(K06224);comp245299_c0_seq1(K00408);comp258185_c0_seq1(K03362);comp260010_c0_seq1(K03362);comp279917_c0_seq1(K16799);comp282052_c0_seq1(K06233…	ko04340.png
path:ko04130	SNARE interactions in vesicular transport	81	comp12986_c0_seq1(K08495);comp13398_c0_seq1(K08513);comp224447_c0_seq1(K04560);comp27978_c0_seq1(K04560);comp41473_c0_seq1(K08493);comp45730_c0_seq1(K04560);comp45826_c0_seq1(K13504);comp51906_c0_seq1(K08490);comp51906_c0_seq2(K08490);comp53355_c0_seq1(K08489);comp53973_c0_seq1(K08486);comp53973_c0_seq2(K08486);comp54484_c0_seq1(K08510);comp54484_c0_seq2(K08510);comp54484_c0_seq3(K08510);comp5679…	ko04130.png
path:ko00624	Polycyclic aromatic hydrocarbon degradation	1	comp49363_c0_seq3(K00517);	ko00624.png
path:ko05218	Melanoma	115	comp247839_c0_seq1(K04358);comp35086_c0_seq1(K00922);comp35086_c0_seq2(K00922);comp42489_c0_seq1(K01110);comp44598_c0_seq1(K00922);comp45956_c0_seq1(K04368);comp45956_c0_seq2(K04368);comp47515_c0_seq1(K04361);comp48814_c0_seq2(K04361);comp48814_c0_seq3(K04361);comp51952_c0_seq1(K04456);comp52189_c1_seq1(K07827);comp52772_c0_seq1(K04361);comp52772_c0_seq2(K04361);comp53795_c0_seq1(K02091);comp5379…	ko05218.png
path:ko00051	Fructose and mannose metabolism	148	comp10281_c0_seq1(K05305);comp12440_c0_seq1(K14634);comp17694_c0_seq1(K01805);comp200866_c0_seq1(K01805);comp28582_c0_seq1(K00008);comp28742_c0_seq1(K05305);comp28742_c0_seq2(K05305);comp316711_c0_seq1(K01805);comp34877_c0_seq1(K01623);comp406895_c0_seq1(K00011);comp41754_c0_seq1(K00008);comp41754_c0_seq2(K00008);comp44605_c0_seq1(K01805);comp44605_c0_seq2(K01805);comp47787_c0_seq1(K00008);comp48…	ko00051.png
path:ko04621	NOD-like receptor signaling pathway	45	comp264394_c0_seq1(K16060);comp265558_c0_seq1(K04079);comp272450_c0_seq1(K04079);comp30496_c0_seq1(K04079);comp36306_c0_seq1(K16060);comp44263_c0_seq1(K04398);comp48469_c0_seq1(K04440);comp48469_c0_seq2(K04440);comp48469_c0_seq3(K04440);comp48921_c1_seq1(K04441);comp48921_c1_seq2(K04441);comp48921_c1_seq3(K04441);comp48921_c1_seq5(K04441);comp50594_c0_seq1(K03175);comp50640_c0_seq1(K02580);comp52…	ko04621.png
path:ko05152	Tuberculosis	164	comp15112_c0_seq1(K02144);comp153768_c0_seq1(K08539);comp31551_c0_seq1(K04498);comp32591_c0_seq1(K06268);comp32591_c0_seq2(K06268);comp32591_c0_seq3(K06268);comp33805_c0_seq1(K02155);comp34319_c0_seq1(K04513);comp34333_c0_seq1(K02146);comp35948_c0_seq1(K02155);comp35948_c0_seq2(K02155);comp39663_c0_seq1(K02183);comp39663_c0_seq2(K02183);comp44263_c0_seq1(K04398);comp454207_c0_seq1(K01379);comp455…	ko05152.png
path:ko05012	Parkinson's disease	166	comp20159_c0_seq1(K03945);comp20221_c0_seq1(K00236);comp21206_c0_seq1(K03955);comp21340_c0_seq1(K00420);comp22332_c0_seq1(K02132);comp22348_c0_seq1(K03962);comp23013_c0_seq1(K03935);comp232521_c0_seq1(K02262);comp232663_c0_seq1(K02126);comp23596_c0_seq1(K02138);comp23612_c0_seq1(K02127);comp24047_c0_seq1(K02256);comp247082_c0_seq1(K02261);comp24710_c0_seq1(K15040);comp250522_c0_seq1(K08155);comp2…	ko05012.png
path:ko04921	Oxytocin signaling pathway	268	comp10820_c0_seq1(K08042);comp11672_c0_seq1(K05692);comp12881_c0_seq1(K08042);comp13656_c0_seq1(K08041);comp154266_c0_seq1(K12318);comp156612_c0_seq1(K05692);comp16281_c0_seq1(K05692);comp18672_c0_seq1(K05692);comp188706_c0_seq1(K05692);comp1925_c0_seq1(K02677);comp1925_c0_seq2(K02677);comp21494_c0_seq1(K08042);comp21494_c0_seq2(K08042);comp23370_c0_seq1(K05692);comp244078_c0_seq1(K04962);comp247…	ko04921.png
path:ko04011	MAPK signaling pathway - yeast	42	comp141994_c0_seq1(K11238);comp174206_c0_seq1(K04409);comp186125_c0_seq1(K09291);comp19015_c0_seq1(K11238);comp1925_c0_seq1(K02677);comp1925_c0_seq2(K02677);comp233825_c0_seq1(K09291);comp27999_c0_seq1(K09291);comp30437_c0_seq1(K02677);comp32228_c0_seq1(K11238);comp34218_c0_seq1(K11238);comp34319_c0_seq1(K04513);comp47513_c0_seq1(K09291);comp47724_c0_seq1(K04409);comp47724_c0_seq2(K04409);comp489…	ko04011.png
path:ko03050	Proteasome	44	comp24578_c0_seq1(K03030);comp25431_c0_seq1(K02729);comp25602_c0_seq1(K02730);comp25757_c0_seq1(K02731);comp31856_c0_seq1(K02734);comp33132_c0_seq1(K02726);comp34739_c0_seq1(K03066);comp46876_c0_seq1(K03029);comp48280_c0_seq1(K03065);comp49675_c0_seq2(K03036);comp49675_c0_seq3(K03036);comp50712_c0_seq1(K10881);comp51229_c0_seq1(K03033);comp51962_c0_seq1(K02728);comp52026_c0_seq1(K03035);comp52026…	ko03050.png
path:ko04120	Ubiquitin mediated proteolysis	307	comp13252_c0_seq1(K10594);comp13400_c0_seq1(K10593);comp15518_c0_seq1(K10595);comp15553_c0_seq1(K10586);comp172770_c0_seq1(K10588);comp185271_c0_seq1(K10595);comp188154_c0_seq1(K04707);comp20565_c0_seq1(K10594);comp21148_c0_seq1(K10594);comp21753_c0_seq1(K10611);comp220709_c0_seq1(K10595);comp226039_c0_seq1(K04707);comp25166_c0_seq1(K10573);comp254655_c0_seq1(K04707);comp258185_c0_seq1(K03362);co…	ko04120.png
path:ko00472	D-Arginine and D-ornithine metabolism	5	comp63405_c0_seq1(K00273);comp63405_c0_seq2(K00273);comp63405_c0_seq3(K00273);comp63405_c0_seq4(K00273);comp63405_c0_seq5(K00273);	ko00472.png
path:ko05144	Malaria	45	comp1166327_c0_seq1(K04550);comp219625_c0_seq1(K04550);comp25762_c0_seq1(K04550);comp27802_c0_seq1(K04550);comp27802_c0_seq2(K04550);comp30201_c0_seq1(K04550);comp325616_c0_seq1(K04550);comp331918_c0_seq1(K04550);comp4234_c0_seq1(K16857);comp428373_c0_seq1(K04550);comp437517_c0_seq1(K04550);comp442564_c0_seq1(K16857);comp46607_c0_seq1(K16336);comp489399_c0_seq1(K04550);comp49168_c0_seq1(K04550);c…	ko05144.png
path:ko04920	Adipocytokine signaling pathway	138	comp29824_c0_seq1(K07199);comp32868_c0_seq1(K07297);comp35049_c0_seq1(K15013);comp35049_c0_seq2(K15013);comp36254_c0_seq1(K01084);comp48469_c0_seq1(K04440);comp48469_c0_seq2(K04440);comp48469_c0_seq3(K04440);comp50273_c0_seq1(K07199);comp50640_c0_seq1(K02580);comp51952_c0_seq1(K04456);comp52814_c0_seq1(K15013);comp52814_c0_seq2(K15013);comp52814_c0_seq3(K15013);comp53275_c0_seq1(K04440);comp53275…	ko04920.png
path:ko00520	Amino sugar and nucleotide sugar metabolism	175	comp10281_c0_seq1(K05305);comp1137311_c0_seq1(K00698);comp12434_c0_seq1(K01183);comp14483_c0_seq1(K00698);comp1610_c0_seq1(K00963);comp17832_c0_seq1(K12373);comp23383_c0_seq1(K01183);comp263942_c0_seq1(K12373);comp27401_c0_seq1(K05304);comp27880_c0_seq1(K00698);comp28742_c0_seq1(K05305);comp28742_c0_seq2(K05305);comp299518_c0_seq1(K00698);comp309816_c0_seq1(K01183);comp321548_c0_seq1(K01183);comp…	ko00520.png
path:ko05215	Prostate cancer	186	comp265558_c0_seq1(K04079);comp272450_c0_seq1(K04079);comp30496_c0_seq1(K04079);comp31551_c0_seq1(K04498);comp35086_c0_seq1(K00922);comp35086_c0_seq2(K00922);comp37045_c0_seq1(K04491);comp42489_c0_seq1(K01110);comp44598_c0_seq1(K00922);comp45200_c0_seq1(K04491);comp45200_c0_seq10(K04491);comp45200_c0_seq2(K04491);comp45200_c0_seq4(K04491);comp45200_c0_seq5(K04491);comp45200_c0_seq6(K04491);comp45…	ko05215.png
path:ko00040	Pentose and glucuronate interconversions	105	comp1610_c0_seq1(K00963);comp17694_c0_seq1(K01805);comp178_c0_seq1(K00699);comp200866_c0_seq1(K01805);comp20508_c0_seq2(K00699);comp22467_c0_seq1(K00078);comp28152_c0_seq1(K01051);comp28582_c0_seq1(K00008);comp316711_c0_seq1(K01805);comp3299_c0_seq1(K00128);comp398416_c0_seq1(K00963);comp406895_c0_seq1(K00011);comp41235_c0_seq1(K00078);comp41754_c0_seq1(K00008);comp41754_c0_seq2(K00008);comp44605…	ko00040.png
path:ko00450	Selenocompound metabolism	15	comp185807_c0_seq1(K01763);comp355969_c0_seq1(K01763);comp49817_c0_seq1(K03341);comp49817_c0_seq2(K03341);comp52123_c0_seq1(K01758);comp53919_c0_seq1(K00548);comp54261_c0_seq1(K01874);comp54261_c0_seq2(K01874);comp56658_c0_seq1(K00816);comp58436_c0_seq2(K01008);comp64100_c0_seq1(K13811);comp64100_c0_seq2(K13811);comp64100_c1_seq1(K13811);comp64287_c0_seq9(K01874);comp64514_c0_seq1(K00384);	ko00450.png
path:ko00620	Pyruvate metabolism	92	comp15288_c0_seq1(K00627);comp15288_c0_seq2(K00627);comp230196_c0_seq1(K11262);comp244240_c0_seq1(K00149);comp25802_c0_seq1(K00026);comp297077_c0_seq1(K11262);comp31508_c0_seq1(K00149);comp3299_c0_seq1(K00128);comp35267_c0_seq1(K11262);comp35267_c0_seq2(K11262);comp46478_c0_seq4(K01512);comp46478_c0_seq5(K01512);comp46478_c0_seq6(K01512);comp484695_c0_seq1(K00149);comp48950_c0_seq1(K11262);comp49…	ko00620.png
path:ko00310	Lysine degradation	233	comp11304_c0_seq1(K11425);comp13189_c0_seq1(K09189);comp13189_c0_seq2(K09189);comp14955_c0_seq1(K11422);comp18109_c0_seq1(K09188);comp18393_c0_seq1(K13647);comp19872_c0_seq1(K11422);comp211059_c0_seq1(K09188);comp211863_c0_seq1(K11433);comp23259_c0_seq1(K14959);comp244240_c0_seq1(K00149);comp267902_c0_seq1(K00471);comp281035_c0_seq1(K00471);comp30509_c0_seq2(K09188);comp31192_c0_seq1(K07511);comp…	ko00310.png
path:ko04973	Carbohydrate digestion and absorption	52	comp130311_c0_seq1(K01540);comp16198_c0_seq1(K01176);comp349450_c0_seq1(K12047);comp35086_c0_seq1(K00922);comp35086_c0_seq2(K00922);comp36254_c0_seq1(K01084);comp36388_c0_seq1(K01539);comp44598_c0_seq1(K00922);comp51344_c0_seq1(K01540);comp51952_c0_seq1(K04456);comp53920_c0_seq1(K01084);comp53920_c0_seq2(K01084);comp53920_c0_seq3(K01084);comp53920_c0_seq4(K01084);comp53920_c0_seq5(K01084);comp540…	ko04973.png
path:ko05031	Amphetamine addiction	111	comp15869_c0_seq1(K05213);comp15869_c0_seq2(K05213);comp1925_c0_seq1(K02677);comp1925_c0_seq2(K02677);comp224447_c0_seq1(K04560);comp250522_c0_seq1(K08155);comp27978_c0_seq1(K04560);comp28327_c0_seq1(K05036);comp29790_c0_seq1(K04632);comp30437_c0_seq1(K02677);comp32591_c0_seq1(K06268);comp32591_c0_seq2(K06268);comp32591_c0_seq3(K06268);comp34101_c0_seq1(K05210);comp34101_c0_seq2(K05210);comp34559…	ko05031.png
path:ko04022	cGMP-PKG signaling pathway	255	comp10616_c0_seq1(K07376);comp10820_c0_seq1(K08042);comp12881_c0_seq1(K08042);comp130311_c0_seq1(K01540);comp13656_c0_seq1(K08041);comp154266_c0_seq1(K12318);comp16157_c0_seq1(K04952);comp207587_c0_seq1(K05849);comp21494_c0_seq1(K08042);comp21494_c0_seq2(K08042);comp221544_c0_seq1(K04936);comp24710_c0_seq1(K15040);comp24736_c0_seq1(K04634);comp24982_c0_seq1(K08041);comp25603_c0_seq1(K07376);comp2…	ko04022.png
path:ko05323	Rheumatoid arthritis	76	comp15112_c0_seq1(K02144);comp262060_c0_seq1(K05096);comp30945_c0_seq1(K05096);comp30945_c0_seq2(K05096);comp32627_c0_seq1(K02151);comp33805_c0_seq1(K02155);comp34333_c0_seq1(K02146);comp35948_c0_seq1(K02155);comp35948_c0_seq2(K02155);comp43695_c0_seq1(K01365);comp51105_c0_seq1(K05096);comp53166_c0_seq1(K02153);comp53748_c0_seq1(K05096);comp54247_c0_seq1(K02153);comp54641_c0_seq1(K06464);comp5464…	ko05323.png
path:ko04270	Vascular smooth muscle contraction	217	comp10412_c0_seq1(K04226);comp10820_c0_seq1(K08042);comp12881_c0_seq1(K08042);comp13656_c0_seq1(K08041);comp154266_c0_seq1(K12318);comp164177_c0_seq1(K06068);comp1925_c0_seq1(K02677);comp1925_c0_seq2(K02677);comp21494_c0_seq1(K08042);comp21494_c0_seq2(K08042);comp221544_c0_seq1(K04936);comp232070_c0_seq1(K16343);comp24736_c0_seq1(K04634);comp24982_c0_seq1(K08041);comp258947_c0_seq1(K08048);comp26…	ko04270.png
path:ko00362	Benzoate degradation	12	comp31192_c0_seq1(K07511);comp31954_c0_seq1(K07509);comp31954_c0_seq2(K07509);comp61802_c0_seq2(K07508);comp61802_c0_seq3(K07508);comp62761_c0_seq1(K00626);comp62875_c0_seq1(K07515);comp63193_c0_seq1(K00626);comp63193_c0_seq10(K00626);comp63193_c0_seq2(K00626);comp63193_c0_seq3(K00626);comp63193_c0_seq5(K00626);	ko00362.png
path:ko00010	Glycolysis / Gluconeogenesis	151	comp1197496_c0_seq1(K01689);comp15288_c0_seq1(K00627);comp15288_c0_seq2(K00627);comp21741_c0_seq1(K00927);comp244240_c0_seq1(K00149);comp24576_c0_seq1(K01834);comp25516_c0_seq1(K01689);comp31508_c0_seq1(K00149);comp3299_c0_seq1(K00128);comp34493_c0_seq1(K00121);comp34877_c0_seq1(K01623);comp36254_c0_seq1(K01084);comp48018_c0_seq1(K01792);comp484695_c0_seq1(K00149);comp48518_c0_seq1(K03841);comp49…	ko00010.png
path:ko04612	Antigen processing and presentation	54	comp13904_c0_seq1(K03283);comp22452_c0_seq1(K08059);comp265558_c0_seq1(K04079);comp272450_c0_seq1(K04079);comp30496_c0_seq1(K04079);comp34212_c0_seq1(K03283);comp43695_c0_seq1(K01365);comp46161_c0_seq1(K08059);comp46161_c0_seq2(K08059);comp46161_c0_seq3(K08059);comp46420_c0_seq1(K03283);comp46420_c0_seq2(K03283);comp46420_c0_seq3(K03283);comp46420_c0_seq4(K03283);comp47610_c0_seq1(K08065);comp476…	ko04612.png
path:ko00640	Propanoate metabolism	59	comp230196_c0_seq1(K11262);comp250019_c0_seq1(K01908);comp297077_c0_seq1(K11262);comp31192_c0_seq1(K07511);comp35267_c0_seq1(K11262);comp35267_c0_seq2(K11262);comp398999_c0_seq1(K05605);comp41093_c0_seq1(K01847);comp44372_c0_seq1(K01908);comp48027_c0_seq1(K01900);comp48950_c0_seq1(K11262);comp49169_c0_seq1(K05606);comp49994_c0_seq2(K01578);comp51856_c0_seq1(K00016);comp53657_c0_seq1(K11262);comp5…	ko00640.png
path:ko03013	RNA transport	366	comp106645_c0_seq1(K03754);comp11383_c0_seq1(K13151);comp17211_c0_seq1(K03243);comp186125_c0_seq1(K09291);comp18725_c0_seq1(K14328);comp209962_c0_seq1(K14314);comp22525_c0_seq1(K14314);comp233825_c0_seq1(K09291);comp25159_c0_seq1(K12876);comp25282_c0_seq1(K03113);comp275849_c0_seq1(K14314);comp27999_c0_seq1(K09291);comp28940_c0_seq1(K03259);comp302355_c0_seq1(K03260);comp31939_c0_seq1(K03231);com…	ko03013.png
path:ko03070	Bacterial secretion system	12	comp56351_c0_seq1(K03106);comp56351_c0_seq2(K03106);comp56351_c0_seq3(K03106);comp56351_c0_seq4(K03106);comp56351_c0_seq5(K03106);comp56351_c0_seq6(K03106);comp62574_c0_seq2(K03217);comp63815_c0_seq1(K03110);comp63815_c0_seq10(K03110);comp63815_c0_seq11(K03110);comp63815_c0_seq3(K03110);comp63815_c0_seq7(K03110);	ko03070.png
path:ko03030	DNA replication	149	comp13103_c0_seq1(K02327);comp14564_c0_seq1(K04802);comp20814_c0_seq2(K10742);comp213516_c0_seq1(K02320);comp25174_c0_seq1(K10742);comp26935_c0_seq1(K10756);comp295244_c0_seq1(K02320);comp31424_c0_seq1(K03504);comp320764_c0_seq1(K02320);comp32351_c0_seq1(K10739);comp33608_c0_seq1(K02209);comp35360_c0_seq1(K10747);comp37307_c0_seq1(K02327);comp40043_c0_seq1(K02325);comp40598_c0_seq1(K10744);comp42…	ko03030.png
path:ko05169	Epstein-Barr virus infection	303	comp13904_c0_seq1(K03283);comp13913_c0_seq1(K16196);comp159726_c0_seq1(K03023);comp17761_c0_seq1(K04377);comp22701_c0_seq1(K03006);comp233304_c0_seq1(K16196);comp24578_c0_seq1(K03030);comp25793_c0_seq1(K03016);comp25793_c0_seq2(K03016);comp26236_c0_seq1(K16196);comp27443_c0_seq1(K06063);comp303622_c0_seq1(K03006);comp30526_c0_seq1(K03009);comp30526_c0_seq2(K03009);comp30602_c0_seq1(K14721);comp31…	ko05169.png
path:ko04940	Type I diabetes mellitus	13	comp10971_c0_seq1(K01294);comp10971_c0_seq2(K01294);comp14244_c0_seq1(K04389);comp173701_c0_seq1(K04389);comp22339_c0_seq1(K01294);comp29030_c0_seq1(K04389);comp302966_c0_seq1(K07817);comp353788_c0_seq1(K07817);comp40967_c0_seq1(K01294);comp427491_c0_seq1(K07817);comp443278_c0_seq1(K04389);comp51034_c0_seq1(K04077);comp718746_c0_seq1(K01580);	ko04940.png
path:ko04380	Osteoclast differentiation	93	comp10215_c0_seq1(K07364);comp10215_c0_seq2(K07364);comp32591_c0_seq1(K06268);comp32591_c0_seq2(K06268);comp32591_c0_seq3(K06268);comp35086_c0_seq1(K00922);comp35086_c0_seq2(K00922);comp44598_c0_seq1(K00922);comp45956_c0_seq1(K04368);comp45956_c0_seq2(K04368);comp48469_c0_seq1(K04440);comp48469_c0_seq2(K04440);comp48469_c0_seq3(K04440);comp48921_c1_seq1(K04441);comp48921_c1_seq2(K04441);comp48921…	ko04380.png
path:ko01120	Microbial metabolism in diverse environments	547	comp10285_c0_seq1(K00297);comp10285_c0_seq2(K00297);comp10522_c0_seq1(K00297);comp114259_c0_seq1(K00106);comp1197496_c0_seq1(K01689);comp13556_c0_seq1(K01077);comp13729_c0_seq1(K00830);comp13729_c0_seq2(K00830);comp15288_c0_seq1(K00627);comp15288_c0_seq2(K00627);comp178077_c0_seq1(K00863);comp186895_c0_seq1(K00264);comp20221_c0_seq1(K00236);comp21669_c0_seq1(K00157);comp21741_c0_seq1(K00927);comp…	ko01120.png
path:ko04918	Thyroid hormone synthesis	162	comp10820_c0_seq1(K08042);comp10864_c0_seq1(K06233);comp12881_c0_seq1(K08042);comp130311_c0_seq1(K01540);comp13656_c0_seq1(K08041);comp15537_c0_seq1(K04249);comp158268_c0_seq1(K15173);comp1925_c0_seq1(K02677);comp1925_c0_seq2(K02677);comp209796_c0_seq1(K14385);comp21494_c0_seq1(K08042);comp21494_c0_seq2(K08042);comp24736_c0_seq1(K04634);comp24982_c0_seq1(K08041);comp258947_c0_seq1(K08048);comp261…	ko04918.png
path:ko00591	Linoleic acid metabolism	55	comp1095347_c0_seq1(K00454);comp119816_c0_seq1(K07424);comp204700_c0_seq1(K07418);comp232070_c0_seq1(K16343);comp263596_c0_seq1(K16343);comp264544_c0_seq1(K07413);comp278784_c0_seq1(K16343);comp29119_c0_seq1(K01047);comp324733_c0_seq1(K07413);comp36372_c0_seq1(K07424);comp36372_c0_seq2(K07424);comp38567_c0_seq1(K07418);comp391308_c0_seq1(K01047);comp47764_c0_seq1(K01047);comp47764_c0_seq3(K01047)…	ko00591.png
path:ko04725	Cholinergic synapse	143	comp10820_c0_seq1(K08042);comp1136842_c0_seq1(K14387);comp12881_c0_seq1(K08042);comp13282_c0_seq1(K14636);comp13656_c0_seq1(K08041);comp143482_c0_seq1(K04539);comp1925_c0_seq1(K02677);comp1925_c0_seq2(K02677);comp19984_c0_seq1(K04926);comp19984_c0_seq2(K04926);comp21494_c0_seq1(K08042);comp21494_c0_seq2(K08042);comp24736_c0_seq1(K04634);comp24982_c0_seq1(K08041);comp258947_c0_seq1(K08048);comp261…	ko04725.png
path:ko04210	Apoptosis	80	comp14244_c0_seq1(K04389);comp173701_c0_seq1(K04389);comp264394_c0_seq1(K16060);comp29030_c0_seq1(K04389);comp32591_c0_seq1(K06268);comp32591_c0_seq2(K06268);comp32591_c0_seq3(K06268);comp35086_c0_seq1(K00922);comp35086_c0_seq2(K00922);comp35108_c0_seq1(K01173);comp35108_c0_seq2(K01173);comp35961_c0_seq2(K02311);comp36306_c0_seq1(K16060);comp40223_c0_seq1(K04345);comp44263_c0_seq1(K04398);comp443…	ko04210.png
path:ko00790	Folate biosynthesis	34	comp11720_c0_seq1(K01307);comp13556_c0_seq1(K01077);comp26246_c0_seq1(K01077);comp36636_c0_seq1(K01737);comp384102_c0_seq1(K01077);comp45341_c0_seq1(K00072);comp45412_c0_seq1(K01077);comp459664_c0_seq1(K01495);comp491963_c0_seq1(K01077);comp49812_c0_seq1(K01495);comp49839_c0_seq1(K01307);comp49839_c0_seq2(K01307);comp57913_c0_seq1(K00072);comp57913_c0_seq2(K00072);comp57913_c0_seq3(K00072);comp57…	ko00790.png
path:ko05220	Chronic myeloid leukemia	88	comp17761_c0_seq1(K04377);comp188154_c0_seq1(K04707);comp22064_c0_seq1(K06619);comp226039_c0_seq1(K04707);comp254655_c0_seq1(K04707);comp35086_c0_seq1(K00922);comp35086_c0_seq2(K00922);comp44598_c0_seq1(K00922);comp45680_c0_seq1(K04570);comp45680_c0_seq2(K04570);comp45956_c0_seq1(K04368);comp45956_c0_seq2(K04368);comp48962_c0_seq1(K04364);comp48962_c0_seq2(K04364);comp49456_c0_seq1(K06279);comp50…	ko05220.png
path:ko01110	Biosynthesis of secondary metabolites	898	comp1022992_c0_seq1(K00815);comp10533_c0_seq1(K00115);comp10878_c0_seq1(K12504);comp114259_c0_seq1(K00106);comp1170869_c0_seq1(K11517);comp1197496_c0_seq1(K01689);comp12434_c0_seq1(K01183);comp1298_c0_seq1(K14677);comp13729_c0_seq1(K00830);comp13729_c0_seq2(K00830);comp14328_c0_seq1(K01597);comp15288_c0_seq1(K00627);comp15288_c0_seq2(K00627);comp1610_c0_seq1(K00963);comp167191_c0_seq1(K15788);com…	ko01110.png
path:ko04070	Phosphatidylinositol signaling system	193	comp13519_c0_seq1(K00921);comp14957_c0_seq1(K00889);comp155600_c0_seq1(K00921);comp166411_c0_seq1(K00888);comp1725_c0_seq1(K00888);comp1925_c0_seq1(K02677);comp1925_c0_seq2(K02677);comp193954_c0_seq1(K00888);comp19872_c0_seq2(K01099);comp201320_c0_seq1(K00923);comp210236_c0_seq1(K00901);comp25385_c0_seq1(K00888);comp258691_c0_seq1(K00888);comp25960_c0_seq2(K00901);comp261525_c0_seq1(K00888);comp2…	ko04070.png
path:ko04728	Dopaminergic synapse	133	comp106691_c0_seq1(K02223);comp11586_c0_seq1(K02296);comp143482_c0_seq1(K04539);comp15803_c0_seq1(K02296);comp1925_c0_seq1(K02677);comp1925_c0_seq2(K02677);comp24736_c0_seq1(K04634);comp250522_c0_seq1(K08155);comp26162_c0_seq1(K04634);comp28327_c0_seq1(K05036);comp28531_c0_seq1(K11584);comp29616_c0_seq1(K04354);comp29616_c0_seq2(K04354);comp29790_c0_seq1(K04632);comp30437_c0_seq1(K02677);comp3136…	ko04728.png
path:ko00052	Galactose metabolism	114	comp1138075_c0_seq1(K01193);comp12375_c0_seq1(K01187);comp1610_c0_seq1(K00963);comp326480_c0_seq1(K01187);comp349450_c0_seq1(K12047);comp36254_c0_seq1(K01084);comp398416_c0_seq1(K00963);comp406895_c0_seq1(K00011);comp45975_c0_seq1(K01784);comp45975_c0_seq2(K01784);comp45975_c0_seq3(K01784);comp53920_c0_seq1(K01084);comp53920_c0_seq2(K01084);comp53920_c0_seq3(K01084);comp53920_c0_seq4(K01084);comp…	ko00052.png
path:ko04620	Toll-like receptor signaling pathway	101	comp35086_c0_seq1(K00922);comp35086_c0_seq2(K00922);comp36842_c0_seq2(K05401);comp44263_c0_seq1(K04398);comp44598_c0_seq1(K00922);comp45956_c0_seq1(K04368);comp45956_c0_seq2(K04368);comp48469_c0_seq1(K04440);comp48469_c0_seq2(K04440);comp48469_c0_seq3(K04440);comp48921_c1_seq1(K04441);comp48921_c1_seq2(K04441);comp48921_c1_seq3(K04441);comp48921_c1_seq5(K04441);comp50594_c0_seq1(K03175);comp50640…	ko04620.png
path:ko04012	ErbB signaling pathway	164	comp174206_c0_seq1(K04409);comp17761_c0_seq1(K04377);comp188154_c0_seq1(K04707);comp1925_c0_seq1(K02677);comp1925_c0_seq2(K02677);comp22064_c0_seq1(K06619);comp226039_c0_seq1(K04707);comp244220_c0_seq1(K05734);comp254655_c0_seq1(K04707);comp30437_c0_seq1(K02677);comp35086_c0_seq1(K00922);comp35086_c0_seq2(K00922);comp44598_c0_seq1(K00922);comp45948_c0_seq1(K05725);comp45948_c0_seq2(K05725);comp45…	ko04012.png
path:ko04711	Circadian rhythm - fly	73	comp106691_c0_seq1(K02223);comp11586_c0_seq1(K02296);comp15803_c0_seq1(K02296);comp35428_c0_seq1(K02296);comp45155_c0_seq1(K02633);comp45597_c0_seq1(K02296);comp45597_c0_seq2(K02296);comp45597_c0_seq3(K02296);comp47362_c0_seq1(K08960);comp47362_c0_seq3(K08960);comp58809_c0_seq1(K12114);comp58809_c0_seq2(K12114);comp60050_c0_seq1(K03083);comp60050_c0_seq2(K03083);comp60050_c0_seq3(K03083);comp6005…	ko04711.png
path:ko04113	Meiosis - yeast	241	comp115130_c0_seq1(K02178);comp24719_c0_seq1(K02216);comp28531_c0_seq1(K11584);comp307828_c0_seq1(K10878);comp33608_c0_seq1(K02209);comp36634_c0_seq1(K02603);comp40223_c0_seq1(K04345);comp43758_c0_seq1(K02830);comp43758_c0_seq2(K02830);comp47219_c0_seq1(K03348);comp47748_c0_seq1(K10872);comp47748_c0_seq2(K10872);comp47748_c0_seq3(K10872);comp48459_c0_seq1(K06269);comp51405_c0_seq1(K06669);comp514…	ko04113.png
path:ko00970	Aminoacyl-tRNA biosynthesis	96	comp11180_c0_seq1(K01870);comp279866_c0_seq1(K01887);comp30569_c0_seq1(K01886);comp40853_c0_seq1(K01870);comp47350_c0_seq1(K01893);comp49093_c0_seq1(K01867);comp49093_c0_seq2(K01867);comp49817_c0_seq1(K03341);comp49817_c0_seq2(K03341);comp50670_c0_seq1(K04567);comp50670_c0_seq2(K04567);comp51282_c0_seq1(K01875);comp51343_c0_seq1(K01881);comp51343_c0_seq2(K01881);comp52247_c0_seq1(K01867);comp5224…	ko00970.png
path:ko00643	Styrene degradation	7	comp51262_c0_seq1(K01800);comp51262_c0_seq2(K01800);comp51262_c0_seq3(K01800);comp51262_c0_seq4(K01800);comp62226_c0_seq1(K00451);comp64388_c0_seq10(K01555);comp64388_c0_seq14(K01555);	ko00643.png
path:ko00983	Drug metabolism - other enzymes	117	comp114259_c0_seq1(K00106);comp178_c0_seq1(K00699);comp20508_c0_seq2(K00699);comp264504_c0_seq1(K00106);comp324315_c0_seq1(K00106);comp36158_c0_seq1(K00106);comp36158_c0_seq2(K00106);comp432835_c0_seq1(K03927);comp46947_c0_seq1(K00699);comp46947_c0_seq2(K00699);comp46947_c0_seq3(K00699);comp47077_c0_seq1(K00569);comp47378_c0_seq1(K00876);comp47378_c0_seq2(K00876);comp47378_c0_seq3(K00876);comp473…	ko00983.png
path:ko04111	Cell cycle - yeast	303	comp10803_c0_seq1(K06677);comp115130_c0_seq1(K02178);comp15682_c0_seq1(K06670);comp183387_c0_seq1(K06678);comp232953_c0_seq1(K06678);comp24719_c0_seq1(K02216);comp28651_c0_seq1(K06665);comp29616_c0_seq1(K04354);comp29616_c0_seq2(K04354);comp32168_c0_seq1(K02219);comp33608_c0_seq1(K02209);comp36634_c0_seq1(K02603);comp43758_c0_seq1(K02830);comp43758_c0_seq2(K02830);comp47009_c0_seq1(K06678);comp47…	ko04111.png
path:ko00380	Tryptophan metabolism	78	comp176229_c0_seq1(K01556);comp21669_c0_seq1(K00157);comp244240_c0_seq1(K00149);comp296533_c0_seq1(K00486);comp31192_c0_seq1(K07511);comp31508_c0_seq1(K00149);comp3299_c0_seq1(K00128);comp352_c0_seq1(K03781);comp355651_c0_seq1(K00486);comp35662_c0_seq1(K01556);comp35662_c0_seq2(K01556);comp43315_c0_seq1(K01432);comp47196_c0_seq1(K00825);comp47196_c0_seq2(K00825);comp47196_c0_seq3(K00825);comp4719…	ko00380.png
path:ko04640	Hematopoietic cell lineage	57	comp1239981_c0_seq1(K11140);comp168125_c0_seq1(K11140);comp17676_c0_seq1(K11140);comp26626_c0_seq1(K11140);comp2891_c0_seq1(K11140);comp2891_c0_seq2(K11140);comp30994_c0_seq1(K11140);comp34466_c0_seq1(K11140);comp39664_c0_seq2(K04012);comp430639_c0_seq1(K11140);comp45927_c0_seq1(K06261);comp508030_c0_seq1(K11140);comp51182_c0_seq1(K11140);comp51182_c0_seq2(K11140);comp51182_c0_seq3(K11140);comp54…	ko04640.png
path:ko04370	VEGF signaling pathway	126	comp1925_c0_seq1(K02677);comp1925_c0_seq2(K02677);comp30437_c0_seq1(K02677);comp32591_c0_seq1(K06268);comp32591_c0_seq2(K06268);comp32591_c0_seq3(K06268);comp35086_c0_seq1(K00922);comp35086_c0_seq2(K00922);comp44598_c0_seq1(K00922);comp45948_c0_seq1(K05725);comp45948_c0_seq2(K05725);comp45948_c0_seq3(K05725);comp45948_c0_seq4(K05725);comp45956_c0_seq1(K04368);comp45956_c0_seq2(K04368);comp48921_c…	ko04370.png
path:ko00260	Glycine, serine and threonine metabolism	266	comp13729_c0_seq1(K00830);comp13729_c0_seq2(K00830);comp137913_c0_seq1(K00108);comp167191_c0_seq1(K15788);comp20514_c0_seq1(K00108);comp23352_c0_seq1(K00605);comp23352_c0_seq2(K00605);comp24180_c0_seq2(K00108);comp24576_c0_seq1(K01834);comp24633_c0_seq1(K01620);comp25094_c0_seq1(K02437);comp25094_c0_seq2(K02437);comp2790_c0_seq1(K00108);comp281591_c0_seq1(K00060);comp282698_c0_seq1(K00108);comp28…	ko00260.png
path:ko00300	Lysine biosynthesis	16	comp47196_c0_seq1(K00825);comp47196_c0_seq2(K00825);comp47196_c0_seq3(K00825);comp47196_c0_seq4(K00825);comp56697_c0_seq1(K14085);comp58482_c0_seq1(K00825);comp58482_c0_seq2(K00825);comp58482_c0_seq3(K00825);comp58482_c0_seq4(K00825);comp58482_c0_seq5(K00825);comp58482_c0_seq6(K00825);comp58482_c0_seq8(K00825);comp58482_c0_seq9(K00825);comp59664_c0_seq1(K00825);comp59664_c0_seq2(K00825);comp59664…	ko00300.png
path:ko00053	Ascorbate and aldarate metabolism	67	comp178_c0_seq1(K00699);comp20508_c0_seq2(K00699);comp23398_c0_seq1(K00469);comp244240_c0_seq1(K00149);comp31508_c0_seq1(K00149);comp3299_c0_seq1(K00128);comp354809_c0_seq1(K01053);comp39608_c0_seq1(K01053);comp39608_c0_seq2(K01053);comp39608_c0_seq3(K01053);comp39608_c0_seq4(K01053);comp46947_c0_seq1(K00699);comp46947_c0_seq2(K00699);comp46947_c0_seq3(K00699);comp484695_c0_seq1(K00149);comp48683…	ko00053.png
path:ko03020	RNA polymerase	69	comp159726_c0_seq1(K03023);comp22701_c0_seq1(K03006);comp25793_c0_seq1(K03016);comp25793_c0_seq2(K03016);comp303622_c0_seq1(K03006);comp30526_c0_seq1(K03009);comp30526_c0_seq2(K03009);comp30602_c0_seq1(K14721);comp39332_c0_seq1(K03022);comp41475_c0_seq1(K03026);comp41475_c0_seq2(K03026);comp41668_c0_seq1(K03023);comp41668_c0_seq2(K03023);comp44185_c0_seq1(K03017);comp44185_c0_seq2(K03017);comp479…	ko03020.png
path:ko00531	Glycosaminoglycan degradation	63	comp17832_c0_seq1(K12373);comp263942_c0_seq1(K12373);comp319850_c0_seq1(K01565);comp354586_c0_seq1(K10532);comp356243_c0_seq1(K01565);comp39134_c0_seq1(K12373);comp40526_c0_seq1(K01137);comp434721_c0_seq1(K01565);comp46487_c0_seq2(K12373);comp503261_c0_seq1(K01132);comp51127_c0_seq1(K12373);comp51127_c0_seq2(K12373);comp51758_c0_seq1(K01197);comp54293_c0_seq1(K10532);comp5667_c0_seq1(K10532);comp…	ko00531.png
path:ko01100	Metabolic pathways	3135	comp1022992_c0_seq1(K00815);comp10281_c0_seq1(K05305);comp10285_c0_seq1(K00297);comp10285_c0_seq2(K00297);comp10522_c0_seq1(K00297);comp10533_c0_seq1(K00115);comp10845_c0_seq1(K07422);comp1095347_c0_seq1(K00454);comp1138075_c0_seq1(K01193);comp114259_c0_seq1(K00106);comp1160250_c0_seq1(K01745);comp1164353_c0_seq1(K00894);comp1170869_c0_seq1(K11517);comp11790_c0_seq1(K01115);comp1197496_c0_seq1(K0…
path:ko01210	2-Oxocarboxylic acid metabolism	64	comp1298_c0_seq1(K14677);comp21814_c0_seq1(K14455);comp33121_c0_seq1(K00030);comp34800_c0_seq1(K00814);comp349348_c0_seq1(K14677);comp43525_c0_seq1(K00814);comp43525_c0_seq2(K00814);comp43583_c0_seq1(K01647);comp47196_c0_seq1(K00825);comp47196_c0_seq2(K00825);comp47196_c0_seq3(K00825);comp47196_c0_seq4(K00825);comp52688_c0_seq1(K00031);comp54972_c0_seq1(K00814);comp54972_c0_seq2(K00814);comp54972…	ko01210.png
path:ko05132	Salmonella infection	289	comp11672_c0_seq1(K05692);comp11801_c0_seq1(K05748);comp12182_c0_seq1(K05747);comp14848_c0_seq1(K05748);comp156612_c0_seq1(K05692);comp16014_c0_seq1(K05753);comp16281_c0_seq1(K05692);comp17873_c0_seq1(K10414);comp18672_c0_seq1(K05692);comp188706_c0_seq1(K05692);comp211830_c0_seq1(K05747);comp21729_c0_seq2(K10414);comp231241_c0_seq1(K05748);comp232319_c0_seq1(K10414);comp23370_c0_seq1(K05692);comp…	ko05132.png
path:ko05214	Glioma	167	comp1925_c0_seq1(K02677);comp1925_c0_seq2(K02677);comp30437_c0_seq1(K02677);comp35086_c0_seq1(K00922);comp35086_c0_seq2(K00922);comp39663_c0_seq1(K02183);comp39663_c0_seq2(K02183);comp42489_c0_seq1(K01110);comp44598_c0_seq1(K00922);comp45525_c0_seq1(K02183);comp45525_c0_seq2(K02183);comp45956_c0_seq1(K04368);comp45956_c0_seq2(K04368);comp47515_c0_seq1(K04361);comp48814_c0_seq2(K04361);comp48814_c…	ko05214.png
path:ko04720	Long-term potentiation	118	comp13656_c0_seq1(K08041);comp1925_c0_seq1(K02677);comp1925_c0_seq2(K02677);comp24736_c0_seq1(K04634);comp24982_c0_seq1(K08041);comp258947_c0_seq1(K08048);comp26162_c0_seq1(K04634);comp276299_c0_seq1(K08041);comp295104_c0_seq1(K08041);comp30437_c0_seq1(K02677);comp30495_c0_seq1(K08048);comp30495_c0_seq2(K08048);comp31551_c0_seq1(K04498);comp32591_c0_seq1(K06268);comp32591_c0_seq2(K06268);comp3259…	ko04720.png
path:ko05150	Staphylococcus aureus infection	11	comp246654_c0_seq1(K01315);comp37743_c0_seq1(K01332);comp54641_c0_seq1(K06464);comp54641_c0_seq2(K06464);comp54641_c0_seq3(K06464);comp54641_c0_seq4(K06464);comp54641_c0_seq5(K06464);comp54641_c0_seq6(K06464);comp54641_c0_seq7(K06464);comp64716_c0_seq3(K01333);comp64716_c0_seq5(K01333);	ko05150.png
path:ko04976	Bile secretion	137	comp10820_c0_seq1(K08042);comp12881_c0_seq1(K08042);comp130311_c0_seq1(K01540);comp13490_c0_seq1(K05673);comp13490_c0_seq2(K05673);comp13656_c0_seq1(K08041);comp17677_c0_seq1(K05658);comp20951_c0_seq1(K12473);comp21494_c0_seq1(K08042);comp21494_c0_seq2(K08042);comp24982_c0_seq1(K08041);comp258947_c0_seq1(K08048);comp264165_c0_seq1(K05673);comp275873_c0_seq1(K13885);comp276299_c0_seq1(K08041);comp…	ko04976.png
path:ko05322	Systemic lupus erythematosus	25	comp23450_c0_seq1(K11253);comp237079_c0_seq1(K11089);comp24656_c0_seq1(K05699);comp33052_c0_seq1(K11251);comp33936_c0_seq1(K11251);comp34101_c0_seq1(K05210);comp34101_c0_seq2(K05210);comp37743_c0_seq1(K01332);comp38125_c0_seq1(K11253);comp42103_c0_seq1(K11087);comp46704_c0_seq1(K11090);comp47923_c0_seq1(K11253);comp47923_c0_seq2(K11253);comp52474_c0_seq1(K11251);comp55051_c0_seq1(K11088);comp5505…	ko05322.png
path:ko04020	Calcium signaling pathway	270	comp1013112_c0_seq1(K04149);comp10412_c0_seq1(K04226);comp10820_c0_seq1(K08042);comp12881_c0_seq1(K08042);comp13656_c0_seq1(K08041);comp1925_c0_seq1(K02677);comp1925_c0_seq2(K02677);comp207587_c0_seq1(K05849);comp21494_c0_seq1(K08042);comp21494_c0_seq2(K08042);comp244078_c0_seq1(K04962);comp24710_c0_seq1(K15040);comp24736_c0_seq1(K04634);comp24982_c0_seq1(K08041);comp258947_c0_seq1(K08048);comp26…	ko04020.png
path:ko04914	Progesterone-mediated oocyte maturation	230	comp10820_c0_seq1(K08042);comp115130_c0_seq1(K02178);comp12881_c0_seq1(K08042);comp13656_c0_seq1(K08041);comp21494_c0_seq1(K08042);comp21494_c0_seq2(K08042);comp24982_c0_seq1(K08041);comp258947_c0_seq1(K08048);comp265558_c0_seq1(K04079);comp272450_c0_seq1(K04079);comp276299_c0_seq1(K08041);comp295104_c0_seq1(K08041);comp301190_c0_seq1(K08046);comp30495_c0_seq1(K08048);comp30495_c0_seq2(K08048);co…	ko04914.png
path:ko00562	Inositol phosphate metabolism	219	comp13519_c0_seq1(K00921);comp14957_c0_seq1(K00889);comp155600_c0_seq1(K00921);comp166411_c0_seq1(K00888);comp1725_c0_seq1(K00888);comp193954_c0_seq1(K00888);comp19872_c0_seq2(K01099);comp201320_c0_seq1(K00923);comp23398_c0_seq1(K00469);comp25385_c0_seq1(K00888);comp258691_c0_seq1(K00888);comp261525_c0_seq1(K00888);comp275760_c0_seq1(K00888);comp276621_c0_seq1(K00923);comp277807_c0_seq1(K00921);c…	ko00562.png
path:ko04622	RIG-I-like receptor signaling pathway	68	comp178077_c0_seq1(K00863);comp275502_c0_seq1(K00863);comp44263_c0_seq1(K04398);comp48007_c0_seq3(K11594);comp48469_c0_seq1(K04440);comp48469_c0_seq2(K04440);comp48469_c0_seq3(K04440);comp48921_c1_seq1(K04441);comp48921_c1_seq2(K04441);comp48921_c1_seq3(K04441);comp48921_c1_seq5(K04441);comp50594_c0_seq1(K03175);comp50640_c0_seq1(K02580);comp53275_c0_seq1(K04440);comp53275_c0_seq2(K04440);comp532…	ko04622.png
path:ko00071	Fatty acid degradation	91	comp244240_c0_seq1(K00149);comp31192_c0_seq1(K07511);comp31508_c0_seq1(K00149);comp31954_c0_seq1(K07509);comp31954_c0_seq2(K07509);comp3299_c0_seq1(K00128);comp34493_c0_seq1(K00121);comp34618_c0_seq1(K13239);comp35049_c0_seq1(K15013);comp35049_c0_seq2(K15013);comp43320_c0_seq1(K13239);comp43320_c0_seq2(K13239);comp44275_c0_seq1(K08766);comp484695_c0_seq1(K00149);comp49424_c0_seq1(K00022);comp4962…	ko00071.png
path:ko00903	Limonene and pinene degradation	13	comp3299_c0_seq1(K00128);comp49363_c0_seq3(K00517);comp49622_c0_seq1(K00128);comp49622_c0_seq2(K00128);comp49622_c0_seq3(K00128);comp49622_c0_seq4(K00128);comp55265_c0_seq1(K00128);comp61613_c0_seq1(K00128);comp61613_c0_seq2(K00128);comp61613_c0_seq3(K00128);comp61613_c0_seq4(K00128);comp64458_c0_seq1(K00128);comp64458_c0_seq2(K00128);	ko00903.png
path:ko00710	Carbon fixation in photosynthetic organisms	91	comp21741_c0_seq1(K00927);comp21814_c0_seq1(K14455);comp25802_c0_seq1(K00026);comp34800_c0_seq1(K00814);comp34877_c0_seq1(K01623);comp42577_c0_seq1(K01602);comp43525_c0_seq1(K00814);comp43525_c0_seq2(K00814);comp48518_c0_seq1(K03841);comp51889_c0_seq1(K00025);comp51985_c0_seq1(K11214);comp51985_c0_seq2(K11214);comp52193_c0_seq1(K01803);comp52193_c0_seq2(K01803);comp53315_c0_seq1(K11214);comp54504…	ko00710.png
path:ko00600	Sphingolipid metabolism	146	comp15397_c0_seq1(K01201);comp1813_c0_seq1(K12350);comp25012_c0_seq1(K12350);comp274252_c0_seq1(K12350);comp29747_c0_seq1(K01201);comp32094_c0_seq1(K12348);comp37388_c0_seq1(K04710);comp382311_c0_seq1(K04710);comp399641_c0_seq1(K12350);comp40755_c0_seq1(K17108);comp40755_c0_seq2(K17108);comp44159_c0_seq1(K01201);comp47455_c0_seq1(K04715);comp503199_c0_seq1(K04710);comp50554_c0_seq1(K00654);comp50…	ko00600.png
path:ko02020	Two-component system	38	comp13556_c0_seq1(K01077);comp26246_c0_seq1(K01077);comp33790_c0_seq1(K01915);comp352217_c0_seq1(K00412);comp353392_c0_seq1(K09475);comp384102_c0_seq1(K01077);comp45412_c0_seq1(K01077);comp48604_c0_seq1(K01915);comp48604_c0_seq2(K01915);comp491963_c0_seq1(K01077);comp502677_c0_seq1(K00412);comp52173_c0_seq1(K00411);comp52173_c0_seq2(K00411);comp54181_c0_seq1(K08738);comp54181_c0_seq2(K08738);comp…	ko02020.png
path:ko04919	Thyroid hormone signaling pathway	308	comp112531_c0_seq1(K15133);comp11672_c0_seq1(K05692);comp130311_c0_seq1(K01540);comp13806_c0_seq1(K11404);comp15259_c0_seq1(K15164);comp156612_c0_seq1(K05692);comp16281_c0_seq1(K05692);comp167650_c0_seq1(K02599);comp17761_c0_seq1(K04377);comp18672_c0_seq1(K05692);comp188706_c0_seq1(K05692);comp1925_c0_seq1(K02677);comp1925_c0_seq2(K02677);comp215490_c0_seq1(K02599);comp23370_c0_seq1(K05692);comp2…	ko04919.png
path:ko05168	Herpes simplex infection	285	comp106691_c0_seq1(K02223);comp11586_c0_seq1(K02296);comp13913_c0_seq1(K16196);comp14244_c0_seq1(K04389);comp146869_c0_seq1(K03130);comp154332_c0_seq1(K03131);comp15803_c0_seq1(K02296);comp173701_c0_seq1(K04389);comp184528_c0_seq1(K12890);comp22701_c0_seq1(K03006);comp233304_c0_seq1(K16196);comp26236_c0_seq1(K16196);comp29030_c0_seq1(K04389);comp303622_c0_seq1(K03006);comp31551_c0_seq1(K04498);co…	ko05168.png
path:ko00670	One carbon pool by folate	66	comp10285_c0_seq1(K00297);comp10285_c0_seq2(K00297);comp10522_c0_seq1(K00297);comp202243_c0_seq1(K13990);comp23352_c0_seq1(K00605);comp23352_c0_seq2(K00605);comp49228_c0_seq1(K01934);comp53764_c0_seq1(K00560);comp53919_c0_seq1(K00548);comp57714_c0_seq1(K00289);comp57714_c0_seq2(K00289);comp57714_c0_seq3(K00289);comp60755_c0_seq1(K00602);comp60825_c0_seq1(K00287);comp61171_c0_seq1(K00600);comp6313…	ko00670.png
path:ko04970	Salivary secretion	125	comp10616_c0_seq1(K07376);comp10820_c0_seq1(K08042);comp12881_c0_seq1(K08042);comp130311_c0_seq1(K01540);comp13656_c0_seq1(K08041);comp154266_c0_seq1(K12318);comp18188_c0_seq1(K13908);comp1925_c0_seq1(K02677);comp1925_c0_seq2(K02677);comp21494_c0_seq1(K08042);comp21494_c0_seq2(K08042);comp221544_c0_seq1(K04936);comp24736_c0_seq1(K04634);comp24982_c0_seq1(K08041);comp25603_c0_seq1(K07376);comp2589…	ko04970.png
path:ko05110	Vibrio cholerae infection	194	comp11672_c0_seq1(K05692);comp15112_c0_seq1(K02144);comp156612_c0_seq1(K05692);comp16281_c0_seq1(K05692);comp16887_c0_seq1(K10955);comp18672_c0_seq1(K05692);comp188706_c0_seq1(K05692);comp1925_c0_seq1(K02677);comp1925_c0_seq2(K02677);comp19984_c0_seq1(K04926);comp19984_c0_seq2(K04926);comp19989_c0_seq1(K10955);comp224030_c0_seq1(K10955);comp23370_c0_seq1(K05692);comp29790_c0_seq1(K04632);comp2981…	ko05110.png
path:ko04540	Gap junction	180	comp10616_c0_seq1(K07376);comp10820_c0_seq1(K08042);comp112037_c0_seq1(K07374);comp12881_c0_seq1(K08042);comp13656_c0_seq1(K08041);comp140701_c0_seq1(K07374);comp143472_c0_seq1(K07374);comp154266_c0_seq1(K12318);comp1678_c0_seq1(K07374);comp185503_c0_seq1(K07375);comp1925_c0_seq1(K02677);comp1925_c0_seq2(K02677);comp20548_c0_seq1(K07375);comp20900_c0_seq1(K07375);comp20939_c0_seq1(K07374);comp214…	ko04540.png
path:ko02030	Bacterial chemotaxis	1	comp613025_c0_seq1(K03407);	ko02030.png
path:ko04910	Insulin signaling pathway	267	comp112453_c0_seq1(K04695);comp137517_c0_seq1(K04695);comp18003_c0_seq1(K05695);comp188154_c0_seq1(K04707);comp226039_c0_seq1(K04707);comp230196_c0_seq1(K11262);comp243965_c0_seq1(K05695);comp254655_c0_seq1(K04707);comp28940_c0_seq1(K03259);comp29537_c0_seq1(K07189);comp297077_c0_seq1(K11262);comp29824_c0_seq1(K07199);comp30109_c0_seq1(K06069);comp33085_c0_seq1(K02991);comp33643_c0_seq1(K07206);c…	ko04910.png
path:ko04742	Taste transduction	21	comp258947_c0_seq1(K08048);comp29790_c0_seq1(K04632);comp301190_c0_seq1(K08046);comp30495_c0_seq1(K08048);comp30495_c0_seq2(K08048);comp31361_c0_seq1(K04536);comp331476_c0_seq1(K08044);comp39712_c0_seq1(K08048);comp40223_c0_seq1(K04345);comp46251_c0_seq1(K04547);comp46251_c0_seq2(K04547);comp488454_c0_seq1(K08048);comp506459_c0_seq1(K08048);comp52699_c0_seq1(K04345);comp52699_c0_seq2(K04345);comp…	ko04742.png
path:ko01051	Biosynthesis of ansamycins	2	comp59435_c0_seq1(K00615);comp59435_c0_seq2(K00615);	ko01051.png
path:ko00590	Arachidonic acid metabolism	98	comp10845_c0_seq1(K07422);comp204700_c0_seq1(K07418);comp232070_c0_seq1(K16343);comp263596_c0_seq1(K16343);comp264544_c0_seq1(K07413);comp278784_c0_seq1(K16343);comp29119_c0_seq1(K01047);comp29664_c0_seq1(K00432);comp32328_c0_seq1(K01830);comp324733_c0_seq1(K07413);comp38567_c0_seq1(K07418);comp391308_c0_seq1(K01047);comp40662_c0_seq1(K01830);comp426625_c0_seq1(K01832);comp47764_c0_seq1(K01047);c…	ko00590.png
path:ko00603	Glycosphingolipid biosynthesis - globo series	30	comp17832_c0_seq1(K12373);comp263942_c0_seq1(K12373);comp29924_c0_seq1(K01988);comp32750_c0_seq2(K03877);comp32750_c0_seq3(K03877);comp351331_c0_seq1(K01204);comp39134_c0_seq1(K12373);comp46487_c0_seq2(K12373);comp49060_c0_seq1(K01204);comp49060_c0_seq2(K01204);comp51127_c0_seq1(K12373);comp51127_c0_seq2(K12373);comp55709_c0_seq2(K01988);comp56765_c0_seq3(K00718);comp56765_c0_seq4(K00718);comp585…	ko00603.png
path:ko04110	Cell cycle	321	comp115130_c0_seq1(K02178);comp14564_c0_seq1(K04802);comp15682_c0_seq1(K06670);comp17761_c0_seq1(K04377);comp19037_c0_seq1(K04681);comp200622_c0_seq1(K04681);comp220125_c0_seq1(K10151);comp22064_c0_seq1(K06619);comp24719_c0_seq1(K02216);comp278960_c0_seq1(K04681);comp31551_c0_seq1(K04498);comp331265_c0_seq1(K04681);comp33608_c0_seq1(K02209);comp34664_c0_seq1(K06630);comp36634_c0_seq1(K02603);comp…	ko04110.png
path:ko04068	FoxO signaling pathway	244	comp14244_c0_seq1(K04389);comp173701_c0_seq1(K04389);comp180105_c0_seq1(K15010);comp21720_c0_seq1(K04564);comp220125_c0_seq1(K10151);comp243711_c0_seq1(K04468);comp26893_c0_seq1(K10305);comp29030_c0_seq1(K04389);comp29824_c0_seq1(K07199);comp31551_c0_seq1(K04498);comp35086_c0_seq1(K00922);comp35086_c0_seq2(K00922);comp352_c0_seq1(K03781);comp36254_c0_seq1(K01084);comp37977_c0_seq1(K09385);comp424…	ko04068.png
path:ko03022	Basal transcription factors	87	comp146869_c0_seq1(K03130);comp154332_c0_seq1(K03131);comp27012_c0_seq1(K03138);comp32176_c0_seq1(K03126);comp32176_c0_seq2(K03126);comp32363_c0_seq1(K03123);comp32438_c0_seq1(K03134);comp34788_c0_seq2(K14651);comp34788_c0_seq3(K14651);comp38856_c0_seq1(K03127);comp38856_c0_seq2(K03127);comp38856_c0_seq3(K03127);comp44728_c0_seq1(K03139);comp44728_c0_seq2(K03139);comp45471_c0_seq1(K14651);comp483…	ko03022.png
path:ko00965	Betalain biosynthesis	32	comp54402_c0_seq1(K00505);comp54402_c0_seq2(K00505);comp568853_c0_seq1(K01593);comp64679_c0_seq10(K00505);comp64679_c0_seq14(K00505);comp64679_c0_seq15(K00505);comp64679_c0_seq22(K00505);comp64679_c0_seq23(K00505);comp64679_c0_seq26(K00505);comp64679_c0_seq28(K00505);comp64679_c0_seq30(K00505);comp64679_c0_seq31(K00505);comp64679_c0_seq32(K00505);comp64679_c0_seq33(K00505);comp64679_c0_seq34(K005…	ko00965.png
path:ko05217	Basal cell carcinoma	90	comp119432_c0_seq1(K01558);comp166607_c0_seq1(K02842);comp173223_c0_seq1(K02354);comp173878_c0_seq1(K01558);comp190953_c0_seq1(K02432);comp193092_c0_seq1(K00572);comp194459_c0_seq1(K02354);comp221749_c0_seq1(K06228);comp245299_c0_seq1(K00408);comp249365_c0_seq1(K02354);comp267111_c0_seq1(K02375);comp29406_c0_seq1(K06225);comp30055_c0_seq1(K02432);comp306726_c0_seq1(K00408);comp31364_c0_seq1(K0243…	ko05217.png
path:ko04142	Lysosome	338	comp12931_c0_seq1(K12347);comp15112_c0_seq1(K02144);comp15397_c0_seq1(K01201);comp17832_c0_seq1(K12373);comp1813_c0_seq1(K12350);comp185206_c0_seq1(K01158);comp214061_c0_seq1(K12385);comp23575_c0_seq1(K13443);comp25012_c0_seq1(K12350);comp263942_c0_seq1(K12373);comp274252_c0_seq1(K12350);comp29747_c0_seq1(K01201);comp30420_c0_seq1(K12391);comp308461_c0_seq1(K12385);comp319850_c0_seq1(K01565);comp…	ko04142.png
path:ko05130	Pathogenic Escherichia coli infection	151	comp112037_c0_seq1(K07374);comp11672_c0_seq1(K05692);comp12182_c0_seq1(K05747);comp13803_c0_seq1(K05719);comp13803_c0_seq2(K05719);comp140701_c0_seq1(K07374);comp143472_c0_seq1(K07374);comp156612_c0_seq1(K05692);comp16281_c0_seq1(K05692);comp1678_c0_seq1(K07374);comp185503_c0_seq1(K07375);comp18672_c0_seq1(K05692);comp188706_c0_seq1(K05692);comp20548_c0_seq1(K07375);comp20900_c0_seq1(K07375);comp…	ko05130.png
path:ko00950	Isoquinoline alkaloid biosynthesis	37	comp1022992_c0_seq1(K00815);comp21814_c0_seq1(K14455);comp387442_c0_seq1(K00815);comp488888_c0_seq1(K00501);comp54402_c0_seq1(K00505);comp54402_c0_seq2(K00505);comp568853_c0_seq1(K01593);comp58118_c1_seq1(K14454);comp64679_c0_seq10(K00505);comp64679_c0_seq14(K00505);comp64679_c0_seq15(K00505);comp64679_c0_seq22(K00505);comp64679_c0_seq23(K00505);comp64679_c0_seq26(K00505);comp64679_c0_seq28(K0050…	ko00950.png
path:ko03010	Ribosome	208	comp16419_c0_seq1(K02870);comp16419_c0_seq2(K02870);comp23908_c0_seq1(K02971);comp23944_c0_seq1(K02949);comp24350_c0_seq1(K02885);comp24374_c0_seq1(K02927);comp24384_c0_seq1(K02980);comp24506_c0_seq1(K02947);comp24554_c0_seq1(K02969);comp24769_c0_seq1(K02962);comp24809_c0_seq1(K02985);comp24977_c0_seq1(K02880);comp25409_c0_seq1(K02948);comp25409_c0_seq2(K02948);comp25531_c0_seq1(K02978);comp25653…	ko03010.png
path:ko00510	N-Glycan biosynthesis	87	comp13107_c0_seq1(K00902);comp259962_c0_seq1(K00717);comp32690_c0_seq1(K00779);comp32690_c0_seq3(K00779);comp32871_c0_seq1(K03843);comp32871_c0_seq2(K03843);comp33807_c0_seq1(K07151);comp34107_c0_seq1(K05546);comp433751_c0_seq1(K00736);comp43502_c0_seq1(K00721);comp45295_c0_seq1(K07432);comp47555_c0_seq2(K07432);comp47627_c0_seq1(K00729);comp48112_c0_seq2(K00726);comp48564_c0_seq1(K06316);comp485…	ko00510.png
path:ko00750	Vitamin B6 metabolism	10	comp21669_c0_seq1(K00157);comp23050_c0_seq1(K13248);comp23050_c0_seq2(K13248);comp38579_c0_seq1(K00868);comp39200_c0_seq1(K00868);comp39200_c0_seq3(K00868);comp52861_c0_seq1(K00275);comp52861_c0_seq2(K00275);comp52861_c0_seq3(K00275);comp56181_c0_seq1(K00831);	ko00750.png
path:ko05034	Alcoholism	151	comp13806_c0_seq1(K11404);comp143482_c0_seq1(K04539);comp15869_c0_seq1(K05213);comp15869_c0_seq2(K05213);comp23450_c0_seq1(K11253);comp250522_c0_seq1(K08155);comp28327_c0_seq1(K05036);comp29790_c0_seq1(K04632);comp31361_c0_seq1(K04536);comp32829_c0_seq1(K11303);comp32829_c0_seq2(K11303);comp33052_c0_seq1(K11251);comp33659_c0_seq1(K04630);comp33936_c0_seq1(K11251);comp34101_c0_seq1(K05210);comp341…	ko05034.png
path:ko04013	MAPK signaling pathway - fly	57	comp13881_c0_seq1(K12379);comp31755_c0_seq1(K05088);comp34991_c0_seq1(K05088);comp37756_c0_seq1(K05088);comp37756_c0_seq2(K05088);comp45956_c0_seq1(K04368);comp45956_c0_seq2(K04368);comp47106_c0_seq1(K03211);comp47515_c0_seq1(K04361);comp48674_c0_seq2(K04623);comp48674_c0_seq3(K04623);comp48674_c0_seq6(K04623);comp48733_c0_seq1(K02678);comp48814_c0_seq2(K04361);comp48814_c0_seq3(K04361);comp48962…	ko04013.png
path:ko04310	Wnt signaling pathway	244	comp119432_c0_seq1(K01558);comp12237_c0_seq1(K00181);comp166607_c0_seq1(K02842);comp173223_c0_seq1(K02354);comp173878_c0_seq1(K01558);comp17761_c0_seq1(K04377);comp190953_c0_seq1(K02432);comp1925_c0_seq1(K02677);comp1925_c0_seq2(K02677);comp193092_c0_seq1(K00572);comp194459_c0_seq1(K02354);comp220125_c0_seq1(K10151);comp22863_c0_seq1(K00181);comp23531_c0_seq2(K03068);comp243711_c0_seq1(K04468);co…	ko04310.png
path:ko00626	Naphthalene degradation	1	comp34493_c0_seq1(K00121);	ko00626.png
path:ko05142	Chagas disease (American trypanosomiasis)	104	comp13656_c0_seq1(K08041);comp14244_c0_seq1(K04389);comp173701_c0_seq1(K04389);comp24736_c0_seq1(K04634);comp24982_c0_seq1(K08041);comp26162_c0_seq1(K04634);comp276299_c0_seq1(K08041);comp29030_c0_seq1(K04389);comp295104_c0_seq1(K08041);comp29616_c0_seq1(K04354);comp29616_c0_seq2(K04354);comp29790_c0_seq1(K04632);comp329503_c0_seq1(K01283);comp33659_c0_seq1(K04630);comp35086_c0_seq1(K00922);comp3…	ko05142.png
path:ko04950	Maturity onset diabetes of the young	7	comp24496_c0_seq1(K06054);comp261653_c0_seq1(K08031);comp392703_c0_seq1(K08028);comp44560_c0_seq1(K08040);comp604071_c0_seq1(K08028);comp687875_c0_seq1(K07292);comp739456_c0_seq1(K08031);	ko04950.png
path:ko04930	Type II diabetes mellitus	72	comp112453_c0_seq1(K04695);comp137517_c0_seq1(K04695);comp164177_c0_seq1(K06068);comp269591_c0_seq1(K06068);comp35086_c0_seq1(K00922);comp35086_c0_seq2(K00922);comp387536_c0_seq1(K04850);comp44598_c0_seq1(K00922);comp48469_c0_seq1(K04440);comp48469_c0_seq2(K04440);comp48469_c0_seq3(K04440);comp49452_c0_seq1(K18050);comp49452_c0_seq2(K18050);comp49452_c0_seq3(K18050);comp49452_c0_seq4(K18050);comp…	ko04930.png
path:ko00340	Histidine metabolism	30	comp1160250_c0_seq1(K01745);comp18163_c0_seq1(K01590);comp202243_c0_seq1(K13990);comp21777_c0_seq1(K01468);comp244240_c0_seq1(K00149);comp26188_c0_seq1(K01468);comp26188_c0_seq2(K01468);comp31508_c0_seq1(K00149);comp3299_c0_seq1(K00128);comp484695_c0_seq1(K00149);comp49409_c0_seq1(K08660);comp49409_c0_seq2(K08660);comp49622_c0_seq1(K00128);comp49622_c0_seq2(K00128);comp49622_c0_seq3(K00128);comp4…	ko00340.png
path:ko00860	Porphyrin and chlorophyll metabolism	165	comp178_c0_seq1(K00699);comp20508_c0_seq2(K00699);comp31934_c0_seq1(K00522);comp36053_c0_seq1(K03404);comp45004_c0_seq1(K01749);comp46947_c0_seq1(K00699);comp46947_c0_seq2(K00699);comp46947_c0_seq3(K00699);comp48217_c0_seq1(K01599);comp48683_c0_seq1(K00699);comp48683_c0_seq2(K00699);comp48683_c0_seq3(K00699);comp48683_c0_seq4(K00699);comp48683_c0_seq5(K00699);comp50370_c0_seq1(K01719);comp50370_c…	ko00860.png
path:ko04512	ECM-receptor interaction	212	comp10524_c0_seq1(K06254);comp11653_c0_seq1(K06236);comp12904_c0_seq1(K06249);comp12904_c0_seq2(K06249);comp1295539_c0_seq1(K05717);comp137111_c0_seq1(K06254);comp13803_c0_seq1(K05719);comp13803_c0_seq2(K05719);comp16950_c0_seq1(K06255);comp219393_c0_seq1(K06255);comp219821_c0_seq1(K06249);comp224033_c0_seq1(K06249);comp226801_c0_seq1(K06249);comp228959_c0_seq1(K06240);comp231364_c0_seq1(K03900);…	ko04512.png
path:ko03018	RNA degradation	166	comp111073_c0_seq1(K12581);comp11365_c0_seq1(K12607);comp11497_c0_seq1(K12607);comp11497_c0_seq2(K12607);comp1197496_c0_seq1(K01689);comp13323_c0_seq1(K12604);comp157976_c0_seq1(K12616);comp222903_c0_seq1(K12616);comp23426_c0_seq1(K14443);comp24912_c0_seq1(K12624);comp25516_c0_seq1(K01689);comp26992_c0_seq1(K12603);comp306018_c0_seq1(K12615);comp32355_c0_seq1(K12580);comp33361_c0_seq1(K03679);com…	ko03018.png
path:ko04913	Ovarian steroidogenesis	163	comp10820_c0_seq1(K08042);comp12881_c0_seq1(K08042);comp13656_c0_seq1(K08041);comp204700_c0_seq1(K07418);comp20951_c0_seq1(K12473);comp21494_c0_seq1(K08042);comp21494_c0_seq2(K08042);comp24982_c0_seq1(K08041);comp258947_c0_seq1(K08048);comp275873_c0_seq1(K13885);comp276299_c0_seq1(K08041);comp295104_c0_seq1(K08041);comp296313_c0_seq1(K12473);comp29790_c0_seq1(K04632);comp301190_c0_seq1(K08046);co…	ko04913.png
path:ko04611	Platelet activation	233	comp10616_c0_seq1(K07376);comp10820_c0_seq1(K08042);comp11653_c0_seq1(K06236);comp11672_c0_seq1(K05692);comp12881_c0_seq1(K08042);comp13656_c0_seq1(K08041);comp13803_c0_seq1(K05719);comp13803_c0_seq2(K05719);comp154266_c0_seq1(K12318);comp156612_c0_seq1(K05692);comp16281_c0_seq1(K05692);comp18672_c0_seq1(K05692);comp188706_c0_seq1(K05692);comp21494_c0_seq1(K08042);comp21494_c0_seq2(K08042);comp23…	ko04611.png
path:ko04721	Synaptic vesicle cycle	101	comp13282_c0_seq1(K14636);comp15112_c0_seq1(K02144);comp224447_c0_seq1(K04560);comp250522_c0_seq1(K08155);comp276811_c0_seq1(K15293);comp27978_c0_seq1(K04560);comp31318_c0_seq1(K11827);comp31352_c0_seq1(K15293);comp322554_c0_seq1(K15293);comp322768_c0_seq1(K15293);comp32627_c0_seq1(K02151);comp33805_c0_seq1(K02155);comp34333_c0_seq1(K02146);comp35948_c0_seq1(K02155);comp35948_c0_seq2(K02155);comp…	ko04721.png
path:ko05206	MicroRNAs in cancer	400	comp104353_c0_seq1(K09850);comp10983_c0_seq1(K11592);comp11225_c0_seq1(K12035);comp167650_c0_seq1(K02599);comp17677_c0_seq1(K05658);comp17761_c0_seq1(K04377);comp18448_c0_seq1(K01425);comp1925_c0_seq1(K02677);comp1925_c0_seq2(K02677);comp20156_c0_seq1(K17398);comp20459_c0_seq1(K07996);comp214006_c0_seq1(K11459);comp215490_c0_seq1(K02599);comp2173_c0_seq1(K05665);comp220125_c0_seq1(K10151);comp220…	ko05206.png
path:ko04150	mTOR signaling pathway	202	comp16479_c0_seq1(K08267);comp1925_c0_seq1(K02677);comp1925_c0_seq2(K02677);comp28940_c0_seq1(K03259);comp30437_c0_seq1(K02677);comp32602_c0_seq1(K16185);comp33085_c0_seq1(K02991);comp33643_c0_seq1(K07206);comp35086_c0_seq1(K00922);comp35086_c0_seq2(K00922);comp42472_c0_seq1(K08269);comp42489_c0_seq1(K01110);comp43440_c0_seq1(K08272);comp43440_c0_seq2(K08272);comp43440_c0_seq3(K08272);comp44598_c…	ko04150.png
path:ko05310	Asthma	1	comp63309_c0_seq2(K10788);	ko05310.png
path:ko04964	Proximal tubule bicarbonate reclamation	32	comp130311_c0_seq1(K01540);comp18448_c0_seq1(K01425);comp36388_c0_seq1(K01539);comp41767_c0_seq1(K01425);comp433781_c0_seq1(K01425);comp51344_c0_seq1(K01540);comp51889_c0_seq1(K00025);comp52924_c0_seq1(K01425);comp53523_c0_seq1(K13577);comp53523_c0_seq2(K13577);comp53523_c0_seq3(K13577);comp53523_c0_seq4(K13577);comp53523_c0_seq5(K13577);comp53523_c0_seq6(K13577);comp53523_c0_seq7(K13577);comp535…	ko04964.png
path:ko04520	Adherens junction	421	comp10410_c0_seq1(K05694);comp11672_c0_seq1(K05692);comp11801_c0_seq1(K05748);comp12182_c0_seq1(K05747);comp14848_c0_seq1(K05748);comp156612_c0_seq1(K05692);comp16014_c0_seq1(K05753);comp16281_c0_seq1(K05692);comp171543_c0_seq1(K05694);comp18003_c0_seq1(K05695);comp18672_c0_seq1(K05692);comp188706_c0_seq1(K05692);comp211830_c0_seq1(K05747);comp231241_c0_seq1(K05748);comp23370_c0_seq1(K05692);comp…	ko04520.png
path:ko05213	Endometrial cancer	69	comp17761_c0_seq1(K04377);comp350567_c0_seq1(K05691);comp35086_c0_seq1(K00922);comp35086_c0_seq2(K00922);comp37045_c0_seq1(K04491);comp41433_c0_seq1(K08734);comp42489_c0_seq1(K01110);comp44598_c0_seq1(K00922);comp45200_c0_seq1(K04491);comp45200_c0_seq10(K04491);comp45200_c0_seq2(K04491);comp45200_c0_seq4(K04491);comp45200_c0_seq5(K04491);comp45200_c0_seq6(K04491);comp45200_c0_seq7(K04492);comp452…	ko05213.png
path:ko04670	Leukocyte transendothelial migration	288	comp1026_c0_seq1(K04351);comp10868_c0_seq1(K04351);comp10868_c0_seq2(K04351);comp11672_c0_seq1(K05692);comp13803_c0_seq1(K05719);comp13803_c0_seq2(K05719);comp14695_c0_seq1(K04351);comp156612_c0_seq1(K05692);comp16281_c0_seq1(K05692);comp18672_c0_seq1(K05692);comp188706_c0_seq1(K05692);comp1925_c0_seq1(K02677);comp1925_c0_seq2(K02677);comp23370_c0_seq1(K05692);comp23509_c0_seq1(K12757);comp24656_…	ko04670.png
path:ko01212	Fatty acid metabolism	102	comp230196_c0_seq1(K11262);comp297077_c0_seq1(K11262);comp31192_c0_seq1(K07511);comp31954_c0_seq1(K07509);comp31954_c0_seq2(K07509);comp33536_c0_seq1(K00507);comp35049_c0_seq1(K15013);comp35049_c0_seq2(K15013);comp35267_c0_seq1(K11262);comp35267_c0_seq2(K11262);comp44275_c0_seq1(K08766);comp48950_c0_seq1(K11262);comp49406_c0_seq1(K09458);comp49406_c0_seq2(K09458);comp49406_c0_seq3(K09458);comp494…	ko01212.png
path:ko03008	Ribosome biogenesis in eukaryotes	179	comp12634_c0_seq1(K11108);comp17878_c0_seq1(K14575);comp17878_c0_seq2(K14575);comp192635_c0_seq1(K14563);comp21465_c0_seq1(K12845);comp221621_c0_seq1(K14572);comp23591_c0_seq1(K14572);comp24923_c0_seq1(K14564);comp25276_c0_seq1(K14572);comp27801_c0_seq1(K14572);comp29235_c0_seq1(K14564);comp301634_c0_seq1(K14572);comp319198_c0_seq1(K14572);comp31977_c0_seq1(K14563);comp32166_c0_seq1(K07178);comp3…	ko03008.png
path:ko00680	Methane metabolism	70	comp1197496_c0_seq1(K01689);comp13729_c0_seq1(K00830);comp13729_c0_seq2(K00830);comp178077_c0_seq1(K00863);comp24576_c0_seq1(K01834);comp25516_c0_seq1(K01689);comp275502_c0_seq1(K00863);comp34493_c0_seq1(K00121);comp348273_c0_seq1(K00830);comp34877_c0_seq1(K01623);comp433088_c0_seq1(K00830);comp48518_c0_seq1(K03841);comp512632_c0_seq1(K01689);comp54504_c0_seq1(K01623);comp56181_c0_seq1(K00831);co…	ko00680.png
path:ko05320	Autoimmune thyroid disease	8	comp14244_c0_seq1(K04389);comp15537_c0_seq1(K04249);comp173701_c0_seq1(K04389);comp29030_c0_seq1(K04389);comp443278_c0_seq1(K04389);comp5167_c0_seq2(K04249);comp578125_c0_seq1(K04249);comp605916_c0_seq1(K04249);	ko05320.png
path:ko00561	Glycerolipid metabolism	182	comp146336_c0_seq1(K15728);comp167191_c0_seq1(K15788);comp178077_c0_seq1(K00863);comp210236_c0_seq1(K00901);comp232343_c0_seq1(K14073);comp23460_c0_seq1(K14073);comp244240_c0_seq1(K00149);comp25960_c0_seq2(K00901);comp275502_c0_seq1(K00863);comp281777_c0_seq1(K14073);comp295629_c0_seq1(K00901);comp31508_c0_seq1(K00149);comp3299_c0_seq1(K00128);comp347211_c0_seq1(K14073);comp36392_c0_seq1(K00901);…	ko00561.png
path:ko04810	Regulation of actin cytoskeleton	400	comp10824_c0_seq1(K05743);comp11672_c0_seq1(K05692);comp11801_c0_seq1(K05748);comp12182_c0_seq1(K05747);comp1295539_c0_seq1(K05717);comp13519_c0_seq1(K00921);comp13803_c0_seq1(K05719);comp13803_c0_seq2(K05719);comp14848_c0_seq1(K05748);comp14957_c0_seq1(K00889);comp155600_c0_seq1(K00921);comp156612_c0_seq1(K05692);comp159732_c0_seq1(K05741);comp16014_c0_seq1(K05753);comp16281_c0_seq1(K05692);comp…	ko04810.png
path:ko00982	Drug metabolism - cytochrome P450	74	comp178_c0_seq1(K00699);comp20508_c0_seq2(K00699);comp21669_c0_seq1(K00157);comp34493_c0_seq1(K00121);comp46947_c0_seq1(K00699);comp46947_c0_seq2(K00699);comp46947_c0_seq3(K00699);comp48683_c0_seq1(K00699);comp48683_c0_seq2(K00699);comp48683_c0_seq3(K00699);comp48683_c0_seq4(K00699);comp48683_c0_seq5(K00699);comp52410_c0_seq1(K00699);comp52410_c0_seq3(K00699);comp53306_c0_seq1(K13299);comp53306_c…	ko00982.png
path:ko04064	NF-kappa B signaling pathway	71	comp164642_c0_seq1(K16072);comp264394_c0_seq1(K16060);comp36306_c0_seq1(K16060);comp430906_c0_seq1(K03115);comp45680_c0_seq1(K04570);comp45680_c0_seq2(K04570);comp46637_c0_seq1(K03115);comp50594_c0_seq1(K03175);comp50640_c0_seq1(K02580);comp50896_c0_seq4(K03115);comp52492_c0_seq1(K04725);comp55653_c0_seq1(K03175);comp56473_c0_seq1(K04403);comp56473_c0_seq2(K04403);comp57700_c0_seq1(K04729);comp57…	ko04064.png
path:ko04726	Serotonergic synapse	108	comp10852_c0_seq1(K04520);comp143482_c0_seq1(K04539);comp180048_c0_seq1(K04153);comp1925_c0_seq1(K02677);comp1925_c0_seq2(K02677);comp204700_c0_seq1(K07418);comp20650_c0_seq1(K04153);comp2461_c0_seq1(K05181);comp24736_c0_seq1(K04634);comp250522_c0_seq1(K08155);comp26162_c0_seq1(K04634);comp264544_c0_seq1(K07413);comp277066_c0_seq1(K04163);comp288135_c0_seq1(K04160);comp29790_c0_seq1(K04632);comp3…	ko04726.png
path:ko00410	beta-Alanine metabolism	56	comp244240_c0_seq1(K00149);comp31192_c0_seq1(K07511);comp31508_c0_seq1(K00149);comp3299_c0_seq1(K00128);comp398999_c0_seq1(K05605);comp44064_c0_seq2(K00797);comp484695_c0_seq1(K00149);comp49409_c0_seq1(K08660);comp49409_c0_seq2(K08660);comp49622_c0_seq1(K00128);comp49622_c0_seq2(K00128);comp49622_c0_seq3(K00128);comp49622_c0_seq4(K00128);comp49994_c0_seq2(K01578);comp52045_c0_seq1(K00802);comp552…	ko00410.png
path:ko00250	Alanine, aspartate and glutamate metabolism	184	comp13729_c0_seq1(K00830);comp13729_c0_seq2(K00830);comp18448_c0_seq1(K01425);comp186895_c0_seq1(K00264);comp21814_c0_seq1(K14455);comp33790_c0_seq1(K01915);comp34726_c0_seq1(K01939);comp34726_c0_seq2(K01939);comp34726_c0_seq3(K01939);comp34800_c0_seq1(K00814);comp348273_c0_seq1(K00830);comp41767_c0_seq1(K01425);comp433088_c0_seq1(K00830);comp433781_c0_seq1(K01425);comp43525_c0_seq1(K00814);comp4…	ko00250.png
path:ko01040	Biosynthesis of unsaturated fatty acids	56	comp33536_c0_seq1(K00507);comp50244_c0_seq1(K10258);comp54613_c0_seq1(K00232);comp54613_c0_seq2(K00232);comp578224_c0_seq1(K01068);comp59264_c0_seq1(K10703);comp60073_c0_seq2(K07753);comp60073_c0_seq4(K07753);comp60073_c0_seq5(K07753);comp60073_c0_seq6(K07753);comp60073_c0_seq7(K07753);comp60073_c0_seq8(K07753);comp60770_c0_seq1(K10251);comp62875_c0_seq1(K07515);comp62963_c0_seq1(K00232);comp6296…	ko01040.png
path:ko00312	beta-Lactam resistance	1	comp353392_c0_seq1(K09475);	ko00312.png
path:ko04712	Circadian rhythm - plant	14	comp430906_c0_seq1(K03115);comp46637_c0_seq1(K03115);comp50896_c0_seq4(K03115);comp594500_c0_seq1(K10143);comp64216_c2_seq1(K03097);comp64216_c2_seq2(K03097);comp64216_c2_seq3(K03097);comp64216_c2_seq4(K03097);comp64216_c2_seq5(K03097);comp64216_c2_seq6(K03097);comp64216_c2_seq7(K03097);comp64216_c2_seq8(K03097);comp64216_c2_seq9(K03097);comp7605_c0_seq1(K10143);	ko04712.png
path:ko04662	B cell receptor signaling pathway	56	comp32591_c0_seq1(K06268);comp32591_c0_seq2(K06268);comp32591_c0_seq3(K06268);comp35086_c0_seq1(K00922);comp35086_c0_seq2(K00922);comp39664_c0_seq2(K04012);comp44598_c0_seq1(K00922);comp45956_c0_seq1(K04368);comp45956_c0_seq2(K04368);comp48962_c0_seq1(K04364);comp48962_c0_seq2(K04364);comp50640_c0_seq1(K02580);comp50910_c0_seq1(K06508);comp51297_c0_seq1(K04392);comp51952_c0_seq1(K04456);comp52189…	ko04662.png
path:ko05014	Amyotrophic lateral sclerosis (ALS)	88	comp27659_c0_seq1(K04565);comp32591_c0_seq1(K06268);comp32591_c0_seq2(K06268);comp32591_c0_seq3(K06268);comp32654_c0_seq1(K11519);comp33186_c0_seq1(K11518);comp34101_c0_seq1(K05210);comp34101_c0_seq2(K05210);comp34559_c0_seq1(K05208);comp352_c0_seq1(K03781);comp36846_c0_seq1(K05613);comp36846_c0_seq2(K05613);comp36846_c0_seq3(K05613);comp36846_c0_seq4(K05613);comp40229_c0_seq1(K04573);comp45680_c…	ko05014.png
path:ko04062	Chemokine signaling pathway	269	comp10820_c0_seq1(K08042);comp12182_c0_seq1(K05747);comp12881_c0_seq1(K08042);comp13656_c0_seq1(K08041);comp143482_c0_seq1(K04539);comp158593_c0_seq1(K08291);comp164867_c0_seq1(K05731);comp174206_c0_seq1(K04409);comp181371_c0_seq1(K12366);comp211830_c0_seq1(K05747);comp21494_c0_seq1(K08042);comp21494_c0_seq2(K08042);comp237098_c0_seq1(K05747);comp244016_c0_seq1(K05747);comp24982_c0_seq1(K08041);c…	ko04062.png
path:ko00440	Phosphonate and phosphinate metabolism	35	comp22077_c0_seq1(K03430);comp328605_c0_seq1(K00119);comp59093_c0_seq2(K00119);comp59093_c0_seq5(K00119);comp60212_c0_seq1(K00993);comp60212_c0_seq2(K00993);comp60212_c0_seq3(K00993);comp61786_c0_seq1(K13644);comp61786_c0_seq10(K00993);comp61786_c0_seq11(K00993);comp61786_c0_seq13(K13644);comp61786_c0_seq14(K00993);comp61786_c0_seq15(K00993);comp61786_c0_seq16(K13644);comp61786_c0_seq17(K00993);c…	ko00440.png
path:ko03450	Non-homologous end-joining	36	comp32941_c0_seq1(K10887);comp394796_c0_seq1(K06642);comp43456_c0_seq1(K10885);comp43456_c0_seq2(K10885);comp43456_c0_seq3(K10885);comp46327_c0_seq1(K03512);comp46327_c0_seq2(K03512);comp46327_c0_seq3(K03512);comp46327_c0_seq4(K03512);comp55502_c0_seq1(K10885);comp568765_c0_seq1(K06642);comp57426_c0_seq1(K03512);comp57426_c0_seq2(K03512);comp58214_c0_seq2(K10884);comp58214_c0_seq4(K10884);comp618…	ko03450.png
path:ko04626	Plant-pathogen interaction	65	comp265558_c0_seq1(K04079);comp272450_c0_seq1(K04079);comp30496_c0_seq1(K04079);comp39663_c0_seq1(K02183);comp39663_c0_seq2(K02183);comp45525_c0_seq1(K02183);comp45525_c0_seq2(K02183);comp45956_c0_seq1(K04368);comp45956_c0_seq2(K04368);comp52287_c0_seq1(K12795);comp52287_c0_seq2(K12795);comp52287_c0_seq3(K12795);comp58001_c0_seq1(K04079);comp58001_c0_seq2(K09487);comp58928_c0_seq1(K00864);comp589…	ko04626.png
path:ko04972	Pancreatic secretion	212	comp108174_c0_seq1(K05030);comp10820_c0_seq1(K08042);comp12881_c0_seq1(K08042);comp130311_c0_seq1(K01540);comp13656_c0_seq1(K08041);comp151033_c0_seq1(K07904);comp1925_c0_seq1(K02677);comp1925_c0_seq2(K02677);comp19984_c0_seq1(K04926);comp19984_c0_seq2(K04926);comp2010_c0_seq1(K05030);comp21494_c0_seq1(K08042);comp21494_c0_seq2(K08042);comp221544_c0_seq1(K04936);comp23099_c0_seq1(K05028);comp2312…	ko04972.png
path:ko00780	Biotin metabolism	9	comp49406_c0_seq1(K09458);comp49406_c0_seq2(K09458);comp49406_c0_seq3(K09458);comp57651_c0_seq2(K01435);comp60626_c0_seq2(K01942);comp60626_c0_seq3(K01942);comp60626_c0_seq4(K01942);comp60626_c0_seq5(K01942);comp60626_c0_seq6(K01942);	ko00780.png
path:ko05210	Colorectal cancer	115	comp17761_c0_seq1(K04377);comp20636_c0_seq2(K08731);comp34319_c0_seq1(K04513);comp35086_c0_seq1(K00922);comp35086_c0_seq2(K00922);comp37045_c0_seq1(K04491);comp41433_c0_seq1(K08734);comp44598_c0_seq1(K00922);comp45200_c0_seq1(K04491);comp45200_c0_seq10(K04491);comp45200_c0_seq2(K04491);comp45200_c0_seq4(K04491);comp45200_c0_seq5(K04491);comp45200_c0_seq6(K04491);comp45200_c0_seq7(K04492);comp4520…	ko05210.png
path:ko05410	Hypertrophic cardiomyopathy (HCM)	117	comp11672_c0_seq1(K05692);comp13803_c0_seq1(K05719);comp13803_c0_seq2(K05719);comp156612_c0_seq1(K05692);comp158557_c0_seq1(K10366);comp16281_c0_seq1(K05692);comp18672_c0_seq1(K05692);comp188706_c0_seq1(K05692);comp23370_c0_seq1(K05692);comp244078_c0_seq1(K04962);comp298151_c0_seq1(K05692);comp29824_c0_seq1(K07199);comp329503_c0_seq1(K01283);comp3455_c0_seq1(K04962);comp347508_c0_seq1(K04962);com…	ko05410.png
path:ko05321	Inflammatory bowel disease (IBD)	4	comp49203_c0_seq1(K04500);comp49203_c0_seq2(K04500);comp50640_c0_seq1(K02580);comp65771_c0_seq1(K04448);	ko05321.png
path:ko04668	TNF signaling pathway	123	comp20476_c0_seq1(K15637);comp264394_c0_seq1(K16060);comp29665_c0_seq1(K04445);comp35086_c0_seq1(K00922);comp35086_c0_seq2(K00922);comp36306_c0_seq1(K16060);comp41466_c0_seq1(K04445);comp41466_c0_seq2(K04445);comp41466_c0_seq3(K04445);comp41466_c0_seq5(K04445);comp44263_c0_seq1(K04398);comp44598_c0_seq1(K00922);comp45956_c0_seq1(K04368);comp45956_c0_seq2(K04368);comp48469_c0_seq1(K04440);comp4846…	ko04668.png
path:ko05010	Alzheimer's disease	271	comp10452_c0_seq1(K04521);comp10852_c0_seq1(K04520);comp1166327_c0_seq1(K04550);comp14690_c0_seq1(K06172);comp20159_c0_seq1(K03945);comp20221_c0_seq1(K00236);comp21206_c0_seq1(K03955);comp21340_c0_seq1(K00420);comp219625_c0_seq1(K04550);comp220298_c0_seq1(K06059);comp22332_c0_seq1(K02132);comp22348_c0_seq1(K03962);comp23013_c0_seq1(K03935);comp232521_c0_seq1(K02262);comp232663_c0_seq1(K02126);com…	ko05010.png
path:ko05216	Thyroid cancer	49	comp17761_c0_seq1(K04377);comp186125_c0_seq1(K09291);comp233825_c0_seq1(K09291);comp27999_c0_seq1(K09291);comp32270_c0_seq1(K09288);comp37045_c0_seq1(K04491);comp45200_c0_seq1(K04491);comp45200_c0_seq10(K04491);comp45200_c0_seq2(K04491);comp45200_c0_seq4(K04491);comp45200_c0_seq5(K04491);comp45200_c0_seq6(K04491);comp45200_c0_seq7(K04492);comp45200_c0_seq8(K04492);comp45200_c0_seq9(K04491);comp45…	ko05216.png
path:ko05162	Measles	152	comp13904_c0_seq1(K03283);comp13913_c0_seq1(K16196);comp14244_c0_seq1(K04389);comp173701_c0_seq1(K04389);comp220125_c0_seq1(K10151);comp233304_c0_seq1(K16196);comp26236_c0_seq1(K16196);comp29030_c0_seq1(K04389);comp34212_c0_seq1(K03283);comp35086_c0_seq1(K00922);comp35086_c0_seq2(K00922);comp37092_c0_seq1(K08860);comp39509_c0_seq1(K16196);comp430906_c0_seq1(K03115);comp443278_c0_seq1(K04389);comp…	ko05162.png
path:ko04723	Retrograde endocannabinoid signaling	122	comp10820_c0_seq1(K08042);comp12881_c0_seq1(K08042);comp13656_c0_seq1(K08041);comp143482_c0_seq1(K04539);comp1925_c0_seq1(K02677);comp1925_c0_seq2(K02677);comp21494_c0_seq1(K08042);comp21494_c0_seq2(K08042);comp2461_c0_seq1(K05181);comp24736_c0_seq1(K04634);comp24982_c0_seq1(K08041);comp258947_c0_seq1(K08048);comp26162_c0_seq1(K04634);comp276299_c0_seq1(K08041);comp295104_c0_seq1(K08041);comp2986…	ko04723.png
path:ko04917	Prolactin signaling pathway	60	comp112453_c0_seq1(K04695);comp137517_c0_seq1(K04695);comp220125_c0_seq1(K10151);comp33751_c0_seq1(K17101);comp348727_c0_seq1(K04248);comp35086_c0_seq1(K00922);comp35086_c0_seq2(K00922);comp44598_c0_seq1(K00922);comp45956_c0_seq1(K04368);comp45956_c0_seq2(K04368);comp48138_c0_seq1(K10322);comp48469_c0_seq1(K04440);comp48469_c0_seq2(K04440);comp48469_c0_seq3(K04440);comp488888_c0_seq1(K00501);comp…	ko04917.png
path:ko04014	Ras signaling pathway	490	comp104353_c0_seq1(K09850);comp11790_c0_seq1(K01115);comp12780_c0_seq2(K05466);comp14244_c0_seq1(K04389);comp143482_c0_seq1(K04539);comp14630_c0_seq1(K05466);comp164867_c0_seq1(K05731);comp17334_c0_seq1(K07831);comp173701_c0_seq1(K04389);comp174206_c0_seq1(K04409);comp1925_c0_seq1(K02677);comp1925_c0_seq2(K02677);comp211673_c0_seq1(K05466);comp22064_c0_seq1(K06619);comp232070_c0_seq1(K16343);comp…	ko04014.png
path:ko04514	Cell adhesion molecules (CAMs)	100	comp1181635_c0_seq1(K07378);comp13803_c0_seq1(K05719);comp13803_c0_seq2(K05719);comp14241_c0_seq1(K07377);comp14716_c0_seq1(K07377);comp14716_c0_seq2(K07377);comp165767_c0_seq1(K07378);comp17127_c0_seq1(K07377);comp18003_c0_seq1(K05695);comp185391_c0_seq1(K07377);comp210201_c0_seq1(K06766);comp243965_c0_seq1(K05695);comp24551_c0_seq1(K07377);comp24551_c0_seq2(K07377);comp25022_c0_seq1(K07378);com…	ko04514.png
path:ko00471	D-Glutamine and D-glutamate metabolism	8	comp18448_c0_seq1(K01425);comp41767_c0_seq1(K01425);comp433781_c0_seq1(K01425);comp52924_c0_seq1(K01425);comp61231_c0_seq3(K00261);comp61231_c0_seq5(K00261);comp9334_c0_seq1(K01425);comp9334_c0_seq2(K01425);	ko00471.png
path:ko04144	Endocytosis	418	comp11790_c0_seq1(K01115);comp13904_c0_seq1(K03283);comp14957_c0_seq1(K00889);comp151033_c0_seq1(K07904);comp15549_c0_seq1(K12481);comp15549_c0_seq2(K12481);comp158593_c0_seq1(K08291);comp188154_c0_seq1(K04707);comp20951_c0_seq1(K12473);comp226039_c0_seq1(K04707);comp254655_c0_seq1(K04707);comp262060_c0_seq1(K05096);comp276759_c0_seq1(K12494);comp277278_c0_seq1(K12488);comp296313_c0_seq1(K12473);…	ko04144.png
path:ko04260	Cardiac muscle contraction	68	comp130311_c0_seq1(K01540);comp21340_c0_seq1(K00420);comp232521_c0_seq1(K02262);comp24047_c0_seq1(K02256);comp244078_c0_seq1(K04962);comp247082_c0_seq1(K02261);comp30182_c0_seq1(K02256);comp33632_c0_seq1(K00418);comp34150_c0_seq1(K02267);comp3455_c0_seq1(K04962);comp347508_c0_seq1(K04962);comp352217_c0_seq1(K00412);comp358916_c0_seq1(K04962);comp36388_c0_seq1(K01539);comp387536_c0_seq1(K04850);co…	ko04260.png
path:ko00740	Riboflavin metabolism	52	comp324165_c0_seq1(K01513);comp49317_c0_seq1(K01513);comp49342_c0_seq1(K14394);comp53108_c1_seq1(K01513);comp54402_c0_seq1(K00505);comp54402_c0_seq2(K00505);comp59411_c0_seq1(K00953);comp59411_c0_seq2(K00953);comp59411_c0_seq3(K00953);comp59411_c0_seq4(K00953);comp61570_c0_seq26(K00861);comp61570_c0_seq7(K00861);comp63325_c0_seq1(K01513);comp63438_c0_seq1(K14410);comp63438_c0_seq2(K14410);comp634…	ko00740.png
path:ko00401	Novobiocin biosynthesis	2	comp1022992_c0_seq1(K00815);comp387442_c0_seq1(K00815);	ko00401.png
path:ko00311	Penicillin and cephalosporin biosynthesis	5	comp63405_c0_seq1(K00273);comp63405_c0_seq2(K00273);comp63405_c0_seq3(K00273);comp63405_c0_seq4(K00273);comp63405_c0_seq5(K00273);	ko00311.png
path:ko00532	Glycosaminoglycan biosynthesis - chondroitin sulfate / dermatan sulfate	48	comp12737_c0_seq1(K00747);comp17513_c0_seq1(K00746);comp230721_c0_seq1(K10158);comp233637_c0_seq1(K07779);comp26038_c0_seq1(K00747);comp262206_c0_seq1(K01017);comp26304_c0_seq1(K01017);comp33702_c0_seq1(K01017);comp33702_c0_seq2(K01017);comp348336_c0_seq1(K00734);comp37088_c0_seq1(K01017);comp37088_c0_seq2(K07779);comp37088_c0_seq3(K01017);comp38526_c0_seq1(K10158);comp394067_c0_seq1(K00771);comp…	ko00532.png
path:ko04623	Cytosolic DNA-sensing pathway	63	comp159726_c0_seq1(K03023);comp25793_c0_seq1(K03016);comp25793_c0_seq2(K03016);comp30526_c0_seq1(K03009);comp30526_c0_seq2(K03009);comp30602_c0_seq1(K14721);comp39332_c0_seq1(K03022);comp41475_c0_seq1(K03026);comp41475_c0_seq2(K03026);comp41668_c0_seq1(K03023);comp41668_c0_seq2(K03023);comp48001_c0_seq1(K14721);comp49263_c0_seq1(K03020);comp49417_c0_seq1(K03013);comp50640_c0_seq1(K02580);comp5184…	ko04623.png
path:ko04024	cAMP signaling pathway	445	comp1026_c0_seq1(K04351);comp10820_c0_seq1(K08042);comp10868_c0_seq1(K04351);comp10868_c0_seq2(K04351);comp11790_c0_seq1(K01115);comp12881_c0_seq1(K08042);comp130311_c0_seq1(K01540);comp13490_c0_seq1(K05673);comp13490_c0_seq2(K05673);comp13656_c0_seq1(K08041);comp14695_c0_seq1(K04351);comp15537_c0_seq1(K04249);comp15869_c0_seq1(K05213);comp15869_c0_seq2(K05213);comp16157_c0_seq1(K04952);comp16486…	ko04024.png
path:ko00908	Zeatin biosynthesis	3	comp20349_c0_seq1(K00791);comp40189_c0_seq1(K00791);comp53554_c0_seq1(K00791);	ko00908.png
path:ko05120	Epithelial cell signaling in Helicobacter pylori infection	199	comp15112_c0_seq1(K02144);comp174206_c0_seq1(K04409);comp220298_c0_seq1(K06059);comp32627_c0_seq1(K02151);comp33805_c0_seq1(K02155);comp34333_c0_seq1(K02146);comp35948_c0_seq1(K02155);comp35948_c0_seq2(K02155);comp36313_c0_seq1(K05728);comp36313_c0_seq2(K05728);comp39299_c0_seq1(K06704);comp47515_c0_seq1(K04361);comp47724_c0_seq1(K04409);comp47724_c0_seq2(K04409);comp48469_c0_seq1(K04440);comp484…	ko05120.png
path:ko00604	Glycosphingolipid biosynthesis - ganglio series	41	comp17832_c0_seq1(K12373);comp263942_c0_seq1(K12373);comp39134_c0_seq1(K12373);comp46487_c0_seq2(K12373);comp51127_c0_seq1(K12373);comp51127_c0_seq2(K12373);comp53069_c0_seq1(K03372);comp53069_c0_seq2(K03372);comp53069_c0_seq3(K03372);comp53069_c0_seq4(K03372);comp53069_c0_seq5(K03372);comp54771_c0_seq1(K00715);comp58510_c0_seq1(K12373);comp627125_c0_seq1(K12373);comp63000_c0_seq1(K12309);comp630…	ko00604.png
path:ko04360	Axon guidance	215	comp10824_c0_seq1(K05743);comp11370_c0_seq1(K06820);comp12571_c0_seq1(K06820);comp13803_c0_seq1(K05719);comp13803_c0_seq2(K05719);comp1508_c0_seq1(K06754);comp16729_c0_seq1(K06754);comp174206_c0_seq1(K04409);comp22064_c0_seq1(K06619);comp244220_c0_seq1(K05734);comp262572_c0_seq1(K05110);comp31340_c0_seq1(K06843);comp317874_c0_seq1(K06754);comp32591_c0_seq1(K06268);comp32591_c0_seq2(K06268);comp32…	ko04360.png
path:ko04530	Tight junction	424	comp1007703_c0_seq1(K10352);comp11672_c0_seq1(K05692);comp11683_c0_seq1(K10352);comp13479_c0_seq1(K10352);comp149201_c0_seq1(K10352);comp156612_c0_seq1(K05692);comp1598_c0_seq1(K10352);comp1598_c0_seq2(K10352);comp16281_c0_seq1(K05692);comp164177_c0_seq1(K06068);comp17334_c0_seq1(K07831);comp18672_c0_seq1(K05692);comp188706_c0_seq1(K05692);comp1925_c0_seq1(K02677);comp1925_c0_seq2(K02677);comp205…	ko04530.png
path:ko00730	Thiamine metabolism	19	comp13370_c0_seq1(K00949);comp295647_c0_seq1(K00949);comp3127_c0_seq1(K03146);comp55661_c0_seq1(K06928);comp55661_c0_seq2(K06928);comp55661_c0_seq5(K06928);comp55661_c0_seq6(K06928);comp55661_c0_seq7(K06928);comp64754_c0_seq10(K04487);comp64754_c0_seq11(K04487);comp64754_c0_seq12(K04487);comp64754_c0_seq17(K04487);comp64754_c0_seq20(K04487);comp64754_c0_seq21(K04487);comp64754_c0_seq27(K04487);co…	ko00730.png
path:ko04320	Dorso-ventral axis formation	162	comp163062_c0_seq1(K02174);comp167650_c0_seq1(K02599);comp17347_c0_seq1(K02174);comp18450_c0_seq1(K02184);comp215490_c0_seq1(K02599);comp23611_c0_seq1(K02184);comp23611_c0_seq2(K02184);comp247934_c0_seq1(K02174);comp278315_c0_seq1(K02599);comp32465_c0_seq1(K02174);comp340650_c0_seq1(K02184);comp347242_c0_seq1(K02174);comp367074_c0_seq1(K02184);comp36718_c0_seq1(K02156);comp36864_c0_seq1(K02156);c…	ko04320.png
path:ko00254	Aflatoxin biosynthesis	6	comp230196_c0_seq1(K11262);comp297077_c0_seq1(K11262);comp35267_c0_seq1(K11262);comp35267_c0_seq2(K11262);comp48950_c0_seq1(K11262);comp53657_c0_seq1(K11262);	ko00254.png
path:ko04630	Jak-STAT signaling pathway	96	comp110868_c0_seq1(K04700);comp112453_c0_seq1(K04695);comp137517_c0_seq1(K04695);comp17761_c0_seq1(K04377);comp188154_c0_seq1(K04707);comp220125_c0_seq1(K10151);comp226039_c0_seq1(K04707);comp254655_c0_seq1(K04707);comp31551_c0_seq1(K04498);comp32305_c0_seq1(K04705);comp35086_c0_seq1(K00922);comp35086_c0_seq2(K00922);comp44598_c0_seq1(K00922);comp45680_c0_seq1(K04570);comp45680_c0_seq2(K04570);co…	ko04630.png
path:ko00940	Phenylpropanoid biosynthesis	7	comp50485_c0_seq1(K11188);comp55312_c0_seq2(K00430);comp55312_c0_seq5(K00430);comp61864_c0_seq1(K01904);comp61864_c0_seq3(K01904);comp61864_c0_seq4(K01904);comp693668_c0_seq1(K01904);	ko00940.png
path:ko00981	Insect hormone biosynthesis	19	comp185820_c0_seq1(K01063);comp37024_c0_seq1(K14939);comp424_c0_seq1(K14938);comp424_c0_seq2(K14938);comp458080_c0_seq1(K14985);comp518032_c0_seq1(K14939);comp52404_c0_seq2(K14985);comp52404_c0_seq3(K14985);comp52404_c0_seq4(K14985);comp52404_c0_seq6(K14985);comp52404_c0_seq7(K14985);comp52404_c0_seq9(K14985);comp53805_c0_seq1(K10721);comp53805_c0_seq2(K10721);comp59184_c0_seq1(K10719);comp60929_…	ko00981.png
path:ko04915	Estrogen signaling pathway	157	comp10820_c0_seq1(K08042);comp12881_c0_seq1(K08042);comp13656_c0_seq1(K08041);comp13904_c0_seq1(K03283);comp164177_c0_seq1(K06068);comp17059_c0_seq1(K09571);comp21494_c0_seq1(K08042);comp21494_c0_seq2(K08042);comp22230_c0_seq1(K04615);comp245055_c0_seq1(K04615);comp24736_c0_seq1(K04634);comp24982_c0_seq1(K08041);comp258947_c0_seq1(K08048);comp26162_c0_seq1(K04634);comp265558_c0_seq1(K04079);comp2…	ko04915.png
path:ko00627	Aminobenzoate degradation	36	comp13556_c0_seq1(K01077);comp26246_c0_seq1(K01077);comp31192_c0_seq1(K07511);comp384102_c0_seq1(K01077);comp45412_c0_seq1(K01077);comp46478_c0_seq4(K01512);comp46478_c0_seq5(K01512);comp46478_c0_seq6(K01512);comp491963_c0_seq1(K01077);comp49363_c0_seq3(K00517);comp53678_c0_seq2(K01101);comp53678_c0_seq3(K01101);comp53678_c0_seq4(K01101);comp55982_c0_seq1(K01512);comp55982_c0_seq2(K01512);comp559…	ko00627.png
path:ko00910	Nitrogen metabolism	138	comp186895_c0_seq1(K00264);comp29156_c0_seq1(K01672);comp33790_c0_seq1(K01915);comp348538_c0_seq1(K01672);comp47259_c0_seq2(K01672);comp47259_c0_seq3(K01672);comp48604_c0_seq1(K01915);comp48604_c0_seq2(K01915);comp55440_c0_seq1(K01672);comp55440_c0_seq10(K01672);comp55440_c0_seq11(K01672);comp55440_c0_seq12(K01672);comp55440_c0_seq13(K01672);comp55440_c0_seq14(K01672);comp55440_c0_seq15(K01672);c…	ko00910.png
path:ko00062	Fatty acid elongation	48	comp31192_c0_seq1(K07511);comp31954_c0_seq1(K07509);comp31954_c0_seq2(K07509);comp49424_c0_seq1(K00022);comp50244_c0_seq1(K10258);comp505899_c0_seq1(K01074);comp53954_c0_seq1(K07512);comp54871_c0_seq5(K01074);comp55075_c0_seq1(K10249);comp55075_c0_seq2(K10249);comp55075_c0_seq3(K10249);comp55075_c0_seq4(K10249);comp56233_c0_seq1(K00022);comp578224_c0_seq1(K01068);comp59264_c0_seq1(K10703);comp607…	ko00062.png
path:ko04610	Complement and coagulation cascades	25	comp231364_c0_seq1(K03900);comp246654_c0_seq1(K01315);comp37743_c0_seq1(K01332);comp39664_c0_seq2(K04012);comp48106_c0_seq1(K01324);comp48106_c0_seq2(K01324);comp48740_c0_seq1(K01324);comp48740_c0_seq2(K01324);comp48740_c0_seq3(K01324);comp49214_c0_seq1(K01344);comp50940_c0_seq1(K01323);comp57511_c0_seq1(K03910);comp60293_c0_seq1(K03900);comp60489_c0_seq1(K03900);comp60489_c0_seq15(K03900);comp60…	ko04610.png
path:ko00195	Photosynthesis	2	comp366029_c0_seq1(K03541);comp599140_c0_seq1(K02109);	ko00195.png
path:ko05414	Dilated cardiomyopathy	151	comp10820_c0_seq1(K08042);comp11672_c0_seq1(K05692);comp12881_c0_seq1(K08042);comp13656_c0_seq1(K08041);comp13803_c0_seq1(K05719);comp13803_c0_seq2(K05719);comp156612_c0_seq1(K05692);comp158557_c0_seq1(K10366);comp16281_c0_seq1(K05692);comp18672_c0_seq1(K05692);comp188706_c0_seq1(K05692);comp21494_c0_seq1(K08042);comp21494_c0_seq2(K08042);comp23370_c0_seq1(K05692);comp244078_c0_seq1(K04962);comp2…	ko05414.png
path:ko04722	Neurotrophin signaling pathway	244	comp14244_c0_seq1(K04389);comp164177_c0_seq1(K06068);comp173701_c0_seq1(K04389);comp20827_c0_seq1(K12460);comp22064_c0_seq1(K06619);comp269591_c0_seq1(K06068);comp280401_c0_seq1(K12460);comp29030_c0_seq1(K04389);comp29259_c0_seq1(K04505);comp29665_c0_seq1(K04445);comp34319_c0_seq1(K04513);comp34664_c0_seq1(K06630);comp35086_c0_seq1(K00922);comp35086_c0_seq2(K00922);comp352205_c0_seq1(K05101);comp…	ko04722.png
path:ko00960	Tropane, piperidine and pyridine alkaloid biosynthesis	4	comp1022992_c0_seq1(K00815);comp21814_c0_seq1(K14455);comp387442_c0_seq1(K00815);comp58118_c1_seq1(K14454);	ko00960.png
path:ko05133	Pertussis	46	comp13803_c0_seq1(K05719);comp13803_c0_seq2(K05719);comp33659_c0_seq1(K04630);comp34319_c0_seq1(K04513);comp37743_c0_seq1(K01332);comp39663_c0_seq1(K02183);comp39663_c0_seq2(K02183);comp45525_c0_seq1(K02183);comp45525_c0_seq2(K02183);comp48015_c0_seq2(K05719);comp48469_c0_seq1(K04440);comp48469_c0_seq2(K04440);comp48469_c0_seq3(K04440);comp48921_c1_seq1(K04441);comp48921_c1_seq2(K04441);comp48921…	ko05133.png
path:ko05033	Nicotine addiction	29	comp15869_c0_seq1(K05213);comp15869_c0_seq2(K05213);comp2461_c0_seq1(K05181);comp34101_c0_seq1(K05210);comp34101_c0_seq2(K05210);comp34559_c0_seq1(K05208);comp34764_c0_seq1(K05185);comp50396_c0_seq3(K05185);comp52589_c0_seq1(K05208);comp52589_c0_seq2(K05208);comp52589_c0_seq3(K05208);comp52929_c0_seq1(K05208);comp52929_c0_seq2(K05208);comp53640_c0_seq2(K05185);comp562894_c0_seq1(K05199);comp62010…	ko05033.png
path:ko00511	Other glycan degradation	74	comp15397_c0_seq1(K01201);comp17832_c0_seq1(K12373);comp263942_c0_seq1(K12373);comp29747_c0_seq1(K01201);comp39134_c0_seq1(K12373);comp39457_c0_seq1(K14459);comp40755_c0_seq1(K17108);comp40755_c0_seq2(K17108);comp44159_c0_seq1(K01201);comp46487_c0_seq2(K12373);comp485083_c0_seq1(K14459);comp51127_c0_seq1(K12373);comp51127_c0_seq2(K12373);comp52786_c0_seq1(K01201);comp54300_c0_seq1(K14459);comp543…	ko00511.png
path:ko04614	Renin-angiotensin system	66	comp1239981_c0_seq1(K11140);comp168125_c0_seq1(K11140);comp17676_c0_seq1(K11140);comp26626_c0_seq1(K11140);comp2891_c0_seq1(K11140);comp2891_c0_seq2(K11140);comp30994_c0_seq1(K11140);comp329503_c0_seq1(K01283);comp34466_c0_seq1(K11140);comp430639_c0_seq1(K11140);comp433769_c0_seq1(K01283);comp437934_c0_seq1(K01283);comp47658_c0_seq1(K13289);comp508030_c0_seq1(K11140);comp50939_c0_seq1(K01392);com…	ko04614.png
path:ko04141	Protein processing in endoplasmic reticulum	267	comp1025147_c0_seq1(K13993);comp12390_c0_seq1(K14018);comp13904_c0_seq1(K03283);comp13913_c0_seq1(K16196);comp20496_c0_seq1(K14016);comp23020_c0_seq1(K09502);comp233304_c0_seq1(K16196);comp24467_c0_seq1(K09027);comp259269_c0_seq1(K08653);comp260149_c0_seq1(K13719);comp26236_c0_seq1(K16196);comp265558_c0_seq1(K04079);comp272450_c0_seq1(K04079);comp276523_c0_seq1(K08653);comp28667_c0_seq1(K14014);c…	ko04141.png
path:ko03015	mRNA surveillance pathway	195	comp17377_c0_seq1(K14411);comp17377_c0_seq2(K14411);comp18725_c0_seq1(K14328);comp22763_c0_seq1(K03265);comp24952_c0_seq1(K14411);comp25159_c0_seq1(K12876);comp26770_c0_seq1(K08873);comp28531_c0_seq1(K11584);comp29616_c0_seq1(K04354);comp29616_c0_seq2(K04354);comp32197_c0_seq1(K14402);comp33855_c0_seq1(K13917);comp33855_c0_seq2(K13917);comp34109_c0_seq1(K00565);comp34622_c0_seq1(K06965);comp3654_…	ko03015.png
path:ko00524	Butirosin and neomycin biosynthesis	8	comp61881_c1_seq10(K00844);comp61881_c1_seq12(K00844);comp61881_c1_seq3(K00844);comp61881_c1_seq5(K00844);comp61881_c1_seq6(K00844);comp61881_c1_seq7(K00844);comp61881_c1_seq8(K00844);comp61881_c1_seq9(K00844);	ko00524.png
path:ko05340	Primary immunodeficiency	16	comp32941_c0_seq1(K10887);comp44987_c0_seq1(K16056);comp44987_c0_seq2(K16056);comp52726_c0_seq1(K03648);comp52726_c0_seq2(K03648);comp58666_c0_seq1(K01488);comp58666_c0_seq2(K01488);comp58666_c0_seq3(K01488);comp58666_c0_seq4(K01488);comp58666_c0_seq5(K01488);comp58666_c0_seq6(K01488);comp58666_c0_seq8(K01488);comp59183_c0_seq1(K05856);comp59183_c0_seq3(K05856);comp59183_c0_seq4(K05856);comp59183…	ko05340.png
path:ko00480	Glutathione metabolism	158	comp1239981_c0_seq1(K11140);comp168125_c0_seq1(K11140);comp17676_c0_seq1(K11140);comp231404_c0_seq1(K00682);comp26626_c0_seq1(K11140);comp2891_c0_seq1(K11140);comp2891_c0_seq2(K11140);comp29664_c0_seq1(K00432);comp30994_c0_seq1(K11140);comp34466_c0_seq1(K11140);comp34620_c0_seq1(K01581);comp430639_c0_seq1(K11140);comp44064_c0_seq2(K00797);comp49019_c0_seq1(K05360);comp508030_c0_seq1(K11140);comp5…	ko00480.png
path:ko04730	Long-term depression	127	comp10616_c0_seq1(K07376);comp154266_c0_seq1(K12318);comp1925_c0_seq1(K02677);comp1925_c0_seq2(K02677);comp24736_c0_seq1(K04634);comp25603_c0_seq1(K07376);comp26162_c0_seq1(K04634);comp28251_c0_seq1(K07376);comp29790_c0_seq1(K04632);comp30437_c0_seq1(K02677);comp312607_c0_seq1(K04578);comp325617_c0_seq1(K07376);comp329291_c0_seq1(K04578);comp33659_c0_seq1(K04630);comp34298_c0_seq2(K05207);comp405…	ko04730.png
path:ko04710	Circadian rhythm	45	comp106691_c0_seq1(K02223);comp11586_c0_seq1(K02296);comp15803_c0_seq1(K02296);comp258185_c0_seq1(K03362);comp260010_c0_seq1(K03362);comp29824_c0_seq1(K07199);comp35428_c0_seq1(K02296);comp45155_c0_seq1(K02633);comp45597_c0_seq1(K02296);comp45597_c0_seq2(K02296);comp45597_c0_seq3(K02296);comp47362_c0_seq1(K08960);comp47362_c0_seq2(K08959);comp47362_c0_seq3(K08960);comp47695_c0_seq1(K03868);comp50…	ko04710.png
path:ko00030	Pentose phosphate pathway	49	comp10533_c0_seq1(K00115);comp31299_c0_seq1(K00115);comp326517_c0_seq1(K00115);comp33968_c0_seq1(K00948);comp34877_c0_seq1(K01623);comp354809_c0_seq1(K01053);comp39608_c0_seq1(K01053);comp39608_c0_seq2(K01053);comp39608_c0_seq3(K01053);comp39608_c0_seq4(K01053);comp48518_c0_seq1(K03841);comp48988_c0_seq1(K00852);comp48988_c0_seq3(K00852);comp48988_c0_seq4(K00852);comp54504_c0_seq1(K01623);comp545…	ko00030.png
path:ko00361	Chlorocyclohexane and chlorobenzene degradation	5	comp64606_c0_seq1(K01563);comp64606_c0_seq2(K01563);comp64606_c0_seq3(K01563);comp64606_c0_seq4(K01563);comp64606_c0_seq5(K01563);	ko00361.png
path:ko04114	Oocyte meiosis	329	comp10820_c0_seq1(K08042);comp115130_c0_seq1(K02178);comp12881_c0_seq1(K08042);comp13656_c0_seq1(K08041);comp21494_c0_seq1(K08042);comp21494_c0_seq2(K08042);comp24982_c0_seq1(K08041);comp258185_c0_seq1(K03362);comp258947_c0_seq1(K08048);comp260010_c0_seq1(K03362);comp276299_c0_seq1(K08041);comp28531_c0_seq1(K11584);comp295104_c0_seq1(K08041);comp301190_c0_seq1(K08046);comp303074_c0_seq1(K08836);c…	ko04114.png
path:ko05164	Influenza A	210	comp11672_c0_seq1(K05692);comp13904_c0_seq1(K03283);comp13913_c0_seq1(K16196);comp14244_c0_seq1(K04389);comp156612_c0_seq1(K05692);comp16281_c0_seq1(K05692);comp173701_c0_seq1(K04389);comp18672_c0_seq1(K05692);comp188706_c0_seq1(K05692);comp188842_c0_seq1(K01349);comp218076_c0_seq1(K01349);comp233304_c0_seq1(K16196);comp23370_c0_seq1(K05692);comp246654_c0_seq1(K01315);comp26236_c0_seq1(K16196);co…	ko05164.png
path:ko05166	HTLV-I infection	441	comp10820_c0_seq1(K08042);comp119432_c0_seq1(K01558);comp12881_c0_seq1(K08042);comp13103_c0_seq1(K02327);comp13442_c0_seq1(K09203);comp13656_c0_seq1(K08041);comp14564_c0_seq1(K04802);comp166607_c0_seq1(K02842);comp173223_c0_seq1(K02354);comp17334_c0_seq1(K07831);comp173878_c0_seq1(K01558);comp17761_c0_seq1(K04377);comp190953_c0_seq1(K02432);comp193092_c0_seq1(K00572);comp194459_c0_seq1(K02354);co…	ko05166.png
path:ko05100	Bacterial invasion of epithelial cells	193	comp11672_c0_seq1(K05692);comp11801_c0_seq1(K05748);comp12182_c0_seq1(K05747);comp1295539_c0_seq1(K05717);comp13803_c0_seq1(K05719);comp13803_c0_seq2(K05719);comp14848_c0_seq1(K05748);comp156612_c0_seq1(K05692);comp16014_c0_seq1(K05753);comp16281_c0_seq1(K05692);comp181371_c0_seq1(K12366);comp18672_c0_seq1(K05692);comp188154_c0_seq1(K04707);comp188706_c0_seq1(K05692);comp211830_c0_seq1(K05747);co…	ko05100.png
path:ko04390	Hippo signaling pathway	309	comp104353_c0_seq1(K09850);comp11672_c0_seq1(K05692);comp119432_c0_seq1(K01558);comp13140_c0_seq1(K16621);comp151433_c0_seq1(K16819);comp156612_c0_seq1(K05692);comp16281_c0_seq1(K05692);comp166607_c0_seq1(K02842);comp173223_c0_seq1(K02354);comp173878_c0_seq1(K01558);comp17761_c0_seq1(K04377);comp18672_c0_seq1(K05692);comp188706_c0_seq1(K05692);comp190953_c0_seq1(K02432);comp193092_c0_seq1(K00572)…	ko04390.png
path:ko04350	TGF-beta signaling pathway	98	comp12740_c0_seq1(K17696);comp13140_c0_seq1(K16621);comp17761_c0_seq1(K04377);comp19037_c0_seq1(K04681);comp200622_c0_seq1(K04681);comp26485_c0_seq1(K17696);comp278960_c0_seq1(K04681);comp31551_c0_seq1(K04498);comp331265_c0_seq1(K04681);comp34319_c0_seq1(K04513);comp36338_c0_seq2(K04664);comp37510_c0_seq1(K04662);comp37510_c0_seq2(K04662);comp4234_c0_seq1(K16857);comp42380_c0_seq1(K04667);comp441…	ko04350.png
path:ko05416	Viral myocarditis	79	comp11672_c0_seq1(K05692);comp156612_c0_seq1(K05692);comp158557_c0_seq1(K10366);comp16281_c0_seq1(K05692);comp18672_c0_seq1(K05692);comp188706_c0_seq1(K05692);comp22064_c0_seq1(K06619);comp23370_c0_seq1(K05692);comp298151_c0_seq1(K05692);comp302355_c0_seq1(K03260);comp328561_c0_seq1(K03260);comp34899_c0_seq2(K03260);comp34899_c0_seq3(K03260);comp34899_c0_seq4(K03260);comp389110_c0_seq1(K05692);co…	ko05416.png
path:ko05146	Amoebiasis	224	comp11653_c0_seq1(K06236);comp1295539_c0_seq1(K05717);comp13656_c0_seq1(K08041);comp16887_c0_seq1(K10955);comp1925_c0_seq1(K02677);comp1925_c0_seq2(K02677);comp19989_c0_seq1(K10955);comp224030_c0_seq1(K10955);comp228959_c0_seq1(K06240);comp231388_c0_seq1(K06240);comp24656_c0_seq1(K05699);comp24736_c0_seq1(K04634);comp247829_c0_seq1(K06240);comp24982_c0_seq1(K08041);comp26162_c0_seq1(K04634);comp2…	ko05146.png
path:ko04960	Aldosterone-regulated sodium reabsorption	50	comp130311_c0_seq1(K01540);comp1925_c0_seq1(K02677);comp1925_c0_seq2(K02677);comp30437_c0_seq1(K02677);comp324160_c0_seq1(K13358);comp35086_c0_seq1(K00922);comp35086_c0_seq2(K00922);comp36388_c0_seq1(K01539);comp44598_c0_seq1(K00922);comp51344_c0_seq1(K01540);comp52115_c0_seq1(K13358);comp52115_c0_seq2(K13358);comp52189_c1_seq1(K07827);comp54029_c0_seq1(K01539);comp54029_c0_seq2(K01539);comp54029…	ko04960.png
path:ko00281	Geraniol degradation	8	comp20858_c0_seq1(K00257);comp318932_c0_seq1(K11731);comp49424_c0_seq1(K00022);comp56233_c0_seq1(K00022);comp57389_c0_seq1(K11731);comp57389_c0_seq2(K11731);comp61155_c0_seq1(K01640);comp61155_c0_seq2(K01640);	ko00281.png
path:ko05330	Allograft rejection	4	comp14244_c0_seq1(K04389);comp173701_c0_seq1(K04389);comp29030_c0_seq1(K04389);comp443278_c0_seq1(K04389);	ko05330.png
path:ko05205	Proteoglycans in cancer	479	comp11672_c0_seq1(K05692);comp119432_c0_seq1(K01558);comp1295539_c0_seq1(K05717);comp13803_c0_seq1(K05719);comp13803_c0_seq2(K05719);comp14244_c0_seq1(K04389);comp156612_c0_seq1(K05692);comp16281_c0_seq1(K05692);comp164867_c0_seq1(K05731);comp166607_c0_seq1(K02842);comp16950_c0_seq1(K06255);comp173223_c0_seq1(K02354);comp17334_c0_seq1(K07831);comp173701_c0_seq1(K04389);comp173878_c0_seq1(K01558);…	ko05205.png
path:ko00140	Steroid hormone biosynthesis	73	comp119816_c0_seq1(K07424);comp178_c0_seq1(K00699);comp20508_c0_seq2(K00699);comp264544_c0_seq1(K07413);comp324733_c0_seq1(K07413);comp32610_c0_seq2(K13370);comp36372_c0_seq1(K07424);comp36372_c0_seq2(K07424);comp434874_c0_seq1(K01016);comp43824_c0_seq2(K12343);comp46947_c0_seq1(K00699);comp46947_c0_seq2(K00699);comp46947_c0_seq3(K00699);comp48218_c0_seq2(K01016);comp48683_c0_seq1(K00699);comp486…	ko00140.png
path:ko04330	Notch signaling pathway	71	comp14068_c0_seq1(K06052);comp14690_c0_seq1(K06172);comp167650_c0_seq1(K02599);comp16994_c0_seq1(K06064);comp215490_c0_seq1(K02599);comp220298_c0_seq1(K06059);comp22991_c0_seq1(K06066);comp24496_c0_seq1(K06054);comp274241_c0_seq1(K06052);comp27443_c0_seq1(K06063);comp278315_c0_seq1(K02599);comp29259_c0_seq1(K04505);comp295273_c0_seq1(K06052);comp31551_c0_seq1(K04498);comp326117_c0_seq1(K06052);co…	ko04330.png
path:ko04510	Focal adhesion	511	comp11653_c0_seq1(K06236);comp11672_c0_seq1(K05692);comp12904_c0_seq1(K06249);comp12904_c0_seq2(K06249);comp1295539_c0_seq1(K05717);comp13803_c0_seq1(K05719);comp13803_c0_seq2(K05719);comp156612_c0_seq1(K05692);comp16281_c0_seq1(K05692);comp174206_c0_seq1(K04409);comp18672_c0_seq1(K05692);comp188706_c0_seq1(K05692);comp1925_c0_seq1(K02677);comp1925_c0_seq2(K02677);comp219164_c0_seq1(K13708);comp2…	ko04510.png
path:ko05161	Hepatitis B	147	comp14244_c0_seq1(K04389);comp14564_c0_seq1(K04802);comp16950_c0_seq1(K06255);comp173701_c0_seq1(K04389);comp17761_c0_seq1(K04377);comp1925_c0_seq1(K02677);comp1925_c0_seq2(K02677);comp20636_c0_seq2(K08731);comp219393_c0_seq1(K06255);comp29030_c0_seq1(K04389);comp30437_c0_seq1(K02677);comp31551_c0_seq1(K04498);comp321462_c0_seq1(K06255);comp35086_c0_seq1(K00922);comp35086_c0_seq2(K00922);comp3684…	ko05161.png
path:ko00770	Pantothenate and CoA biosynthesis	48	comp244415_c0_seq1(K01598);comp245004_c0_seq1(K09680);comp262843_c0_seq1(K09680);comp295756_c0_seq1(K09680);comp324165_c0_seq1(K01513);comp34361_c0_seq1(K01598);comp348604_c0_seq1(K09680);comp385969_c0_seq1(K09680);comp49317_c0_seq1(K01513);comp53108_c1_seq1(K01513);comp53836_c0_seq2(K01922);comp53836_c0_seq4(K01922);comp58798_c0_seq1(K01464);comp58798_c0_seq10(K01464);comp58798_c0_seq11(K01464);…	ko00770.png
path:ko05204	Chemical carcinogenesis	101	comp119816_c0_seq1(K07424);comp178_c0_seq1(K00699);comp20508_c0_seq2(K00699);comp264544_c0_seq1(K07413);comp324733_c0_seq1(K07413);comp34493_c0_seq1(K00121);comp36372_c0_seq1(K07424);comp36372_c0_seq2(K07424);comp432_c0_seq1(K01014);comp46947_c0_seq1(K00699);comp46947_c0_seq2(K00699);comp46947_c0_seq3(K00699);comp48683_c0_seq1(K00699);comp48683_c0_seq2(K00699);comp48683_c0_seq3(K00699);comp48683_…	ko05204.png
path:ko00565	Ether lipid metabolism	117	comp11790_c0_seq1(K01115);comp19212_c0_seq1(K16795);comp232070_c0_seq1(K16343);comp25295_c0_seq1(K16794);comp263596_c0_seq1(K16343);comp278784_c0_seq1(K16343);comp29119_c0_seq1(K01047);comp30282_c0_seq1(K16795);comp391308_c0_seq1(K01047);comp468484_c0_seq1(K01122);comp47764_c0_seq1(K01047);comp47764_c0_seq3(K01047);comp50183_c0_seq1(K16860);comp51743_c0_seq1(K01115);comp51743_c0_seq2(K01115);comp…	ko00565.png
path:ko04727	GABAergic synapse	119	comp10820_c0_seq1(K08042);comp12881_c0_seq1(K08042);comp13656_c0_seq1(K08041);comp143482_c0_seq1(K04539);comp18448_c0_seq1(K01425);comp1925_c0_seq1(K02677);comp1925_c0_seq2(K02677);comp21494_c0_seq1(K08042);comp21494_c0_seq2(K08042);comp22230_c0_seq1(K04615);comp245055_c0_seq1(K04615);comp2461_c0_seq1(K05181);comp24982_c0_seq1(K08041);comp258947_c0_seq1(K08048);comp26761_c0_seq1(K15375);comp27629…	ko04727.png
path:ko04724	Glutamatergic synapse	215	comp10820_c0_seq1(K08042);comp11790_c0_seq1(K01115);comp122374_c0_seq1(K05202);comp12881_c0_seq1(K08042);comp13091_c0_seq2(K05202);comp13382_c0_seq1(K05202);comp13656_c0_seq1(K08041);comp143482_c0_seq1(K04539);comp15869_c0_seq1(K05213);comp15869_c0_seq2(K05213);comp180105_c0_seq1(K15010);comp18448_c0_seq1(K01425);comp1925_c0_seq1(K02677);comp1925_c0_seq2(K02677);comp21494_c0_seq1(K08042);comp2149…	ko04724.png
path:ko05221	Acute myeloid leukemia	84	comp146276_c0_seq1(K10055);comp15999_c0_seq1(K10053);comp17761_c0_seq1(K04377);comp35086_c0_seq1(K00922);comp35086_c0_seq2(K00922);comp37045_c0_seq1(K04491);comp44598_c0_seq1(K00922);comp45200_c0_seq1(K04491);comp45200_c0_seq10(K04491);comp45200_c0_seq2(K04491);comp45200_c0_seq4(K04491);comp45200_c0_seq5(K04491);comp45200_c0_seq6(K04491);comp45200_c0_seq7(K04492);comp45200_c0_seq8(K04492);comp452…	ko05221.png
path:ko05200	Pathways in cancer	619	comp104353_c0_seq1(K09850);comp119432_c0_seq1(K01558);comp1295539_c0_seq1(K05717);comp13803_c0_seq1(K05719);comp13803_c0_seq2(K05719);comp14244_c0_seq1(K04389);comp146276_c0_seq1(K10055);comp15999_c0_seq1(K10053);comp166607_c0_seq1(K02842);comp173223_c0_seq1(K02354);comp173701_c0_seq1(K04389);comp173878_c0_seq1(K01558);comp17761_c0_seq1(K04377);comp186125_c0_seq1(K09291);comp188154_c0_seq1(K04707…	ko05200.png
path:ko04912	GnRH signaling pathway	168	comp10820_c0_seq1(K08042);comp11790_c0_seq1(K01115);comp12881_c0_seq1(K08042);comp13656_c0_seq1(K08041);comp21494_c0_seq1(K08042);comp21494_c0_seq2(K08042);comp24736_c0_seq1(K04634);comp24982_c0_seq1(K08041);comp258947_c0_seq1(K08048);comp26162_c0_seq1(K04634);comp276299_c0_seq1(K08041);comp295104_c0_seq1(K08041);comp29790_c0_seq1(K04632);comp301190_c0_seq1(K08046);comp30495_c0_seq1(K08048);comp3…	ko04912.png
path:ko00785	Lipoic acid metabolism	7	comp51766_c0_seq1(K03644);comp51766_c0_seq2(K03644);comp51766_c0_seq3(K03644);comp51766_c0_seq4(K03644);comp56102_c0_seq1(K03801);comp56102_c0_seq2(K03801);comp62685_c0_seq1(K10105);	ko00785.png
path:ko00400	Phenylalanine, tyrosine and tryptophan biosynthesis	6	comp1022992_c0_seq1(K00815);comp21814_c0_seq1(K14455);comp387442_c0_seq1(K00815);comp58118_c1_seq1(K14454);comp63287_c0_seq1(K00500);comp63287_c0_seq2(K00500);	ko00400.png
path:ko00460	Cyanoamino acid metabolism	13	comp51798_c0_seq1(K00681);comp51798_c0_seq2(K00681);comp58038_c0_seq1(K00681);comp58038_c0_seq2(K00681);comp58038_c0_seq3(K00681);comp58038_c0_seq4(K00681);comp58038_c0_seq5(K00681);comp61171_c0_seq1(K00600);comp64389_c0_seq1(K00600);comp64389_c0_seq2(K00600);comp64389_c0_seq3(K00600);comp64389_c0_seq4(K00600);comp64389_c0_seq5(K00600);	ko00460.png
path:ko04146	Peroxisome	277	comp114259_c0_seq1(K00106);comp117026_c0_seq1(K13348);comp1170869_c0_seq1(K11517);comp13729_c0_seq1(K00830);comp13729_c0_seq2(K00830);comp20230_c0_seq1(K00477);comp21720_c0_seq1(K04564);comp264504_c0_seq1(K00106);comp27659_c0_seq1(K04565);comp31359_c0_seq1(K05676);comp324315_c0_seq1(K00106);comp34618_c0_seq1(K13239);comp348273_c0_seq1(K00830);comp34836_c0_seq1(K11187);comp352_c0_seq1(K03781);comp…	ko04146.png
path:ko04713	Circadian entrainment	154	comp10616_c0_seq1(K07376);comp10820_c0_seq1(K08042);comp12881_c0_seq1(K08042);comp13656_c0_seq1(K08041);comp143482_c0_seq1(K04539);comp154266_c0_seq1(K12318);comp1925_c0_seq1(K02677);comp1925_c0_seq2(K02677);comp21494_c0_seq1(K08042);comp21494_c0_seq2(K08042);comp244078_c0_seq1(K04962);comp24736_c0_seq1(K04634);comp24982_c0_seq1(K08041);comp25603_c0_seq1(K07376);comp258947_c0_seq1(K08048);comp261…	ko04713.png
path:ko00280	Valine, leucine and isoleucine degradation	84	comp21669_c0_seq1(K00157);comp244240_c0_seq1(K00149);comp31192_c0_seq1(K07511);comp31508_c0_seq1(K00149);comp31954_c0_seq1(K07509);comp31954_c0_seq2(K07509);comp3299_c0_seq1(K00128);comp398999_c0_seq1(K05605);comp41093_c0_seq1(K01847);comp484695_c0_seq1(K00149);comp49169_c0_seq1(K05606);comp49424_c0_seq1(K00022);comp49622_c0_seq1(K00128);comp49622_c0_seq2(K00128);comp49622_c0_seq3(K00128);comp496…	ko00280.png
path:ko00625	Chloroalkane and chloroalkene degradation	19	comp3299_c0_seq1(K00128);comp34493_c0_seq1(K00121);comp49622_c0_seq1(K00128);comp49622_c0_seq2(K00128);comp49622_c0_seq3(K00128);comp49622_c0_seq4(K00128);comp55265_c0_seq1(K00128);comp56499_c1_seq5(K00100);comp61613_c0_seq1(K00128);comp61613_c0_seq2(K00128);comp61613_c0_seq3(K00128);comp61613_c0_seq4(K00128);comp64458_c0_seq1(K00128);comp64458_c0_seq2(K00128);comp64606_c0_seq1(K01563);comp64606_…	ko00625.png
path:ko00290	Valine, leucine and isoleucine biosynthesis	3	comp32832_c0_seq1(K17989);comp48386_c0_seq1(K01754);comp60345_c0_seq1(K00826);	ko00290.png
path:ko05202	Transcriptional misregulation in cancer	269	comp119432_c0_seq1(K01558);comp127522_c0_seq1(K14970);comp146276_c0_seq1(K10055);comp150044_c0_seq1(K11447);comp15999_c0_seq1(K10053);comp163868_c0_seq1(K14970);comp173878_c0_seq1(K01558);comp17761_c0_seq1(K04377);comp214006_c0_seq1(K11459);comp220125_c0_seq1(K10151);comp23450_c0_seq1(K11253);comp259962_c0_seq1(K00717);comp262060_c0_seq1(K05096);comp301147_c0_seq1(K04650);comp30945_c0_seq1(K05096…	ko05202.png
path:ko05332	Graft-versus-host disease	4	comp14244_c0_seq1(K04389);comp173701_c0_seq1(K04389);comp29030_c0_seq1(K04389);comp443278_c0_seq1(K04389);	ko05332.png
path:ko00534	Glycosaminoglycan biosynthesis - heparan sulfate / heparin	42	comp219542_c0_seq1(K02514);comp230721_c0_seq1(K10158);comp25883_c0_seq1(K07809);comp25883_c0_seq2(K07809);comp34592_c0_seq1(K02513);comp347831_c0_seq1(K02366);comp348336_c0_seq1(K00734);comp38526_c0_seq1(K10158);comp389618_c0_seq1(K08104);comp39218_c0_seq1(K02577);comp39218_c0_seq2(K02577);comp394067_c0_seq1(K00771);comp437027_c0_seq1(K00771);comp437500_c0_seq1(K07809);comp44822_c0_seq1(K02513);c…	ko00534.png
path:ko03420	Nucleotide excision repair	133	comp13103_c0_seq1(K02327);comp14564_c0_seq1(K04802);comp16665_c0_seq1(K10841);comp194395_c0_seq1(K10841);comp26935_c0_seq1(K10756);comp31424_c0_seq1(K03504);comp32351_c0_seq1(K10739);comp35360_c0_seq1(K10747);comp37307_c0_seq1(K02327);comp37702_c0_seq1(K10841);comp40043_c0_seq1(K02325);comp43762_c0_seq1(K10756);comp45276_c0_seq1(K10609);comp45567_c0_seq1(K10849);comp45567_c0_seq2(K10849);comp4605…	ko03420.png
path:ko00564	Glycerophospholipid metabolism	279	comp1164353_c0_seq1(K00894);comp11790_c0_seq1(K01115);comp146336_c0_seq1(K15728);comp17206_c0_seq1(K13514);comp210236_c0_seq1(K00901);comp220145_c0_seq1(K13516);comp232070_c0_seq1(K16343);comp233168_c0_seq1(K08729);comp25960_c0_seq2(K00901);comp263596_c0_seq1(K16343);comp278249_c0_seq1(K00894);comp278784_c0_seq1(K16343);comp29119_c0_seq1(K01047);comp295629_c0_seq1(K00901);comp309945_c0_seq1(K0011…	ko00564.png
path:ko00512	Mucin type O-Glycan biosynthesis	116	comp20753_c0_seq1(K00731);comp38187_c0_seq1(K00731);comp47461_c0_seq1(K00710);comp47798_c0_seq2(K00710);comp47798_c0_seq3(K00710);comp47798_c0_seq4(K00710);comp49806_c0_seq1(K00710);comp49806_c0_seq2(K00710);comp49806_c0_seq3(K00710);comp49806_c0_seq4(K00710);comp52051_c0_seq1(K00710);comp52051_c0_seq2(K00710);comp55293_c0_seq1(K00710);comp55293_c0_seq2(K00710);comp58605_c0_seq1(K00710);comp58605…	ko00512.png
path:ko03040	Spliceosome	377	comp1265218_c0_seq1(K11093);comp13904_c0_seq1(K03283);comp14213_c0_seq1(K09564);comp14364_c0_seq1(K12818);comp143937_c0_seq1(K12831);comp14453_c0_seq1(K12844);comp15942_c0_seq1(K12859);comp15942_c0_seq2(K12859);comp175103_c0_seq1(K12836);comp184528_c0_seq1(K12890);comp21465_c0_seq1(K12845);comp22290_c0_seq1(K12826);comp24912_c0_seq1(K12624);comp25159_c0_seq1(K12876);comp27443_c0_seq1(K06063);comp…	ko03040.png
path:ko00073	Cutin, suberine and wax biosynthesis	4	comp60759_c0_seq1(K13356);comp60759_c0_seq2(K13356);comp61210_c0_seq1(K13356);comp61210_c1_seq1(K13356);	ko00073.png
path:ko00500	Starch and sucrose metabolism	131	comp1138075_c0_seq1(K01193);comp12375_c0_seq1(K01187);comp1610_c0_seq1(K00963);comp16198_c0_seq1(K01176);comp178_c0_seq1(K00699);comp20508_c0_seq2(K00699);comp28152_c0_seq1(K01051);comp324165_c0_seq1(K01513);comp32498_c0_seq1(K16055);comp326480_c0_seq1(K01187);comp349450_c0_seq1(K12047);comp36254_c0_seq1(K01084);comp398416_c0_seq1(K00963);comp42428_c0_seq1(K00693);comp46947_c0_seq1(K00699);comp46…	ko00500.png
path:ko04152	AMPK signaling pathway	294	comp230196_c0_seq1(K11262);comp28531_c0_seq1(K11584);comp29616_c0_seq1(K04354);comp29616_c0_seq2(K04354);comp297077_c0_seq1(K11262);comp29824_c0_seq1(K07199);comp32868_c0_seq1(K07297);comp33536_c0_seq1(K00507);comp33620_c0_seq1(K07903);comp33643_c0_seq1(K07206);comp35086_c0_seq1(K00922);comp35086_c0_seq2(K00922);comp35267_c0_seq1(K11262);comp35267_c0_seq2(K11262);comp36254_c0_seq1(K01084);comp424…	ko04152.png
path:ko00944	Flavone and flavonol biosynthesis	9	comp63515_c0_seq1(K01195);comp63515_c0_seq2(K01195);comp63515_c0_seq3(K01195);comp63515_c0_seq4(K01195);comp63515_c0_seq5(K01195);comp63515_c0_seq6(K01195);comp63515_c0_seq7(K01195);comp63515_c0_seq8(K01195);comp63515_c0_seq9(K01195);	ko00944.png
path:ko04015	Rap1 signaling pathway	592	comp1026_c0_seq1(K04351);comp10820_c0_seq1(K08042);comp10868_c0_seq1(K04351);comp10868_c0_seq2(K04351);comp11672_c0_seq1(K05692);comp12780_c0_seq2(K05466);comp12881_c0_seq1(K08042);comp13656_c0_seq1(K08041);comp13803_c0_seq1(K05719);comp13803_c0_seq2(K05719);comp14630_c0_seq1(K05466);comp14695_c0_seq1(K04351);comp156612_c0_seq1(K05692);comp16281_c0_seq1(K05692);comp164867_c0_seq1(K05731);comp1733…	ko04015.png
path:ko05219	Bladder cancer	38	comp104353_c0_seq1(K09850);comp17761_c0_seq1(K04377);comp29665_c0_seq1(K04445);comp41466_c0_seq1(K04445);comp41466_c0_seq2(K04445);comp41466_c0_seq3(K04445);comp41466_c0_seq5(K04445);comp4234_c0_seq1(K16857);comp442564_c0_seq1(K16857);comp45956_c0_seq1(K04368);comp45956_c0_seq2(K04368);comp47515_c0_seq1(K04361);comp48814_c0_seq2(K04361);comp48814_c0_seq3(K04361);comp52189_c1_seq1(K07827);comp5277…	ko05219.png
path:ko00190	Oxidative phosphorylation	192	comp15112_c0_seq1(K02144);comp20159_c0_seq1(K03945);comp20221_c0_seq1(K00236);comp21206_c0_seq1(K03955);comp21340_c0_seq1(K00420);comp22332_c0_seq1(K02132);comp22348_c0_seq1(K03962);comp23013_c0_seq1(K03935);comp232521_c0_seq1(K02262);comp232663_c0_seq1(K02126);comp23596_c0_seq1(K02138);comp23612_c0_seq1(K02127);comp24047_c0_seq1(K02256);comp247082_c0_seq1(K02261);comp25191_c0_seq1(K03949);comp25…	ko00190.png
path:ko05211	Renal cell carcinoma	162	comp174206_c0_seq1(K04409);comp244220_c0_seq1(K05734);comp31551_c0_seq1(K04498);comp35086_c0_seq1(K00922);comp35086_c0_seq2(K00922);comp44598_c0_seq1(K00922);comp45956_c0_seq1(K04368);comp45956_c0_seq2(K04368);comp47695_c0_seq1(K03868);comp47724_c0_seq1(K04409);comp47724_c0_seq2(K04409);comp48121_c0_seq1(K03872);comp48590_c0_seq1(K04498);comp48962_c0_seq1(K04364);comp48962_c0_seq2(K04364);comp501…	ko05211.png
path:ko04140	Regulation of autophagy	41	comp20099_c0_seq1(K08333);comp278727_c0_seq1(K08333);comp42472_c0_seq1(K08269);comp43477_c0_seq1(K08342);comp44571_c0_seq1(K08333);comp45116_c0_seq1(K08334);comp45116_c0_seq2(K08334);comp50985_c0_seq1(K08342);comp51461_c0_seq1(K17890);comp51461_c0_seq2(K17890);comp51618_c0_seq1(K08341);comp52209_c0_seq1(K00914);comp52526_c0_seq1(K08269);comp52526_c0_seq2(K08269);comp53442_c0_seq1(K08336);comp5344…	ko04140.png
path:ko04971	Gastric acid secretion	106	comp10820_c0_seq1(K08042);comp12881_c0_seq1(K08042);comp130311_c0_seq1(K01540);comp13656_c0_seq1(K08041);comp1925_c0_seq1(K02677);comp1925_c0_seq2(K02677);comp19984_c0_seq1(K04926);comp19984_c0_seq2(K04926);comp21494_c0_seq1(K08042);comp21494_c0_seq2(K08042);comp24736_c0_seq1(K04634);comp24982_c0_seq1(K08041);comp258947_c0_seq1(K08048);comp26162_c0_seq1(K04634);comp276299_c0_seq1(K08041);comp2951…	ko04971.png
path:ko00061	Fatty acid biosynthesis	37	comp230196_c0_seq1(K11262);comp297077_c0_seq1(K11262);comp35049_c0_seq1(K15013);comp35049_c0_seq2(K15013);comp35267_c0_seq1(K11262);comp35267_c0_seq2(K11262);comp48950_c0_seq1(K11262);comp49406_c0_seq1(K09458);comp49406_c0_seq2(K09458);comp49406_c0_seq3(K09458);comp52814_c0_seq1(K15013);comp52814_c0_seq2(K15013);comp52814_c0_seq3(K15013);comp53657_c0_seq1(K11262);comp58432_c0_seq1(K15013);comp584…	ko00061.png
path:ko04975	Fat digestion and absorption	123	comp21814_c0_seq1(K14455);comp232343_c0_seq1(K14073);comp23460_c0_seq1(K14073);comp275873_c0_seq1(K13885);comp281777_c0_seq1(K14073);comp29119_c0_seq1(K01047);comp347211_c0_seq1(K14073);comp353432_c0_seq1(K05641);comp391308_c0_seq1(K01047);comp391634_c0_seq1(K14073);comp444967_c0_seq1(K12298);comp47764_c0_seq1(K01047);comp47764_c0_seq3(K01047);comp48539_c0_seq1(K12298);comp54586_c0_seq3(K01047);c…	ko04975.png
path:ko04115	p53 signaling pathway	161	comp220125_c0_seq1(K10151);comp24719_c0_seq1(K02216);comp32131_c0_seq1(K10147);comp32131_c0_seq2(K10147);comp4234_c0_seq1(K16857);comp42489_c0_seq1(K01110);comp42501_c0_seq1(K10141);comp442564_c0_seq1(K16857);comp44263_c0_seq1(K04398);comp45664_c0_seq1(K07207);comp45664_c0_seq2(K07207);comp45664_c0_seq3(K07207);comp46343_c0_seq1(K02087);comp49077_c0_seq1(K07207);comp493778_c0_seq1(K10142);comp503…	ko04115.png
path:ko00330	Arginine and proline metabolism	126	comp1298_c0_seq1(K14677);comp18448_c0_seq1(K01425);comp21814_c0_seq1(K14455);comp244240_c0_seq1(K00149);comp30429_c0_seq1(K08688);comp31508_c0_seq1(K00149);comp324358_c0_seq1(K08688);comp3299_c0_seq1(K00128);comp33790_c0_seq1(K01915);comp34620_c0_seq1(K01581);comp349348_c0_seq1(K14677);comp37108_c0_seq1(K00472);comp385813_c0_seq1(K00933);comp390094_c0_seq1(K01480);comp41767_c0_seq1(K01425);comp43…	ko00330.png
path:ko04010	MAPK signaling pathway	316	comp12888_c0_seq1(K04422);comp129630_c0_seq1(K04458);comp13468_c0_seq1(K05316);comp13468_c0_seq2(K05316);comp13904_c0_seq1(K03283);comp14244_c0_seq1(K04389);comp17334_c0_seq1(K07831);comp173701_c0_seq1(K04389);comp174206_c0_seq1(K04409);comp17689_c0_seq1(K05315);comp17689_c0_seq2(K05315);comp17761_c0_seq1(K04377);comp1925_c0_seq1(K02677);comp1925_c0_seq2(K02677);comp22686_c0_seq1(K05315);comp2343…	ko04010.png
path:ko00270	Cysteine and methionine metabolism	67	comp1022992_c0_seq1(K00815);comp20156_c0_seq1(K17398);comp20912_c0_seq1(K01251);comp21814_c0_seq1(K14455);comp25802_c0_seq1(K00026);comp32832_c0_seq1(K17989);comp387442_c0_seq1(K00815);comp44064_c0_seq2(K00797);comp472118_c0_seq1(K17398);comp47855_c0_seq1(K01611);comp47855_c0_seq2(K01611);comp47855_c0_seq3(K01611);comp47855_c0_seq4(K01611);comp48306_c0_seq1(K08964);comp48306_c0_seq2(K08964);comp4…	ko00270.png
path:ko00100	Steroid biosynthesis	28	comp36346_c0_seq1(K00637);comp371429_c0_seq1(K01052);comp4422_c0_seq1(K07419);comp444967_c0_seq1(K12298);comp45057_c0_seq1(K01052);comp45057_c0_seq2(K01052);comp48539_c0_seq1(K12298);comp523774_c0_seq1(K00637);comp54036_c0_seq1(K09828);comp54036_c0_seq2(K09828);comp54036_c0_seq3(K09828);comp54413_c0_seq2(K07750);comp54413_c0_seq3(K07750);comp54639_c0_seq1(K01052);comp59329_c0_seq3(K09828);comp612…	ko00100.png
path:ko04650	Natural killer cell mediated cytotoxicity	110	comp14244_c0_seq1(K04389);comp173701_c0_seq1(K04389);comp174206_c0_seq1(K04409);comp1925_c0_seq1(K02677);comp1925_c0_seq2(K02677);comp29030_c0_seq1(K04389);comp30437_c0_seq1(K02677);comp32591_c0_seq1(K06268);comp32591_c0_seq2(K06268);comp32591_c0_seq3(K06268);comp35086_c0_seq1(K00922);comp35086_c0_seq2(K00922);comp443278_c0_seq1(K04389);comp44598_c0_seq1(K00922);comp45956_c0_seq1(K04368);comp4595…	ko04650.png
path:ko00020	Citrate cycle (TCA cycle)	87	comp15288_c0_seq1(K00627);comp15288_c0_seq2(K00627);comp20221_c0_seq1(K00236);comp25802_c0_seq1(K00026);comp33121_c0_seq1(K00030);comp40788_c0_seq1(K00658);comp43583_c0_seq1(K01647);comp48027_c0_seq1(K01900);comp50192_c0_seq1(K01679);comp50192_c0_seq2(K01679);comp51884_c0_seq2(K00658);comp51889_c0_seq1(K00025);comp52688_c0_seq1(K00031);comp55980_c0_seq2(K01681);comp55980_c0_seq3(K01681);comp55980…	ko00020.png
path:ko00901	Indole alkaloid biosynthesis	1	comp568853_c0_seq1(K01593);	ko00901.png
path:ko03460	Fanconi anemia pathway	124	comp173189_c0_seq1(K03165);comp17443_c0_seq1(K11511);comp216201_c0_seq1(K11137);comp222489_c0_seq1(K02350);comp24496_c0_seq1(K06054);comp251183_c0_seq1(K03165);comp26644_c0_seq1(K11137);comp27399_c0_seq1(K03515);comp277226_c0_seq1(K02350);comp307593_c0_seq1(K03165);comp320220_c0_seq1(K03165);comp32351_c0_seq1(K10739);comp36386_c0_seq1(K03509);comp37684_c0_seq1(K15362);comp387564_c0_seq1(K15078);c…	ko03460.png
path:ko00196	Photosynthesis - antenna proteins	2	comp30247_c0_seq1(K08912);comp853898_c0_seq1(K08916);	ko00196.png
path:ko05134	Legionellosis	58	comp13904_c0_seq1(K03283);comp25687_c0_seq1(K07874);comp31939_c0_seq1(K03231);comp34212_c0_seq1(K03283);comp41167_c0_seq1(K03231);comp41167_c0_seq2(K03231);comp44263_c0_seq1(K04398);comp45241_c0_seq1(K07874);comp46420_c0_seq1(K03283);comp46420_c0_seq2(K03283);comp46420_c0_seq3(K03283);comp46420_c0_seq4(K03283);comp49529_c0_seq1(K03283);comp50640_c0_seq1(K02580);comp51034_c0_seq1(K04077);comp52448…	ko05134.png
path:ko01220	Degradation of aromatic compounds	10	comp34493_c0_seq1(K00121);comp354809_c0_seq1(K01053);comp39608_c0_seq1(K01053);comp39608_c0_seq2(K01053);comp39608_c0_seq3(K01053);comp39608_c0_seq4(K01053);comp591583_c0_seq1(K01053);comp63240_c0_seq2(K01053);comp63240_c0_seq3(K01053);comp63240_c0_seq5(K01053);	ko01220.png
path:ko05032	Morphine addiction	116	comp10820_c0_seq1(K08042);comp12881_c0_seq1(K08042);comp13656_c0_seq1(K08041);comp143482_c0_seq1(K04539);comp158593_c0_seq1(K08291);comp1925_c0_seq1(K02677);comp1925_c0_seq2(K02677);comp21494_c0_seq1(K08042);comp21494_c0_seq2(K08042);comp22230_c0_seq1(K04615);comp245055_c0_seq1(K04615);comp2461_c0_seq1(K05181);comp24982_c0_seq1(K08041);comp258947_c0_seq1(K08048);comp276299_c0_seq1(K08041);comp277…	ko05032.png
path:ko04151	PI3K-Akt signaling pathway	502	comp11653_c0_seq1(K06236);comp12780_c0_seq2(K05466);comp12904_c0_seq1(K06249);comp12904_c0_seq2(K06249);comp1295539_c0_seq1(K05717);comp13803_c0_seq1(K05719);comp13803_c0_seq2(K05719);comp14244_c0_seq1(K04389);comp143482_c0_seq1(K04539);comp14630_c0_seq1(K05466);comp173701_c0_seq1(K04389);comp17761_c0_seq1(K04377);comp211673_c0_seq1(K05466);comp219821_c0_seq1(K06249);comp220125_c0_seq1(K10151);co…	ko04151.png
path:ko00350	Tyrosine metabolism	54	comp1022992_c0_seq1(K00815);comp21669_c0_seq1(K00157);comp21814_c0_seq1(K14455);comp34493_c0_seq1(K00121);comp36581_c0_seq1(K00457);comp387442_c0_seq1(K00815);comp488888_c0_seq1(K00501);comp51262_c0_seq1(K01800);comp51262_c0_seq2(K01800);comp51262_c0_seq3(K01800);comp51262_c0_seq4(K01800);comp54402_c0_seq1(K00505);comp54402_c0_seq2(K00505);comp56361_c0_seq1(K00503);comp56361_c0_seq2(K00503);comp5…	ko00350.png
path:ko04080	Neuroactive ligand-receptor interaction	253	comp1013112_c0_seq1(K04149);comp10412_c0_seq1(K04226);comp122374_c0_seq1(K05202);comp12513_c0_seq1(K05195);comp12513_c0_seq2(K05195);comp13091_c0_seq2(K05202);comp13382_c0_seq1(K05202);comp14014_c0_seq1(K04209);comp15537_c0_seq1(K04249);comp15869_c0_seq1(K05213);comp15869_c0_seq2(K05213);comp180048_c0_seq1(K04153);comp18346_c0_seq1(K04579);comp20650_c0_seq1(K04153);comp213807_c0_seq1(K04134);comp…	ko04080.png
path:ko00630	Glyoxylate and dicarboxylate metabolism	93	comp1170869_c0_seq1(K11517);comp13729_c0_seq1(K00830);comp13729_c0_seq2(K00830);comp167191_c0_seq1(K15788);comp25094_c0_seq1(K02437);comp25094_c0_seq2(K02437);comp25802_c0_seq1(K00026);comp33790_c0_seq1(K01915);comp348273_c0_seq1(K00830);comp352_c0_seq1(K03781);comp41093_c0_seq1(K01847);comp42577_c0_seq1(K01602);comp433088_c0_seq1(K00830);comp43315_c0_seq1(K01432);comp43583_c0_seq1(K01647);comp48…	ko00630.png
path:ko00232	Caffeine metabolism	15	comp114259_c0_seq1(K00106);comp264504_c0_seq1(K00106);comp278872_c0_seq1(K00365);comp309620_c0_seq1(K00365);comp324315_c0_seq1(K00106);comp360327_c0_seq1(K00365);comp36158_c0_seq1(K00106);comp36158_c0_seq2(K00106);comp501191_c0_seq1(K00106);comp554051_c0_seq1(K00106);comp62647_c0_seq1(K00106);comp62647_c0_seq2(K00106);comp62647_c0_seq3(K00106);comp62647_c0_seq6(K00106);comp961019_c0_seq1(K00106);	ko00232.png
path:ko05016	Huntington's disease	327	comp154471_c0_seq1(K04638);comp20159_c0_seq1(K03945);comp20221_c0_seq1(K00236);comp20833_c0_seq1(K10409);comp21206_c0_seq1(K03955);comp21340_c0_seq1(K00420);comp21720_c0_seq1(K04564);comp22332_c0_seq1(K02132);comp22348_c0_seq1(K03962);comp22701_c0_seq1(K03006);comp23013_c0_seq1(K03935);comp232521_c0_seq1(K02262);comp232663_c0_seq1(K02126);comp23596_c0_seq1(K02138);comp23612_c0_seq1(K02127);comp24…	ko05016.png
path:ko04744	Phototransduction	24	comp16157_c0_seq1(K04952);comp28254_c0_seq1(K04952);comp31361_c0_seq1(K04536);comp34014_c0_seq1(K04952);comp34314_c0_seq1(K04952);comp39663_c0_seq1(K02183);comp39663_c0_seq2(K02183);comp445906_c0_seq1(K12321);comp45224_c1_seq1(K04952);comp45525_c0_seq1(K02183);comp45525_c0_seq2(K02183);comp45655_c0_seq1(K04952);comp59717_c0_seq1(K04439);comp59717_c0_seq2(K04439);comp59717_c0_seq8(K04439);comp5971…	ko04744.png
path:ko02010	ABC transporters	153	comp13490_c0_seq1(K05673);comp13490_c0_seq2(K05673);comp14641_c0_seq1(K05668);comp174210_c0_seq1(K05648);comp17677_c0_seq1(K05658);comp18593_c0_seq1(K05655);comp2173_c0_seq1(K05665);comp22479_c0_seq1(K05643);comp250010_c0_seq1(K05648);comp25970_c0_seq1(K05665);comp264165_c0_seq1(K05673);comp278156_c0_seq1(K05665);comp296526_c0_seq1(K05673);comp303676_c0_seq1(K05667);comp306623_c0_seq1(K05668);com…	ko02010.png
path:ko03320	PPAR signaling pathway	118	comp33536_c0_seq1(K00507);comp35049_c0_seq1(K15013);comp35049_c0_seq2(K15013);comp439567_c0_seq1(K08745);comp44275_c0_seq1(K08766);comp44849_c0_seq1(K08764);comp44849_c0_seq2(K08764);comp49378_c0_seq1(K08745);comp52814_c0_seq1(K15013);comp52814_c0_seq2(K15013);comp52814_c0_seq3(K15013);comp54613_c0_seq1(K00232);comp54613_c0_seq2(K00232);comp55227_c0_seq1(K08745);comp55227_c0_seq2(K08745);comp5522…	ko03320.png
path:ko00601	Glycosphingolipid biosynthesis - lacto and neolacto series	34	comp32750_c0_seq2(K03877);comp32750_c0_seq3(K03877);comp32835_c0_seq2(K07820);comp40953_c0_seq1(K07819);comp56765_c0_seq3(K00718);comp56765_c0_seq4(K00718);comp572560_c0_seq1(K07819);comp58911_c0_seq1(K07819);comp58911_c0_seq2(K07819);comp58911_c0_seq3(K07819);comp58911_c0_seq4(K07819);comp58911_c0_seq5(K07819);comp58911_c0_seq6(K07819);comp61511_c0_seq1(K07968);comp61511_c0_seq3(K07968);comp6151…	ko00601.png
path:ko00720	Carbon fixation pathways in prokaryotes	72	comp10285_c0_seq1(K00297);comp10285_c0_seq2(K00297);comp10522_c0_seq1(K00297);comp41093_c0_seq1(K01847);comp49169_c0_seq1(K05606);comp50192_c0_seq1(K01679);comp50192_c0_seq2(K01679);comp52688_c0_seq1(K00031);comp55980_c0_seq2(K01681);comp55980_c0_seq3(K01681);comp55980_c0_seq4(K01681);comp60439_c0_seq1(K01965);comp60975_c0_seq1(K01966);comp60975_c0_seq2(K01966);comp61630_c0_seq1(K01895);comp61630…	ko00720.png
path:ko00920	Sulfur metabolism	23	comp54181_c0_seq1(K08738);comp54181_c0_seq2(K08738);comp60657_c0_seq1(K17725);comp61163_c0_seq6(K01082);comp61163_c0_seq9(K01082);comp61557_c0_seq1(K15759);comp61557_c0_seq2(K15759);comp61557_c0_seq3(K15759);comp61557_c0_seq4(K15759);comp61557_c0_seq5(K15759);comp61557_c0_seq6(K15759);comp63002_c2_seq1(K00387);comp63002_c2_seq2(K00387);comp63002_c2_seq3(K00387);comp63931_c0_seq7(K17725);comp64100…	ko00920.png
path:ko00360	Phenylalanine metabolism	16	comp1022992_c0_seq1(K00815);comp21814_c0_seq1(K14455);comp36581_c0_seq1(K00457);comp387442_c0_seq1(K00815);comp50485_c0_seq1(K11188);comp55312_c0_seq2(K00430);comp55312_c0_seq5(K00430);comp568853_c0_seq1(K01593);comp58118_c1_seq1(K14454);comp61864_c0_seq1(K01904);comp61864_c0_seq3(K01904);comp61864_c0_seq4(K01904);comp63002_c0_seq2(K07253);comp63287_c0_seq1(K00500);comp63287_c0_seq2(K00500);comp6…	ko00360.png
path:ko04978	Mineral absorption	60	comp12931_c0_seq1(K12347);comp130311_c0_seq1(K01540);comp153768_c0_seq1(K08539);comp31934_c0_seq1(K00522);comp36388_c0_seq1(K01539);comp50551_c0_seq1(K07213);comp51344_c0_seq1(K01540);comp52496_c0_seq2(K05011);comp52496_c0_seq3(K05011);comp52496_c0_seq4(K05011);comp52496_c0_seq5(K05011);comp54012_c0_seq1(K00510);comp54012_c0_seq2(K00510);comp54029_c0_seq1(K01539);comp54029_c0_seq2(K01539);comp540…	ko04978.png
path:ko00363	Bisphenol degradation	2	comp49363_c0_seq3(K00517);comp56499_c1_seq5(K00100);	ko00363.png
path:ko01230	Biosynthesis of amino acids	335	comp1022992_c0_seq1(K00815);comp1197496_c0_seq1(K01689);comp1298_c0_seq1(K14677);comp186895_c0_seq1(K00264);comp21741_c0_seq1(K00927);comp21814_c0_seq1(K14455);comp24576_c0_seq1(K01834);comp24633_c0_seq1(K01620);comp25516_c0_seq1(K01689);comp32832_c0_seq1(K17989);comp33121_c0_seq1(K00030);comp33790_c0_seq1(K01915);comp33968_c0_seq1(K00948);comp34800_c0_seq1(K00814);comp34877_c0_seq1(K01623);comp3…	ko01230.png
path:ko04961	Endocrine and other factor-regulated calcium reabsorption	63	comp130311_c0_seq1(K01540);comp151033_c0_seq1(K07904);comp153768_c0_seq1(K08539);comp1925_c0_seq1(K02677);comp1925_c0_seq2(K02677);comp24736_c0_seq1(K04634);comp26162_c0_seq1(K04634);comp29790_c0_seq1(K04632);comp301190_c0_seq1(K08046);comp30437_c0_seq1(K02677);comp31318_c0_seq1(K11827);comp358939_c0_seq1(K04585);comp36388_c0_seq1(K01539);comp40223_c0_seq1(K04345);comp44909_c0_seq1(K07904);comp44…	ko04961.png
path:ko04066	HIF-1 signaling pathway	258	comp1197496_c0_seq1(K01689);comp12780_c0_seq2(K05466);comp14630_c0_seq1(K05466);comp1925_c0_seq1(K02677);comp1925_c0_seq2(K02677);comp211673_c0_seq1(K05466);comp25516_c0_seq1(K01689);comp262060_c0_seq1(K05096);comp28940_c0_seq1(K03259);comp30437_c0_seq1(K02677);comp30945_c0_seq1(K05096);comp30945_c0_seq2(K05096);comp31551_c0_seq1(K04498);comp33085_c0_seq1(K02991);comp35086_c0_seq1(K00922);comp350…	ko04066.png
path:ko00120	Primary bile acid biosynthesis	23	comp44849_c0_seq1(K08764);comp44849_c0_seq2(K08764);comp60407_c0_seq1(K01796);comp60407_c0_seq2(K01796);comp60407_c0_seq3(K01796);comp60407_c0_seq4(K01796);comp60407_c0_seq5(K01796);comp60407_c0_seq6(K01796);comp60407_c0_seq7(K01796);comp64318_c0_seq1(K12405);comp64318_c0_seq2(K12405);comp64318_c0_seq3(K12405);comp64318_c0_seq4(K12405);comp64475_c0_seq13(K00659);comp64475_c0_seq14(K00659);comp644…	ko00120.png
path:ko05412	Arrhythmogenic right ventricular cardiomyopathy (ARVC)	104	comp11672_c0_seq1(K05692);comp13803_c0_seq1(K05719);comp13803_c0_seq2(K05719);comp156612_c0_seq1(K05692);comp158557_c0_seq1(K10366);comp16281_c0_seq1(K05692);comp18672_c0_seq1(K05692);comp188706_c0_seq1(K05692);comp23370_c0_seq1(K05692);comp244078_c0_seq1(K04962);comp24656_c0_seq1(K05699);comp298151_c0_seq1(K05692);comp3455_c0_seq1(K04962);comp347508_c0_seq1(K04962);comp350567_c0_seq1(K05691);com…	ko05412.png
path:ko04916	Melanogenesis	197	comp10820_c0_seq1(K08042);comp119432_c0_seq1(K01558);comp12881_c0_seq1(K08042);comp13656_c0_seq1(K08041);comp166607_c0_seq1(K02842);comp173223_c0_seq1(K02354);comp173878_c0_seq1(K01558);comp190953_c0_seq1(K02432);comp1925_c0_seq1(K02677);comp1925_c0_seq2(K02677);comp193092_c0_seq1(K00572);comp194459_c0_seq1(K02354);comp21494_c0_seq1(K08042);comp21494_c0_seq2(K08042);comp245299_c0_seq1(K00408);com…	ko04916.png
path:ko00533	Glycosaminoglycan biosynthesis - keratan sulfate	27	comp259962_c0_seq1(K00717);comp28443_c0_seq1(K09671);comp40454_c0_seq3(K01022);comp40454_c0_seq4(K01022);comp40454_c0_seq6(K01022);comp59594_c0_seq1(K00717);comp59594_c0_seq3(K00717);comp61511_c0_seq1(K07968);comp61511_c0_seq3(K07968);comp61511_c0_seq4(K07968);comp62207_c0_seq1(K00741);comp62207_c0_seq2(K00741);comp62207_c0_seq3(K00741);comp62207_c0_seq4(K00741);comp62207_c0_seq5(K00741);comp6220…	ko00533.png
path:ko04122	Sulfur relay system	41	comp56116_c0_seq1(K00566);comp56116_c0_seq2(K00566);comp56116_c0_seq3(K00566);comp56116_c0_seq4(K00566);comp56116_c0_seq5(K00566);comp56116_c0_seq6(K00566);comp56116_c0_seq7(K00566);comp56116_c0_seq8(K00566);comp61421_c0_seq1(K12161);comp61421_c0_seq4(K12161);comp61614_c0_seq1(K14168);comp61614_c0_seq10(K14168);comp61614_c0_seq11(K14168);comp61614_c0_seq12(K14168);comp61614_c0_seq2(K14168);comp61…	ko04122.png
path:ko00230	Purine metabolism	477	comp10820_c0_seq1(K08042);comp114259_c0_seq1(K00106);comp11891_c0_seq1(K01120);comp12881_c0_seq1(K08042);comp13103_c0_seq1(K02327);comp13656_c0_seq1(K08041);comp154266_c0_seq1(K12318);comp15510_c0_seq1(K13988);comp159726_c0_seq1(K03023);comp213516_c0_seq1(K02320);comp21494_c0_seq1(K08042);comp21494_c0_seq2(K08042);comp22701_c0_seq1(K03006);comp233239_c0_seq1(K01120);comp24982_c0_seq1(K08041);comp…	ko00230.png
path:ko00980	Metabolism of xenobiotics by cytochrome P450	83	comp178_c0_seq1(K00699);comp20508_c0_seq2(K00699);comp22467_c0_seq1(K00078);comp34493_c0_seq1(K00121);comp41235_c0_seq1(K00078);comp46947_c0_seq1(K00699);comp46947_c0_seq2(K00699);comp46947_c0_seq3(K00699);comp48683_c0_seq1(K00699);comp48683_c0_seq2(K00699);comp48683_c0_seq3(K00699);comp48683_c0_seq4(K00699);comp48683_c0_seq5(K00699);comp52410_c0_seq1(K00699);comp52410_c0_seq3(K00699);comp53306_c…	ko00980.png
path:ko00592	alpha-Linolenic acid metabolism	39	comp1095347_c0_seq1(K00454);comp232070_c0_seq1(K16343);comp263596_c0_seq1(K16343);comp278784_c0_seq1(K16343);comp29119_c0_seq1(K01047);comp391308_c0_seq1(K01047);comp47764_c0_seq1(K01047);comp47764_c0_seq3(K01047);comp53886_c0_seq1(K16343);comp53886_c0_seq2(K16343);comp53886_c0_seq3(K16343);comp53886_c0_seq4(K16343);comp53886_c0_seq5(K16343);comp53886_c0_seq6(K16343);comp54586_c0_seq3(K01047);com…	ko00592.png
path:ko05140	Leishmaniasis	42	comp13803_c0_seq1(K05719);comp13803_c0_seq2(K05719);comp48015_c0_seq2(K05719);comp48921_c1_seq1(K04441);comp48921_c1_seq2(K04441);comp48921_c1_seq3(K04441);comp48921_c1_seq5(K04441);comp50594_c0_seq1(K03175);comp50640_c0_seq1(K02580);comp54641_c0_seq1(K06464);comp54641_c0_seq2(K06464);comp54641_c0_seq3(K06464);comp54641_c0_seq4(K06464);comp54641_c0_seq5(K06464);comp54641_c0_seq6(K06464);comp54641…	ko05140.png
path:ko05212	Pancreatic cancer	85	comp35086_c0_seq1(K00922);comp35086_c0_seq2(K00922);comp44598_c0_seq1(K00922);comp45680_c0_seq1(K04570);comp45680_c0_seq2(K04570);comp45956_c0_seq1(K04368);comp45956_c0_seq2(K04368);comp47515_c0_seq1(K04361);comp48469_c0_seq1(K04440);comp48469_c0_seq2(K04440);comp48469_c0_seq3(K04440);comp48814_c0_seq2(K04361);comp48814_c0_seq3(K04361);comp49203_c0_seq1(K04500);comp49203_c0_seq2(K04500);comp50640…	ko05212.png
path:ko05143	African trypanosomiasis	26	comp14244_c0_seq1(K04389);comp173701_c0_seq1(K04389);comp1925_c0_seq1(K02677);comp1925_c0_seq2(K02677);comp24736_c0_seq1(K04634);comp26162_c0_seq1(K04634);comp29030_c0_seq1(K04389);comp30437_c0_seq1(K02677);comp443278_c0_seq1(K04389);comp50939_c0_seq1(K01392);comp561304_c0_seq1(K02677);comp56646_c0_seq1(K05858);comp56646_c0_seq2(K05858);comp56646_c0_seq3(K05858);comp57700_c0_seq1(K04729);comp5770…	ko05143.png
path:ko00521	Streptomycin biosynthesis	13	comp385074_c0_seq1(K00010);comp52110_c0_seq1(K01858);comp58992_c0_seq1(K01092);comp58992_c0_seq2(K01092);comp61881_c1_seq10(K00844);comp61881_c1_seq12(K00844);comp61881_c1_seq3(K00844);comp61881_c1_seq5(K00844);comp61881_c1_seq6(K00844);comp61881_c1_seq7(K00844);comp61881_c1_seq8(K00844);comp61881_c1_seq9(K00844);comp62346_c0_seq5(K01835);	ko00521.png
