# Supplementary material for: De novo transcriptome sequencing and analysis of male and female swimming crab (Portunus trituberculatus) reproductive systems during mating embrace (stage II)
Source: BMC Genet. 2018 Jan 3;19:3. doi: 10.1186/s12863-017-0592-5 (PMC5753516; doi:10.1186/s12863-017-0592-5)
Supplement: Supplementary file 2 — Differentially expressed genes (DEGs) between the ovary and testis. (XLS 1611 kb) [file 12863_2017_592_MOESM2_ESM.xls]

gene_id	F2_vs_M2	SUM
88804	9066	9066
comp100075_c0	yes	1
comp100330_c0	yes	1
comp100475_c0	yes	1
comp10082_c0	yes	1
comp100873_c0	yes	1
comp10090_c0	yes	1
comp101030_c0	yes	1
comp101249_c0	yes	1
comp10128_c0	yes	1
comp101298_c0	yes	1
comp101389_c0	yes	1
comp10142_c0	yes	1
comp10144_c0	yes	1
comp10155_c0	yes	1
comp101575_c0	yes	1
comp10159_c0	yes	1
comp10166_c0	yes	1
comp10182_c0	yes	1
comp102113_c0	yes	1
comp102245_c0	yes	1
comp10226_c0	yes	1
comp102272_c0	yes	1
comp102272_c1	yes	1
comp102417_c0	yes	1
comp10258_c0	yes	1
comp10269_c0	yes	1
comp10274_c0	yes	1
comp10279_c0	yes	1
comp102827_c0	yes	1
comp102832_c0	yes	1
comp10288_c0	yes	1
comp102915_c0	yes	1
comp102946_c0	yes	1
comp10296_c0	yes	1
comp10303_c0	yes	1
comp103178_c0	yes	1
comp103190_c0	yes	1
comp10327_c0	yes	1
comp103290_c0	yes	1
comp10331_c0	yes	1
comp10337_c0	yes	1
comp10339_c0	yes	1
comp10341_c0	yes	1
comp10366_c0	yes	1
comp10379_c0	yes	1
comp10384_c0	yes	1
comp103895_c0	yes	1
comp103943_c0	yes	1
comp103963_c0	yes	1
comp10397_c0	yes	1
comp10403_c0	yes	1
comp10412_c0	yes	1
comp10415_c0	yes	1
comp104368_c0	yes	1
comp10438_c0	yes	1
comp10439_c0	yes	1
comp10442_c0	yes	1
comp10443_c0	yes	1
comp10446_c0	yes	1
comp104720_c0	yes	1
comp10483_c0	yes	1
comp10485_c0	yes	1
comp10504_c0	yes	1
comp105185_c0	yes	1
comp105478_c0	yes	1
comp10550_c0	yes	1
comp10554_c0	yes	1
comp10559_c0	yes	1
comp105712_c0	yes	1
comp10573_c0	yes	1
comp10585_c0	yes	1
comp105886_c0	yes	1
comp105915_c0	yes	1
comp10591_c0	yes	1
comp10592_c0	yes	1
comp10593_c0	yes	1
comp10600_c0	yes	1
comp10619_c0	yes	1
comp10624_c0	yes	1
comp106375_c0	yes	1
comp10643_c0	yes	1
comp10650_c0	yes	1
comp106564_c0	yes	1
comp106691_c0	yes	1
comp10669_c0	yes	1
comp10682_c0	yes	1
comp10702_c0	yes	1
comp10714_c0	yes	1
comp10737_c0	yes	1
comp10741_c0	yes	1
comp10753_c0	yes	1
comp10775_c0	yes	1
comp10786_c0	yes	1
comp107887_c0	yes	1
comp10791_c0	yes	1
comp10801_c0	yes	1
comp108075_c0	yes	1
comp10814_c0	yes	1
comp108174_c0	yes	1
comp10819_c0	yes	1
comp10834_c0	yes	1
comp108370_c0	yes	1
comp10837_c0	yes	1
comp10842_c0	yes	1
comp10847_c0	yes	1
comp10850_c0	yes	1
comp10852_c0	yes	1
comp10855_c0	yes	1
comp108691_c0	yes	1
comp10876_c0	yes	1
comp108851_c0	yes	1
comp108853_c0	yes	1
comp109114_c0	yes	1
comp109134_c0	yes	1
comp10917_c0	yes	1
comp109191_c0	yes	1
comp109195_c0	yes	1
comp10937_c0	yes	1
comp10940_c0	yes	1
comp10942_c0	yes	1
comp10971_c0	yes	1
comp109803_c0	yes	1
comp10981_c0	yes	1
comp10982_c0	yes	1
comp10984_c0	yes	1
comp109867_c0	yes	1
comp10988_c0	yes	1
comp109943_c0	yes	1
comp10994_c0	yes	1
comp110025_c0	yes	1
comp110042_c0	yes	1
comp110068_c0	yes	1
comp110173_c0	yes	1
comp110182_c0	yes	1
comp11020_c0	yes	1
comp110269_c0	yes	1
comp11039_c0	yes	1
comp11047_c0	yes	1
comp11052_c0	yes	1
comp11078_c0	yes	1
comp11080_c0	yes	1
comp11096_c0	yes	1
comp110988_c0	yes	1
comp111158_c0	yes	1
comp111174_c0	yes	1
comp111253_c0	yes	1
comp11127_c0	yes	1
comp11129_c0	yes	1
comp11138_c0	yes	1
comp11146_c0	yes	1
comp111586_c0	yes	1
comp111598_c0	yes	1
comp11163_c0	yes	1
comp11166_c0	yes	1
comp111794_c0	yes	1
comp11188_c0	yes	1
comp111897_c0	yes	1
comp111974_c0	yes	1
comp112026_c0	yes	1
comp11202_c0	yes	1
comp112037_c0	yes	1
comp112060_c0	yes	1
comp11209_c0	yes	1
comp11225_c0	yes	1
comp11226_c0	yes	1
comp11241_c0	yes	1
comp112450_c0	yes	1
comp11245_c0	yes	1
comp112499_c0	yes	1
comp112528_c0	yes	1
comp112542_c0	yes	1
comp112587_c0	yes	1
comp112661_c0	yes	1
comp112765_c0	yes	1
comp11276_c0	yes	1
comp112777_c0	yes	1
comp11286_c0	yes	1
comp112916_c0	yes	1
comp11299_c0	yes	1
comp11300_c0	yes	1
comp11301_c0	yes	1
comp113021_c0	yes	1
comp113022_c0	yes	1
comp11304_c0	yes	1
comp11309_c0	yes	1
comp11326_c0	yes	1
comp11331_c0	yes	1
comp113381_c0	yes	1
comp113397_c0	yes	1
comp113445_c0	yes	1
comp11346_c0	yes	1
comp11349_c0	yes	1
comp11362_c0	yes	1
comp11368_c0	yes	1
comp11371_c0	yes	1
comp11374_c0	yes	1
comp113773_c0	yes	1
comp11385_c0	yes	1
comp11388_c0	yes	1
comp11399_c0	yes	1
comp11411_c0	yes	1
comp11417_c0	yes	1
comp114201_c0	yes	1
comp114344_c0	yes	1
comp114401_c0	yes	1
comp114447_c0	yes	1
comp11470_c0	yes	1
comp114740_c0	yes	1
comp11494_c0	yes	1
comp11495_c0	yes	1
comp11499_c0	yes	1
comp11500_c0	yes	1
comp11504_c0	yes	1
comp11506_c0	yes	1
comp11520_c0	yes	1
comp115245_c0	yes	1
comp11526_c0	yes	1
comp11527_c0	yes	1
comp115282_c0	yes	1
comp11529_c0	yes	1
comp115342_c0	yes	1
comp115437_c0	yes	1
comp11553_c0	yes	1
comp115633_c0	yes	1
comp115753_c0	yes	1
comp115859_c0	yes	1
comp11597_c0	yes	1
comp116011_c0	yes	1
comp11609_c0	yes	1
comp116107_c0	yes	1
comp11647_c0	yes	1
comp116609_c0	yes	1
comp11660_c0	yes	1
comp116639_c0	yes	1
comp11673_c0	yes	1
comp11674_c0	yes	1
comp11677_c0	yes	1
comp11680_c0	yes	1
comp11686_c0	yes	1
comp116900_c0	yes	1
comp11704_c0	yes	1
comp11705_c0	yes	1
comp11715_c0	yes	1
comp11719_c0	yes	1
comp11720_c0	yes	1
comp11734_c0	yes	1
comp117437_c0	yes	1
comp11745_c0	yes	1
comp117460_c0	yes	1
comp11748_c0	yes	1
comp11749_c0	yes	1
comp11810_c0	yes	1
comp118192_c0	yes	1
comp118232_c0	yes	1
comp11826_c0	yes	1
comp118286_c0	yes	1
comp118365_c0	yes	1
comp118409_c0	yes	1
comp118433_c0	yes	1
comp118500_c0	yes	1
comp118514_c0	yes	1
comp118578_c0	yes	1
comp118646_c0	yes	1
comp11868_c0	yes	1
comp11869_c0	yes	1
comp118708_c0	yes	1
comp118775_c0	yes	1
comp11891_c0	yes	1
comp118969_c0	yes	1
comp119110_c0	yes	1
comp119216_c0	yes	1
comp11921_c0	yes	1
comp11936_c0	yes	1
comp11949_c0	yes	1
comp119561_c0	yes	1
comp11961_c0	yes	1
comp11967_c0	yes	1
comp11976_c0	yes	1
comp11979_c0	yes	1
comp119816_c0	yes	1
comp119842_c0	yes	1
comp119867_c0	yes	1
comp119872_c0	yes	1
comp119959_c0	yes	1
comp120123_c0	yes	1
comp120245_c0	yes	1
comp120408_c0	yes	1
comp12040_c0	yes	1
comp12042_c0	yes	1
comp120442_c0	yes	1
comp12046_c0	yes	1
comp120532_c0	yes	1
comp12056_c0	yes	1
comp12071_c0	yes	1
comp120802_c0	yes	1
comp12091_c0	yes	1
comp12106_c0	yes	1
comp12126_c0	yes	1
comp12141_c0	yes	1
comp12142_c0	yes	1
comp12148_c0	yes	1
comp121549_c0	yes	1
comp121564_c0	yes	1
comp121583_c0	yes	1
comp12163_c0	yes	1
comp12182_c0	yes	1
comp12197_c0	yes	1
comp12199_c0	yes	1
comp12201_c0	yes	1
comp12202_c0	yes	1
comp12209_c0	yes	1
comp122347_c0	yes	1
comp122374_c0	yes	1
comp12239_c0	yes	1
comp12272_c0	yes	1
comp122791_c0	yes	1
comp12281_c0	yes	1
comp122827_c0	yes	1
comp122883_c0	yes	1
comp123015_c0	yes	1
comp12306_c0	yes	1
comp123075_c0	yes	1
comp12324_c0	yes	1
comp123314_c0	yes	1
comp123416_c0	yes	1
comp123539_c0	yes	1
comp12353_c0	yes	1
comp123561_c0	yes	1
comp123580_c0	yes	1
comp12360_c0	yes	1
comp123640_c0	yes	1
comp12369_c0	yes	1
comp12379_c0	yes	1
comp12380_c0	yes	1
comp12386_c0	yes	1
comp123895_c0	yes	1
comp123974_c0	yes	1
comp12397_c0	yes	1
comp12403_c0	yes	1
comp124069_c0	yes	1
comp124096_c0	yes	1
comp12409_c0	yes	1
comp124133_c0	yes	1
comp12415_c0	yes	1
comp124161_c0	yes	1
comp12417_c0	yes	1
comp12419_c0	yes	1
comp12423_c0	yes	1
comp124248_c0	yes	1
comp124348_c0	yes	1
comp12436_c0	yes	1
comp12445_c0	yes	1
comp12461_c0	yes	1
comp124678_c0	yes	1
comp124691_c0	yes	1
comp12471_c0	yes	1
comp12493_c0	yes	1
comp12497_c0	yes	1
comp12504_c0	yes	1
comp12516_c0	yes	1
comp12525_c0	yes	1
comp125347_c0	yes	1
comp12549_c0	yes	1
comp125542_c0	yes	1
comp125567_c0	yes	1
comp125605_c0	yes	1
comp125615_c0	yes	1
comp12562_c0	yes	1
comp125648_c0	yes	1
comp125674_c0	yes	1
comp125743_c0	yes	1
comp12577_c0	yes	1
comp125830_c0	yes	1
comp125843_c0	yes	1
comp12590_c0	yes	1
comp12594_c0	yes	1
comp126030_c0	yes	1
comp12603_c0	yes	1
comp126091_c0	yes	1
comp12609_c0	yes	1
comp126110_c0	yes	1
comp126124_c0	yes	1
comp126197_c0	yes	1
comp126356_c0	yes	1
comp12639_c0	yes	1
comp12643_c0	yes	1
comp12653_c0	yes	1
comp12656_c0	yes	1
comp12658_c0	yes	1
comp12663_c0	yes	1
comp12668_c0	yes	1
comp12679_c0	yes	1
comp126968_c0	yes	1
comp12697_c0	yes	1
comp12703_c0	yes	1
comp12704_c0	yes	1
comp12735_c0	yes	1
comp12739_c0	yes	1
comp12740_c0	yes	1
comp12744_c0	yes	1
comp12746_c0	yes	1
comp12749_c0	yes	1
comp127502_c0	yes	1
comp12755_c0	yes	1
comp127596_c0	yes	1
comp127656_c0	yes	1
comp12774_c0	yes	1
comp127836_c0	yes	1
comp12790_c0	yes	1
comp12792_c0	yes	1
comp12804_c0	yes	1
comp128085_c0	yes	1
comp128142_c0	yes	1
comp12824_c0	yes	1
comp128424_c0	yes	1
comp12860_c0	yes	1
comp12864_c0	yes	1
comp128691_c0	yes	1
comp128774_c0	yes	1
comp12887_c0	yes	1
comp128974_c0	yes	1
comp12897_c0	yes	1
comp12900_c0	yes	1
comp129033_c0	yes	1
comp12907_c0	yes	1
comp12911_c0	yes	1
comp12912_c0	yes	1
comp129185_c0	yes	1
comp129202_c0	yes	1
comp12933_c0	yes	1
comp12943_c0	yes	1
comp12944_c0	yes	1
comp129482_c0	yes	1
comp129500_c0	yes	1
comp12950_c0	yes	1
comp12953_c0	yes	1
comp12957_c0	yes	1
comp12958_c0	yes	1
comp12959_c0	yes	1
comp129619_c0	yes	1
comp12969_c0	yes	1
comp129758_c0	yes	1
comp12979_c0	yes	1
comp12981_c0	yes	1
comp129855_c0	yes	1
comp12991_c0	yes	1
comp12996_c0	yes	1
comp129996_c0	yes	1
comp12999_c0	yes	1
comp130013_c0	yes	1
comp130040_c0	yes	1
comp130092_c0	yes	1
comp13016_c0	yes	1
comp130311_c0	yes	1
comp13040_c0	yes	1
comp130430_c0	yes	1
comp130458_c0	yes	1
comp13045_c0	yes	1
comp130580_c0	yes	1
comp13064_c0	yes	1
comp13069_c0	yes	1
comp13071_c0	yes	1
comp13072_c0	yes	1
comp130826_c0	yes	1
comp130895_c0	yes	1
comp130947_c0	yes	1
comp13094_c0	yes	1
comp13103_c0	yes	1
comp131041_c0	yes	1
comp13118_c0	yes	1
comp13137_c0	yes	1
comp131394_c0	yes	1
comp13144_c0	yes	1
comp131690_c0	yes	1
comp13169_c0	yes	1
comp13174_c0	yes	1
comp131924_c0	yes	1
comp131995_c0	yes	1
comp132078_c0	yes	1
comp132174_c0	yes	1
comp132189_c0	yes	1
comp13219_c0	yes	1
comp132223_c0	yes	1
comp132275_c0	yes	1
comp132289_c0	yes	1
comp13230_c0	yes	1
comp132317_c0	yes	1
comp13240_c0	yes	1
comp132541_c0	yes	1
comp132702_c0	yes	1
comp13271_c0	yes	1
comp13277_c0	yes	1
comp13278_c0	yes	1
comp13286_c0	yes	1
comp132921_c0	yes	1
comp133008_c0	yes	1
comp13321_c0	yes	1
comp13325_c0	yes	1
comp133325_c0	yes	1
comp133808_c0	yes	1
comp13382_c0	yes	1
comp13384_c0	yes	1
comp13385_c0	yes	1
comp13388_c0	yes	1
comp13415_c0	yes	1
comp13420_c0	yes	1
comp13438_c0	yes	1
comp13442_c0	yes	1
comp13450_c0	yes	1
comp13459_c0	yes	1
comp134738_c0	yes	1
comp134752_c0	yes	1
comp134789_c0	yes	1
comp134797_c0	yes	1
comp13479_c0	yes	1
comp134808_c0	yes	1
comp134834_c0	yes	1
comp13495_c0	yes	1
comp135044_c0	yes	1
comp13514_c0	yes	1
comp13520_c0	yes	1
comp135246_c0	yes	1
comp13527_c0	yes	1
comp135337_c0	yes	1
comp135462_c0	yes	1
comp135471_c0	yes	1
comp13554_c0	yes	1
comp135557_c0	yes	1
comp13569_c0	yes	1
comp13579_c0	yes	1
comp135833_c0	yes	1
comp135846_c0	yes	1
comp135869_c0	yes	1
comp136026_c0	yes	1
comp13621_c0	yes	1
comp136253_c0	yes	1
comp13636_c0	yes	1
comp13651_c0	yes	1
comp13675_c0	yes	1
comp13683_c0	yes	1
comp136909_c0	yes	1
comp136931_c0	yes	1
comp137029_c0	yes	1
comp13705_c0	yes	1
comp137124_c0	yes	1
comp137164_c0	yes	1
comp137185_c0	yes	1
comp137204_c0	yes	1
comp13721_c0	yes	1
comp13722_c0	yes	1
comp137293_c0	yes	1
comp137316_c0	yes	1
comp137347_c0	yes	1
comp13747_c0	yes	1
comp13749_c0	yes	1
comp137517_c0	yes	1
comp137521_c0	yes	1
comp13753_c0	yes	1
comp13775_c0	yes	1
comp137830_c0	yes	1
comp137840_c0	yes	1
comp137913_c0	yes	1
comp13799_c0	yes	1
comp13803_c0	yes	1
comp138062_c0	yes	1
comp13819_c0	yes	1
comp13828_c0	yes	1
comp13834_c0	yes	1
comp13875_c0	yes	1
comp138778_c0	yes	1
comp13878_c0	yes	1
comp13880_c0	yes	1
comp13881_c0	yes	1
comp13885_c0	yes	1
comp13899_c0	yes	1
comp13903_c0	yes	1
comp139041_c0	yes	1
comp13927_c0	yes	1
comp139311_c0	yes	1
comp13941_c0	yes	1
comp13944_c0	yes	1
comp13946_c0	yes	1
comp13951_c0	yes	1
comp13952_c0	yes	1
comp13953_c0	yes	1
comp13955_c0	yes	1
comp13957_c0	yes	1
comp13959_c0	yes	1
comp13963_c0	yes	1
comp139715_c0	yes	1
comp13972_c0	yes	1
comp139885_c0	yes	1
comp139889_c0	yes	1
comp139921_c0	yes	1
comp139971_c0	yes	1
comp139977_c0	yes	1
comp140012_c0	yes	1
comp14001_c0	yes	1
comp14002_c0	yes	1
comp140032_c0	yes	1
comp14003_c0	yes	1
comp14014_c0	yes	1
comp14018_c0	yes	1
comp140198_c0	yes	1
comp14022_c0	yes	1
comp14030_c0	yes	1
comp140353_c0	yes	1
comp14037_c0	yes	1
comp14038_c0	yes	1
comp14041_c0	yes	1
comp140426_c0	yes	1
comp14044_c0	yes	1
comp14061_c0	yes	1
comp14069_c0	yes	1
comp14071_c0	yes	1
comp14077_c0	yes	1
comp140796_c0	yes	1
comp140830_c0	yes	1
comp140967_c0	yes	1
comp141061_c0	yes	1
comp14106_c0	yes	1
comp141124_c0	yes	1
comp14113_c0	yes	1
comp141160_c0	yes	1
comp141179_c0	yes	1
comp14127_c0	yes	1
comp14132_c0	yes	1
comp141332_c0	yes	1
comp141508_c0	yes	1
comp14152_c0	yes	1
comp14157_c0	yes	1
comp14167_c0	yes	1
comp14168_c0	yes	1
comp14189_c0	yes	1
comp14193_c0	yes	1
comp141978_c0	yes	1
comp141994_c0	yes	1
comp142091_c0	yes	1
comp14212_c0	yes	1
comp14216_c0	yes	1
comp142307_c0	yes	1
comp14234_c0	yes	1
comp142426_c0	yes	1
comp14257_c0	yes	1
comp14271_c0	yes	1
comp14295_c0	yes	1
comp142973_c0	yes	1
comp142981_c0	yes	1
comp143025_c0	yes	1
comp143075_c0	yes	1
comp143125_c0	yes	1
comp14319_c0	yes	1
comp143227_c0	yes	1
comp143243_c0	yes	1
comp143248_c0	yes	1
comp14336_c0	yes	1
comp143400_c0	yes	1
comp14346_c0	yes	1
comp143472_c0	yes	1
comp14352_c0	yes	1
comp143547_c0	yes	1
comp143596_c0	yes	1
comp143680_c0	yes	1
comp143718_c0	yes	1
comp14378_c0	yes	1
comp14380_c0	yes	1
comp143924_c0	yes	1
comp14392_c0	yes	1
comp143937_c0	yes	1
comp143966_c0	yes	1
comp14402_c0	yes	1
comp144063_c0	yes	1
comp144216_c0	yes	1
comp144334_c0	yes	1
comp144462_c0	yes	1
comp144469_c0	yes	1
comp144515_c0	yes	1
comp144669_c0	yes	1
comp14466_c0	yes	1
comp144731_c0	yes	1
comp14476_c0	yes	1
comp144797_c0	yes	1
comp14485_c0	yes	1
comp14487_c0	yes	1
comp144897_c0	yes	1
comp145037_c0	yes	1
comp14540_c0	yes	1
comp145576_c0	yes	1
comp145767_c0	yes	1
comp14580_c0	yes	1
comp14582_c0	yes	1
comp14584_c0	yes	1
comp145874_c0	yes	1
comp146270_c0	yes	1
comp146281_c0	yes	1
comp146303_c0	yes	1
comp146307_c0	yes	1
comp146347_c0	yes	1
comp14635_c0	yes	1
comp146414_c0	yes	1
comp14649_c0	yes	1
comp146545_c0	yes	1
comp146576_c0	yes	1
comp146582_c0	yes	1
comp146589_c0	yes	1
comp146608_c0	yes	1
comp146665_c0	yes	1
comp14668_c0	yes	1
comp14671_c0	yes	1
comp14673_c0	yes	1
comp14679_c0	yes	1
comp146800_c0	yes	1
comp146862_c0	yes	1
comp146869_c0	yes	1
comp14687_c0	yes	1
comp14689_c0	yes	1
comp146974_c0	yes	1
comp14709_c0	yes	1
comp14716_c0	yes	1
comp147219_c0	yes	1
comp14722_c0	yes	1
comp14723_c0	yes	1
comp14727_c0	yes	1
comp14741_c0	yes	1
comp147501_c0	yes	1
comp147569_c0	yes	1
comp14758_c0	yes	1
comp147651_c0	yes	1
comp14770_c0	yes	1
comp14776_c0	yes	1
comp14777_c0	yes	1
comp147978_c0	yes	1
comp148063_c0	yes	1
comp14816_c0	yes	1
comp148211_c0	yes	1
comp14833_c0	yes	1
comp148356_c0	yes	1
comp14838_c0	yes	1
comp148415_c0	yes	1
comp14850_c0	yes	1
comp14862_c0	yes	1
comp14874_c0	yes	1
comp14883_c0	yes	1
comp14905_c0	yes	1
comp14912_c0	yes	1
comp149201_c0	yes	1
comp149273_c0	yes	1
comp149426_c0	yes	1
comp149462_c0	yes	1
comp14949_c0	yes	1
comp14951_c0	yes	1
comp14952_c0	yes	1
comp14954_c0	yes	1
comp149595_c0	yes	1
comp149748_c0	yes	1
comp14984_c0	yes	1
comp149889_c0	yes	1
comp149930_c0	yes	1
comp149963_c0	yes	1
comp149969_c0	yes	1
comp14996_c0	yes	1
comp149973_c0	yes	1
comp14997_c0	yes	1
comp15002_c0	yes	1
comp150049_c0	yes	1
comp15004_c0	yes	1
comp150054_c0	yes	1
comp150135_c0	yes	1
comp150171_c0	yes	1
comp150192_c0	yes	1
comp150256_c0	yes	1
comp150278_c0	yes	1
comp150285_c0	yes	1
comp150343_c0	yes	1
comp150367_c0	yes	1
comp150466_c0	yes	1
comp15047_c0	yes	1
comp15049_c0	yes	1
comp150509_c0	yes	1
comp15062_c0	yes	1
comp150851_c0	yes	1
comp150861_c0	yes	1
comp15094_c0	yes	1
comp151017_c0	yes	1
comp15101_c0	yes	1
comp15102_c0	yes	1
comp151034_c0	yes	1
comp151062_c0	yes	1
comp15113_c0	yes	1
comp15115_c0	yes	1
comp151162_c0	yes	1
comp15122_c0	yes	1
comp15132_c0	yes	1
comp15140_c0	yes	1
comp151430_c0	yes	1
comp15144_c0	yes	1
comp151453_c0	yes	1
comp15152_c0	yes	1
comp151568_c0	yes	1
comp15157_c0	yes	1
comp15174_c0	yes	1
comp15177_c0	yes	1
comp15198_c0	yes	1
comp15204_c0	yes	1
comp15205_c0	yes	1
comp15208_c0	yes	1
comp15213_c0	yes	1
comp15226_c0	yes	1
comp15239_c0	yes	1
comp15258_c0	yes	1
comp15266_c0	yes	1
comp15269_c0	yes	1
comp152756_c0	yes	1
comp15281_c0	yes	1
comp15283_c0	yes	1
comp15294_c0	yes	1
comp15296_c0	yes	1
comp15299_c0	yes	1
comp15302_c0	yes	1
comp15303_c0	yes	1
comp153126_c0	yes	1
comp15316_c0	yes	1
comp153201_c0	yes	1
comp15327_c0	yes	1
comp153339_c0	yes	1
comp15333_c0	yes	1
comp15335_c0	yes	1
comp153377_c0	yes	1
comp15349_c0	yes	1
comp15351_c0	yes	1
comp15352_c0	yes	1
comp15362_c0	yes	1
comp153644_c0	yes	1
comp15367_c0	yes	1
comp15377_c0	yes	1
comp153817_c0	yes	1
comp153882_c0	yes	1
comp153886_c0	yes	1
comp15394_c0	yes	1
comp153953_c0	yes	1
comp15396_c0	yes	1
comp153998_c0	yes	1
comp154008_c0	yes	1
comp154045_c0	yes	1
comp15404_c0	yes	1
comp154055_c0	yes	1
comp15406_c0	yes	1
comp154088_c0	yes	1
comp154099_c0	yes	1
comp15410_c0	yes	1
comp15412_c0	yes	1
comp154256_c0	yes	1
comp154260_c0	yes	1
comp15430_c0	yes	1
comp15444_c0	yes	1
comp154455_c0	yes	1
comp15465_c0	yes	1
comp154738_c0	yes	1
comp15477_c0	yes	1
comp15481_c0	yes	1
comp15490_c0	yes	1
comp15496_c0	yes	1
comp15507_c0	yes	1
comp15517_c0	yes	1
comp15521_c0	yes	1
comp155280_c0	yes	1
comp155357_c0	yes	1
comp15537_c0	yes	1
comp155436_c0	yes	1
comp155553_c0	yes	1
comp155602_c0	yes	1
comp15560_c0	yes	1
comp15561_c0	yes	1
comp15570_c0	yes	1
comp155950_c0	yes	1
comp15598_c0	yes	1
comp156117_c0	yes	1
comp15617_c0	yes	1
comp15624_c0	yes	1
comp15626_c0	yes	1
comp15633_c0	yes	1
comp15635_c0	yes	1
comp15642_c0	yes	1
comp15645_c0	yes	1
comp15654_c0	yes	1
comp156595_c0	yes	1
comp15667_c0	yes	1
comp156731_c0	yes	1
comp15674_c0	yes	1
comp15692_c0	yes	1
comp157047_c0	yes	1
comp157084_c0	yes	1
comp15713_c0	yes	1
comp157233_c0	yes	1
comp15732_c0	yes	1
comp15770_c0	yes	1
comp15772_c0	yes	1
comp15775_c0	yes	1
comp15782_c0	yes	1
comp157994_c0	yes	1
comp158024_c0	yes	1
comp158032_c0	yes	1
comp15806_c0	yes	1
comp158070_c0	yes	1
comp158077_c0	yes	1
comp158100_c0	yes	1
comp158147_c0	yes	1
comp158194_c0	yes	1
comp158236_c0	yes	1
comp158264_c0	yes	1
comp158333_c0	yes	1
comp15838_c0	yes	1
comp158460_c0	yes	1
comp158515_c0	yes	1
comp15851_c0	yes	1
comp158541_c0	yes	1
comp15859_c0	yes	1
comp158602_c0	yes	1
comp15860_c0	yes	1
comp158622_c0	yes	1
comp15869_c0	yes	1
comp15872_c0	yes	1
comp15882_c0	yes	1
comp15883_c0	yes	1
comp15886_c0	yes	1
comp158893_c0	yes	1
comp15892_c0	yes	1
comp159025_c0	yes	1
comp159124_c0	yes	1
comp159186_c0	yes	1
comp15922_c0	yes	1
comp15923_c0	yes	1
comp15925_c0	yes	1
comp159359_c0	yes	1
comp159362_c0	yes	1
comp159386_c0	yes	1
comp15938_c0	yes	1
comp159394_c0	yes	1
comp159429_c0	yes	1
comp159439_c0	yes	1
comp159461_c0	yes	1
comp159469_c0	yes	1
comp159473_c0	yes	1
comp159477_c0	yes	1
comp159529_c0	yes	1
comp159574_c0	yes	1
comp159579_c0	yes	1
comp159623_c0	yes	1
comp15963_c0	yes	1
comp159694_c0	yes	1
comp15970_c0	yes	1
comp15997_c0	yes	1
comp15998_c0	yes	1
comp159990_c0	yes	1
comp160051_c0	yes	1
comp16007_c0	yes	1
comp160080_c0	yes	1
comp16012_c0	yes	1
comp160191_c0	yes	1
comp16035_c0	yes	1
comp160448_c0	yes	1
comp160505_c0	yes	1
comp160579_c0	yes	1
comp16070_c0	yes	1
comp16108_c0	yes	1
comp16110_c0	yes	1
comp16111_c0	yes	1
comp16115_c0	yes	1
comp16123_c0	yes	1
comp16128_c0	yes	1
comp16129_c0	yes	1
comp16139_c0	yes	1
comp16157_c0	yes	1
comp16160_c0	yes	1
comp16174_c0	yes	1
comp16177_c0	yes	1
comp161783_c0	yes	1
comp16197_c0	yes	1
comp16207_c0	yes	1
comp16208_c0	yes	1
comp16210_c0	yes	1
comp16217_c0	yes	1
comp162198_c0	yes	1
comp16222_c0	yes	1
comp162379_c0	yes	1
comp162472_c0	yes	1
comp162476_c0	yes	1
comp162485_c0	yes	1
comp162503_c0	yes	1
comp16255_c0	yes	1
comp162596_c0	yes	1
comp162605_c0	yes	1
comp162626_c0	yes	1
comp162696_c0	yes	1
comp162698_c0	yes	1
comp16271_c0	yes	1
comp16273_c0	yes	1
comp162837_c0	yes	1
comp16283_c0	yes	1
comp162856_c0	yes	1
comp162857_c0	yes	1
comp162927_c0	yes	1
comp162935_c0	yes	1
comp16295_c0	yes	1
comp162988_c0	yes	1
comp16303_c0	yes	1
comp163047_c0	yes	1
comp16305_c0	yes	1
comp163101_c0	yes	1
comp163191_c0	yes	1
comp163255_c0	yes	1
comp16328_c0	yes	1
comp163294_c0	yes	1
comp163303_c0	yes	1
comp16347_c0	yes	1
comp163665_c0	yes	1
comp163708_c0	yes	1
comp16370_c0	yes	1
comp163759_c0	yes	1
comp16376_c0	yes	1
comp16380_c0	yes	1
comp16382_c0	yes	1
comp163836_c0	yes	1
comp16424_c0	yes	1
comp164298_c0	yes	1
comp164333_c0	yes	1
comp16433_c0	yes	1
comp16434_c0	yes	1
comp164377_c0	yes	1
comp164459_c0	yes	1
comp16463_c0	yes	1
comp164712_c0	yes	1
comp164998_c0	yes	1
comp16511_c0	yes	1
comp16529_c0	yes	1
comp16540_c0	yes	1
comp16542_c0	yes	1
comp16546_c0	yes	1
comp16554_c0	yes	1
comp16558_c0	yes	1
comp16559_c0	yes	1
comp16567_c0	yes	1
comp165689_c0	yes	1
comp165767_c0	yes	1
comp16585_c0	yes	1
comp16586_c0	yes	1
comp16590_c0	yes	1
comp16591_c0	yes	1
comp16609_c0	yes	1
comp16627_c0	yes	1
comp16628_c0	yes	1
comp16630_c0	yes	1
comp16633_c0	yes	1
comp16635_c0	yes	1
comp16646_c0	yes	1
comp166681_c0	yes	1
comp16678_c0	yes	1
comp16680_c0	yes	1
comp16686_c0	yes	1
comp16696_c0	yes	1
comp16700_c0	yes	1
comp16704_c0	yes	1
comp16705_c0	yes	1
comp16733_c0	yes	1
comp16746_c0	yes	1
comp167474_c0	yes	1
comp167502_c0	yes	1
comp167571_c0	yes	1
comp167583_c0	yes	1
comp167599_c0	yes	1
comp167614_c0	yes	1
comp16761_c0	yes	1
comp167629_c0	yes	1
comp167638_c0	yes	1
comp16764_c0	yes	1
comp167658_c0	yes	1
comp167715_c0	yes	1
comp16772_c0	yes	1
comp16775_c0	yes	1
comp167841_c0	yes	1
comp167893_c0	yes	1
comp16790_c0	yes	1
comp167945_c0	yes	1
comp167977_c0	yes	1
comp16797_c0	yes	1
comp167987_c0	yes	1
comp168004_c0	yes	1
comp168108_c0	yes	1
comp168135_c0	yes	1
comp16813_c0	yes	1
comp168188_c0	yes	1
comp168200_c0	yes	1
comp16824_c0	yes	1
comp168259_c0	yes	1
comp16825_c0	yes	1
comp168314_c0	yes	1
comp168340_c0	yes	1
comp16837_c0	yes	1
comp16841_c0	yes	1
comp168439_c0	yes	1
comp16843_c0	yes	1
comp16846_c0	yes	1
comp168495_c0	yes	1
comp168517_c0	yes	1
comp16857_c0	yes	1
comp168667_c0	yes	1
comp168732_c0	yes	1
comp16877_c0	yes	1
comp168789_c0	yes	1
comp168830_c0	yes	1
comp16885_c0	yes	1
comp16887_c0	yes	1
comp168893_c0	yes	1
comp16897_c0	yes	1
comp169051_c0	yes	1
comp16912_c0	yes	1
comp169131_c0	yes	1
comp169202_c0	yes	1
comp169339_c0	yes	1
comp16937_c0	yes	1
comp16941_c1	yes	1
comp169491_c0	yes	1
comp169700_c0	yes	1
comp169729_c0	yes	1
comp16976_c0	yes	1
comp16978_c0	yes	1
comp169820_c0	yes	1
comp16995_c0	yes	1
comp16997_c0	yes	1
comp17005_c0	yes	1
comp17009_c0	yes	1
comp17020_c0	yes	1
comp17023_c0	yes	1
comp17036_c0	yes	1
comp17046_c0	yes	1
comp17052_c0	yes	1
comp170535_c0	yes	1
comp170594_c0	yes	1
comp17060_c0	yes	1
comp170616_c0	yes	1
comp17061_c0	yes	1
comp170642_c0	yes	1
comp170656_c0	yes	1
comp17077_c0	yes	1
comp17092_c0	yes	1
comp17094_c0	yes	1
comp17095_c0	yes	1
comp17108_c0	yes	1
comp17125_c0	yes	1
comp17127_c0	yes	1
comp17129_c0	yes	1
comp17141_c0	yes	1
comp17143_c0	yes	1
comp171482_c0	yes	1
comp17148_c0	yes	1
comp171509_c0	yes	1
comp17151_c0	yes	1
comp171526_c0	yes	1
comp17158_c0	yes	1
comp17168_c0	yes	1
comp17171_c0	yes	1
comp17184_c0	yes	1
comp17190_c0	yes	1
comp17191_c0	yes	1
comp171949_c0	yes	1
comp17204_c0	yes	1
comp17222_c0	yes	1
comp172260_c0	yes	1
comp17231_c0	yes	1
comp17235_c0	yes	1
comp17250_c0	yes	1
comp17271_c0	yes	1
comp17287_c0	yes	1
comp172895_c0	yes	1
comp172938_c0	yes	1
comp173023_c0	yes	1
comp173029_c0	yes	1
comp173063_c0	yes	1
comp173291_c0	yes	1
comp173347_c0	yes	1
comp173371_c0	yes	1
comp17338_c0	yes	1
comp173397_c0	yes	1
comp173430_c0	yes	1
comp17343_c0	yes	1
comp17345_c0	yes	1
comp173470_c0	yes	1
comp173482_c0	yes	1
comp17348_c0	yes	1
comp173515_c0	yes	1
comp173557_c0	yes	1
comp17357_c0	yes	1
comp17360_c0	yes	1
comp17368_c0	yes	1
comp17374_c0	yes	1
comp173851_c0	yes	1
comp17398_c0	yes	1
comp174003_c0	yes	1
comp17400_c0	yes	1
comp174038_c0	yes	1
comp17406_c0	yes	1
comp17416_c0	yes	1
comp174186_c0	yes	1
comp174203_c0	yes	1
comp174283_c0	yes	1
comp17429_c0	yes	1
comp174315_c0	yes	1
comp17433_c0	yes	1
comp17434_c0	yes	1
comp174419_c0	yes	1
comp174454_c0	yes	1
comp174495_c0	yes	1
comp174888_c0	yes	1
comp17497_c0	yes	1
comp17499_c0	yes	1
comp17505_c0	yes	1
comp17507_c0	yes	1
comp175090_c0	yes	1
comp17512_c0	yes	1
comp17513_c0	yes	1
comp17514_c0	yes	1
comp17518_c0	yes	1
comp17523_c0	yes	1
comp175259_c0	yes	1
comp175263_c0	yes	1
comp17532_c0	yes	1
comp17536_c0	yes	1
comp175424_c0	yes	1
comp175431_c0	yes	1
comp17554_c0	yes	1
comp17561_c0	yes	1
comp175746_c0	yes	1
comp17575_c0	yes	1
comp17584_c0	yes	1
comp17585_c0	yes	1
comp17604_c0	yes	1
comp17607_c0	yes	1
comp17613_c0	yes	1
comp17614_c0	yes	1
comp176169_c0	yes	1
comp17631_c0	yes	1
comp17632_c0	yes	1
comp176339_c0	yes	1
comp17636_c0	yes	1
comp17644_c0	yes	1
comp17648_c0	yes	1
comp17649_c0	yes	1
comp176516_c0	yes	1
comp17673_c0	yes	1
comp17679_c0	yes	1
comp17681_c0	yes	1
comp17698_c0	yes	1
comp17712_c0	yes	1
comp17725_c0	yes	1
comp17727_c0	yes	1
comp17731_c0	yes	1
comp17751_c0	yes	1
comp177552_c0	yes	1
comp17770_c0	yes	1
comp17787_c0	yes	1
comp17794_c0	yes	1
comp177958_c0	yes	1
comp17795_c0	yes	1
comp17796_c0	yes	1
comp17797_c0	yes	1
comp17800_c0	yes	1
comp17803_c0	yes	1
comp17821_c0	yes	1
comp17838_c0	yes	1
comp17852_c0	yes	1
comp17868_c0	yes	1
comp17872_c0	yes	1
comp17873_c0	yes	1
comp17874_c0	yes	1
comp178754_c0	yes	1
comp178758_c0	yes	1
comp17876_c0	yes	1
comp178836_c0	yes	1
comp178862_c0	yes	1
comp178868_c0	yes	1
comp178905_c0	yes	1
comp178910_c0	yes	1
comp17892_c0	yes	1
comp17898_c0	yes	1
comp17901_c0	yes	1
comp17902_c0	yes	1
comp179051_c0	yes	1
comp17907_c0	yes	1
comp17910_c0	yes	1
comp179145_c0	yes	1
comp179157_c0	yes	1
comp179160_c0	yes	1
comp179254_c0	yes	1
comp179316_c0	yes	1
comp179333_c0	yes	1
comp179357_c0	yes	1
comp179379_c0	yes	1
comp179453_c0	yes	1
comp179456_c0	yes	1
comp17948_c0	yes	1
comp179527_c0	yes	1
comp17955_c0	yes	1
comp17961_c0	yes	1
comp179648_c0	yes	1
comp179649_c0	yes	1
comp17964_c0	yes	1
comp17965_c0	yes	1
comp179692_c0	yes	1
comp179697_c0	yes	1
comp179699_c0	yes	1
comp17971_c0	yes	1
comp179752_c0	yes	1
comp17981_c0	yes	1
comp17985_c0	yes	1
comp17988_c0	yes	1
comp179943_c0	yes	1
comp180018_c0	yes	1
comp18002_c0	yes	1
comp180045_c0	yes	1
comp180048_c0	yes	1
comp180111_c0	yes	1
comp180143_c0	yes	1
comp180165_c0	yes	1
comp18017_c0	yes	1
comp18018_c0	yes	1
comp18020_c0	yes	1
comp18036_c0	yes	1
comp18042_c0	yes	1
comp180440_c0	yes	1
comp18073_c0	yes	1
comp18082_c0	yes	1
comp180868_c0	yes	1
comp180915_c0	yes	1
comp180930_c0	yes	1
comp180980_c0	yes	1
comp181063_c0	yes	1
comp18113_c0	yes	1
comp18118_c0	yes	1
comp181217_c0	yes	1
comp18125_c0	yes	1
comp18132_c0	yes	1
comp18138_c0	yes	1
comp18145_c0	yes	1
comp18148_c0	yes	1
comp181600_c0	yes	1
comp18162_c0	yes	1
comp18163_c0	yes	1
comp18164_c0	yes	1
comp18166_c0	yes	1
comp18169_c0	yes	1
comp18174_c0	yes	1
comp181768_c0	yes	1
comp18179_c0	yes	1
comp18180_c0	yes	1
comp18182_c0	yes	1
comp181862_c0	yes	1
comp18190_c0	yes	1
comp181939_c0	yes	1
comp18195_c0	yes	1
comp18198_c0	yes	1
comp18201_c0	yes	1
comp182069_c0	yes	1
comp18207_c0	yes	1
comp182162_c0	yes	1
comp18225_c0	yes	1
comp182274_c0	yes	1
comp182304_c0	yes	1
comp182473_c0	yes	1
comp18248_c0	yes	1
comp18262_c0	yes	1
comp18267_c0	yes	1
comp18277_c0	yes	1
comp182809_c0	yes	1
comp182825_c0	yes	1
comp18285_c0	yes	1
comp18295_c0	yes	1
comp18305_c0	yes	1
comp18316_c0	yes	1
comp18317_c0	yes	1
comp18319_c0	yes	1
comp18320_c0	yes	1
comp18350_c0	yes	1
comp18353_c0	yes	1
comp18354_c0	yes	1
comp18357_c0	yes	1
comp18371_c0	yes	1
comp18379_c0	yes	1
comp18385_c0	yes	1
comp18389_c0	yes	1
comp184148_c0	yes	1
comp184155_c0	yes	1
comp184162_c0	yes	1
comp18427_c0	yes	1
comp18428_c0	yes	1
comp18429_c0	yes	1
comp18434_c0	yes	1
comp18435_c0	yes	1
comp18449_c0	yes	1
comp18455_c0	yes	1
comp184560_c0	yes	1
comp18457_c0	yes	1
comp18458_c0	yes	1
comp18467_c0	yes	1
comp18475_c0	yes	1
comp18487_c0	yes	1
comp18491_c0	yes	1
comp18510_c0	yes	1
comp18513_c0	yes	1
comp18529_c0	yes	1
comp185317_c0	yes	1
comp185333_c0	yes	1
comp185365_c0	yes	1
comp18536_c0	yes	1
comp185385_c0	yes	1
comp185391_c0	yes	1
comp185392_c0	yes	1
comp185396_c0	yes	1
comp18539_c0	yes	1
comp185429_c0	yes	1
comp18545_c0	yes	1
comp185503_c0	yes	1
comp185553_c0	yes	1
comp185561_c0	yes	1
comp185568_c0	yes	1
comp185603_c0	yes	1
comp185638_c0	yes	1
comp18565_c0	yes	1
comp185703_c0	yes	1
comp185713_c0	yes	1
comp185715_c0	yes	1
comp185751_c0	yes	1
comp185770_c0	yes	1
comp185790_c0	yes	1
comp185812_c0	yes	1
comp18586_c0	yes	1
comp185888_c0	yes	1
comp18599_c0	yes	1
comp186049_c0	yes	1
comp18606_c0	yes	1
comp186073_c0	yes	1
comp186082_c0	yes	1
comp18610_c0	yes	1
comp186175_c0	yes	1
comp186179_c0	yes	1
comp186202_c0	yes	1
comp186266_c0	yes	1
comp186277_c0	yes	1
comp186357_c0	yes	1
comp186402_c0	yes	1
comp18641_c0	yes	1
comp18643_c0	yes	1
comp186455_c0	yes	1
comp18650_c0	yes	1
comp18663_c0	yes	1
comp186753_c0	yes	1
comp186911_c0	yes	1
comp18715_c0	yes	1
comp187163_c0	yes	1
comp18716_c0	yes	1
comp18723_c0	yes	1
comp187245_c0	yes	1
comp18725_c0	yes	1
comp18726_c0	yes	1
comp18728_c0	yes	1
comp187291_c0	yes	1
comp187344_c0	yes	1
comp18734_c0	yes	1
comp18742_c0	yes	1
comp187440_c0	yes	1
comp18748_c0	yes	1
comp187608_c0	yes	1
comp18760_c0	yes	1
comp18761_c0	yes	1
comp18769_c0	yes	1
comp18773_c0	yes	1
comp18777_c0	yes	1
comp18792_c0	yes	1
comp18794_c0	yes	1
comp18800_c0	yes	1
comp18804_c0	yes	1
comp18816_c0	yes	1
comp18824_c0	yes	1
comp18830_c0	yes	1
comp18839_c0	yes	1
comp18849_c0	yes	1
comp18857_c0	yes	1
comp18858_c0	yes	1
comp188642_c0	yes	1
comp18877_c0	yes	1
comp18898_c0	yes	1
comp18919_c0	yes	1
comp18923_c0	yes	1
comp18926_c0	yes	1
comp18940_c0	yes	1
comp18958_c0	yes	1
comp18959_c0	yes	1
comp189767_c0	yes	1
comp18976_c0	yes	1
comp18987_c0	yes	1
comp190128_c0	yes	1
comp190204_c0	yes	1
comp19046_c0	yes	1
comp190542_c0	yes	1
comp190618_c0	yes	1
comp19067_c0	yes	1
comp19068_c0	yes	1
comp190878_c0	yes	1
comp19090_c0	yes	1
comp191077_c0	yes	1
comp191155_c0	yes	1
comp19118_c0	yes	1
comp19122_c0	yes	1
comp19125_c0	yes	1
comp19126_c0	yes	1
comp19131_c0	yes	1
comp191333_c0	yes	1
comp19133_c0	yes	1
comp19143_c0	yes	1
comp19150_c0	yes	1
comp19155_c0	yes	1
comp19158_c0	yes	1
comp19159_c0	yes	1
comp19162_c0	yes	1
comp191745_c0	yes	1
comp19175_c0	yes	1
comp19176_c0	yes	1
comp19195_c0	yes	1
comp19201_c0	yes	1
comp19224_c0	yes	1
comp19228_c0	yes	1
comp19229_c0	yes	1
comp19230_c0	yes	1
comp192333_c0	yes	1
comp192365_c0	yes	1
comp19236_c0	yes	1
comp192383_c0	yes	1
comp19244_c0	yes	1
comp192465_c0	yes	1
comp192537_c0	yes	1
comp19253_c0	yes	1
comp192545_c0	yes	1
comp192553_c0	yes	1
comp19255_c0	yes	1
comp19256_c0	yes	1
comp192649_c0	yes	1
comp192653_c0	yes	1
comp19265_c0	yes	1
comp192660_c0	yes	1
comp19269_c0	yes	1
comp192797_c0	yes	1
comp19279_c0	yes	1
comp192826_c0	yes	1
comp192895_c0	yes	1
comp19294_c0	yes	1
comp19297_c0	yes	1
comp19298_c0	yes	1
comp193001_c0	yes	1
comp193105_c0	yes	1
comp193119_c0	yes	1
comp193147_c0	yes	1
comp193162_c0	yes	1
comp193188_c0	yes	1
comp193225_c0	yes	1
comp19328_c0	yes	1
comp19339_c0	yes	1
comp193517_c0	yes	1
comp193523_c0	yes	1
comp193539_c0	yes	1
comp193548_c0	yes	1
comp193568_c0	yes	1
comp193736_c0	yes	1
comp19373_c0	yes	1
comp19376_c0	yes	1
comp193771_c0	yes	1
comp193804_c0	yes	1
comp193831_c0	yes	1
comp193838_c0	yes	1
comp193884_c0	yes	1
comp193940_c0	yes	1
comp19398_c0	yes	1
comp19400_c0	yes	1
comp194124_c0	yes	1
comp19413_c0	yes	1
comp194144_c0	yes	1
comp194252_c0	yes	1
comp19426_c0	yes	1
comp194271_c0	yes	1
comp194287_c0	yes	1
comp194295_c0	yes	1
comp19429_c0	yes	1
comp194312_c0	yes	1
comp194417_c0	yes	1
comp19445_c0	yes	1
comp19448_c0	yes	1
comp19478_c0	yes	1
comp194809_c0	yes	1
comp19482_c0	yes	1
comp194847_c0	yes	1
comp19495_c0	yes	1
comp194986_c0	yes	1
comp19498_c0	yes	1
comp19499_c0	yes	1
comp195101_c0	yes	1
comp195102_c0	yes	1
comp19510_c0	yes	1
comp195241_c0	yes	1
comp195315_c0	yes	1
comp19534_c0	yes	1
comp19564_c0	yes	1
comp19566_c0	yes	1
comp19569_c0	yes	1
comp195878_c0	yes	1
comp19591_c0	yes	1
comp19594_c0	yes	1
comp195978_c0	yes	1
comp19604_c0	yes	1
comp19607_c0	yes	1
comp19608_c0	yes	1
comp196091_c0	yes	1
comp196121_c0	yes	1
comp196165_c0	yes	1
comp19625_c0	yes	1
comp196383_c0	yes	1
comp19640_c0	yes	1
comp19643_c0	yes	1
comp19647_c0	yes	1
comp196487_c0	yes	1
comp19672_c0	yes	1
comp19676_c0	yes	1
comp19686_c0	yes	1
comp19688_c0	yes	1
comp19694_c0	yes	1
comp19701_c0	yes	1
comp19710_c0	yes	1
comp19711_c0	yes	1
comp19712_c0	yes	1
comp197179_c0	yes	1
comp197248_c0	yes	1
comp19728_c0	yes	1
comp19734_c0	yes	1
comp197375_c0	yes	1
comp197413_c0	yes	1
comp19741_c0	yes	1
comp19744_c0	yes	1
comp19758_c0	yes	1
comp197609_c0	yes	1
comp19761_c0	yes	1
comp19768_c0	yes	1
comp19773_c0	yes	1
comp19778_c0	yes	1
comp19788_c0	yes	1
comp198055_c0	yes	1
comp19805_c0	yes	1
comp19808_c0	yes	1
comp198142_c0	yes	1
comp19819_c0	yes	1
comp19830_c0	yes	1
comp19834_c0	yes	1
comp19836_c0	yes	1
comp19840_c0	yes	1
comp19848_c0	yes	1
comp19852_c0	yes	1
comp19864_c0	yes	1
comp198841_c0	yes	1
comp19904_c0	yes	1
comp19916_c0	yes	1
comp19919_c0	yes	1
comp19923_c0	yes	1
comp19924_c0	yes	1
comp199502_c0	yes	1
comp199524_c0	yes	1
comp19957_c0	yes	1
comp19968_c0	yes	1
comp19974_c0	yes	1
comp19976_c0	yes	1
comp19979_c0	yes	1
comp19987_c0	yes	1
comp19988_c0	yes	1
comp20019_c0	yes	1
comp20024_c0	yes	1
comp20029_c0	yes	1
comp20032_c0	yes	1
comp20041_c0	yes	1
comp200556_c0	yes	1
comp200617_c0	yes	1
comp20066_c0	yes	1
comp20069_c0	yes	1
comp200789_c0	yes	1
comp20078_c0	yes	1
comp200800_c0	yes	1
comp200823_c0	yes	1
comp200891_c0	yes	1
comp200955_c0	yes	1
comp201096_c0	yes	1
comp20113_c0	yes	1
comp201182_c0	yes	1
comp201289_c0	yes	1
comp20128_c0	yes	1
comp20130_c0	yes	1
comp201372_c0	yes	1
comp201493_c0	yes	1
comp201496_c0	yes	1
comp201529_c0	yes	1
comp201550_c0	yes	1
comp201558_c0	yes	1
comp201559_c0	yes	1
comp201583_c0	yes	1
comp201717_c0	yes	1
comp201736_c0	yes	1
comp201888_c0	yes	1
comp201957_c0	yes	1
comp202026_c0	yes	1
comp202097_c0	yes	1
comp202117_c0	yes	1
comp202129_c0	yes	1
comp202251_c0	yes	1
comp20229_c0	yes	1
comp20241_c0	yes	1
comp20243_c0	yes	1
comp202629_c0	yes	1
comp202648_c0	yes	1
comp202670_c0	yes	1
comp202780_c0	yes	1
comp202783_c0	yes	1
comp202915_c0	yes	1
comp203055_c0	yes	1
comp20316_c0	yes	1
comp203210_c0	yes	1
comp203248_c0	yes	1
comp20327_c0	yes	1
comp20328_c0	yes	1
comp20359_c0	yes	1
comp20369_c0	yes	1
comp204001_c0	yes	1
comp204074_c0	yes	1
comp20411_c0	yes	1
comp20445_c0	yes	1
comp20448_c0	yes	1
comp204696_c0	yes	1
comp20476_c0	yes	1
comp204821_c0	yes	1
comp205037_c0	yes	1
comp20510_c0	yes	1
comp205314_c0	yes	1
comp205374_c0	yes	1
comp20540_c0	yes	1
comp20585_c0	yes	1
comp20609_c0	yes	1
comp206128_c0	yes	1
comp20644_c0	yes	1
comp20650_c0	yes	1
comp20663_c0	yes	1
comp206787_c0	yes	1
comp207042_c0	yes	1
comp20708_c0	yes	1
comp207275_c0	yes	1
comp207369_c0	yes	1
comp207461_c0	yes	1
comp20746_c0	yes	1
comp207587_c0	yes	1
comp20779_c0	yes	1
comp20786_c0	yes	1
comp20788_c0	yes	1
comp20789_c0	yes	1
comp20790_c0	yes	1
comp20828_c0	yes	1
comp208309_c0	yes	1
comp20856_c0	yes	1
comp20870_c0	yes	1
comp20891_c0	yes	1
comp20900_c0	yes	1
comp20923_c0	yes	1
comp209447_c0	yes	1
comp209500_c0	yes	1
comp209556_c0	yes	1
comp209561_c0	yes	1
comp209566_c0	yes	1
comp209568_c0	yes	1
comp209592_c0	yes	1
comp209645_c0	yes	1
comp209691_c0	yes	1
comp209736_c0	yes	1
comp209795_c0	yes	1
comp209945_c0	yes	1
comp210123_c0	yes	1
comp210129_c0	yes	1
comp210201_c0	yes	1
comp210393_c0	yes	1
comp21040_c0	yes	1
comp210441_c0	yes	1
comp210453_c0	yes	1
comp210497_c0	yes	1
comp21049_c0	yes	1
comp210515_c0	yes	1
comp210563_c0	yes	1
comp21068_c0	yes	1
comp210839_c0	yes	1
comp210935_c0	yes	1
comp211036_c0	yes	1
comp211044_c0	yes	1
comp211130_c0	yes	1
comp211246_c0	yes	1
comp21129_c0	yes	1
comp211349_c0	yes	1
comp211380_c0	yes	1
comp21138_c0	yes	1
comp211536_c0	yes	1
comp211644_c0	yes	1
comp211781_c0	yes	1
comp21194_c0	yes	1
comp211989_c0	yes	1
comp21215_c0	yes	1
comp212184_c0	yes	1
comp212203_c0	yes	1
comp21232_c0	yes	1
comp212349_c0	yes	1
comp212357_c0	yes	1
comp212436_c0	yes	1
comp21250_c0	yes	1
comp212687_c0	yes	1
comp213019_c0	yes	1
comp21305_c0	yes	1
comp21309_c0	yes	1
comp21340_c0	yes	1
comp213429_c0	yes	1
comp213657_c0	yes	1
comp21367_c0	yes	1
comp213705_c0	yes	1
comp213742_c0	yes	1
comp213798_c0	yes	1
comp213807_c0	yes	1
comp21380_c0	yes	1
comp213845_c0	yes	1
comp21414_c0	yes	1
comp21442_c0	yes	1
comp214476_c0	yes	1
comp214512_c0	yes	1
comp214694_c0	yes	1
comp214753_c0	yes	1
comp21482_c0	yes	1
comp215008_c0	yes	1
comp215021_c0	yes	1
comp21530_c0	yes	1
comp21536_c0	yes	1
comp21555_c0	yes	1
comp215574_c0	yes	1
comp21566_c0	yes	1
comp21577_c0	yes	1
comp216816_c0	yes	1
comp21689_c0	yes	1
comp21701_c0	yes	1
comp21730_c0	yes	1
comp21738_c0	yes	1
comp21740_c0	yes	1
comp21781_c0	yes	1
comp218090_c0	yes	1
comp218166_c0	yes	1
comp21839_c0	yes	1
comp218471_c0	yes	1
comp218808_c0	yes	1
comp21895_c0	yes	1
comp219170_c0	yes	1
comp219365_c0	yes	1
comp219377_c0	yes	1
comp219390_c0	yes	1
comp219445_c0	yes	1
comp219461_c0	yes	1
comp219548_c0	yes	1
comp21954_c0	yes	1
comp219565_c0	yes	1
comp21956_c0	yes	1
comp219581_c0	yes	1
comp219655_c0	yes	1
comp219747_c0	yes	1
comp219756_c0	yes	1
comp219775_c0	yes	1
comp219805_c0	yes	1
comp219846_c0	yes	1
comp219859_c0	yes	1
comp220067_c0	yes	1
comp220090_c0	yes	1
comp220149_c0	yes	1
comp220195_c0	yes	1
comp22022_c0	yes	1
comp220329_c0	yes	1
comp220476_c0	yes	1
comp220573_c0	yes	1
comp220611_c0	yes	1
comp22065_c0	yes	1
comp220660_c0	yes	1
comp220765_c0	yes	1
comp221059_c0	yes	1
comp221159_c0	yes	1
comp221216_c0	yes	1
comp221241_c0	yes	1
comp221363_c0	yes	1
comp221385_c0	yes	1
comp221487_c0	yes	1
comp221544_c0	yes	1
comp221590_c0	yes	1
comp221609_c0	yes	1
comp221700_c0	yes	1
comp22176_c0	yes	1
comp221854_c0	yes	1
comp221875_c0	yes	1
comp22187_c0	yes	1
comp22190_c0	yes	1
comp221918_c0	yes	1
comp222124_c0	yes	1
comp22212_c0	yes	1
comp222193_c0	yes	1
comp222261_c0	yes	1
comp22229_c0	yes	1
comp222464_c0	yes	1
comp222525_c0	yes	1
comp222673_c0	yes	1
comp22276_c0	yes	1
comp22298_c0	yes	1
comp22323_c0	yes	1
comp223340_c0	yes	1
comp22335_c0	yes	1
comp22340_c0	yes	1
comp223457_c0	yes	1
comp223514_c0	yes	1
comp223623_c0	yes	1
comp22368_c0	yes	1
comp22372_c0	yes	1
comp223752_c0	yes	1
comp22384_c0	yes	1
comp224162_c0	yes	1
comp224183_c0	yes	1
comp224255_c0	yes	1
comp224329_c0	yes	1
comp224365_c0	yes	1
comp22447_c0	yes	1
comp22452_c0	yes	1
comp22468_c0	yes	1
comp22500_c0	yes	1
comp225050_c0	yes	1
comp22536_c0	yes	1
comp22577_c0	yes	1
comp22591_c1	yes	1
comp22594_c0	yes	1
comp22599_c0	yes	1
comp22604_c0	yes	1
comp22620_c0	yes	1
comp22642_c0	yes	1
comp226553_c0	yes	1
comp226628_c0	yes	1
comp22664_c0	yes	1
comp22673_c0	yes	1
comp22691_c0	yes	1
comp226998_c0	yes	1
comp227127_c0	yes	1
comp227454_c0	yes	1
comp227536_c0	yes	1
comp22775_c0	yes	1
comp227808_c0	yes	1
comp227895_c0	yes	1
comp228174_c0	yes	1
comp22874_c0	yes	1
comp22908_c0	yes	1
comp22915_c0	yes	1
comp22923_c0	yes	1
comp229408_c0	yes	1
comp229745_c0	yes	1
comp22975_c0	yes	1
comp22991_c0	yes	1
comp22993_c0	yes	1
comp22994_c0	yes	1
comp22998_c0	yes	1
comp230297_c0	yes	1
comp230621_c0	yes	1
comp230719_c0	yes	1
comp230848_c0	yes	1
comp230860_c0	yes	1
comp230879_c0	yes	1
comp230917_c0	yes	1
comp230973_c0	yes	1
comp230985_c0	yes	1
comp231099_c0	yes	1
comp231109_c0	yes	1
comp231113_c0	yes	1
comp231143_c0	yes	1
comp231179_c0	yes	1
comp231196_c0	yes	1
comp231207_c0	yes	1
comp231217_c0	yes	1
comp231249_c0	yes	1
comp231316_c0	yes	1
comp231445_c0	yes	1
comp231461_c0	yes	1
comp231557_c0	yes	1
comp23160_c0	yes	1
comp231639_c0	yes	1
comp231710_c0	yes	1
comp23181_c0	yes	1
comp231842_c0	yes	1
[truncated: 86,806 more rows]
