# Supplementary material for: De novo transcriptome sequencing and analysis of male and female swimming crab (Portunus trituberculatus) reproductive systems during mating embrace (stage II)
Source: BMC Genet. 2018 Jan 3;19:3. doi: 10.1186/s12863-017-0592-5 (PMC5753516; doi:10.1186/s12863-017-0592-5)
Supplement: Supplementary file 3 — Different up-regulated and down-regulated genes in reproductive system. (XLS 13119 kb) [file 12863_2017_592_MOESM3_ESM.xls]

gene_id	F2_count	M2_count	F2_fpkm	M2_fpkm	pvalue	FDR	log2FC1(M2/F2)	up-down-regulation1(M2/F2)	log2FC2(F2/M2)	up-down-regulation2(F2/M2)	logCPM	significant(FDR<=0.01,|logFC|>=1)	status	NR_Description	Swissprot_Description	String_description	KEGG_GENE	Pfam
comp100075_c0	0	66	0	5.72	6.69E-08	1.04E-06	8.036279246	up	-8.036279246	down	1.368883046	yes	OK	_	_	_	_	_
comp100330_c0	0	22	0	6.34	0.000164799	0.001006917	6.462266246	up	-6.462266246	down	-0.212757234	yes	OK	_	_	_	_	_
comp100475_c0	0	44	0	9.54	1.45E-06	1.60E-05	7.454061921	up	-7.454061921	down	0.785013149	yes	OK	_	_	_	_	PF00069.20|Pkinase|Protein kinase domain|m.83249:2-98;PF07714.12|Pkinase_Tyr|Protein tyrosine kinase|m.83249:2-119
comp10082_c0	0	32	0	3.74	1.45E-05	0.000121844	6.997712395	up	-6.997712395	down	0.326564939	yes	OK	_	_	_	_	_
comp100873_c0	163	18	9.17	0.92	4.32E-05	0.000321885	-3.188277923	down	3.188277923	up	2.844721407	yes	OK	_	_	_	_	_
comp10090_c0	1	24	0.17	3.64	0.000621965	0.003120013	4.253493799	up	-4.253493799	down	-0.028155786	yes	OK	_	_	_	_	_
comp101030_c0	0	56	0	9.35	2.23E-07	3.07E-06	7.800221069	up	-7.800221069	down	1.132262401	yes	OK	_	_	_	_	_
comp101249_c0	0	28	0	10.49	3.57E-05	0.000269316	6.806679122	up	-6.806679122	down	0.134356335	yes	OK	_	_	_	_	_
comp10128_c0	0	38	0	3.4	4.28E-06	4.16E-05	7.243856342	up	-7.243856342	down	0.573950125	yes	OK	hypothetical protein L798_09620 [Zootermopsis nevadensis]	_	_	_	_
comp101298_c0	0	21	0	9.94	0.00021796	0.001279863	6.395930987	up	-6.395930987	down	-0.279713552	yes	OK	_	_	_	_	_
comp101389_c0	0	115	0	9.42	5.48E-10	1.38E-08	8.835031681	up	-8.835031681	down	2.168822047	yes	OK	_	_	_	_	_
comp10142_c0	0	14	0	5.92	0.001996045	0.008161167	5.819509144	up	-5.819509144	down	-0.863312243	yes	OK	_	_	_	_	_
comp10144_c0	0	23	0	3.14	0.000125561	0.000797899	6.525685013	up	-6.525685013	down	-0.148777466	yes	OK	_	_	_	_	_
comp10155_c0	62	8	3.81	0.45	0.000575736	0.002906355	-2.942509917	down	2.942509917	up	1.472495383	yes	OK	Myelin gene regulatory factor, partial [Zootermopsis nevadensis]	RecName: Full=Myelin regulatory factor; AltName: Full=Myelin gene regulatory factor; Contains: RecName: Full=Myelin regulatory factor, N-terminal; Contains: RecName	similar to CG3328-PA	_	PF05224.7|NDT80_PhoG|NDT80 / PhoG like DNA-binding family|m.17288:143-288;PF13887.1|MRF_C1|Myelin gene regulatory factor -C-terminal domain 1|m.17288:417-452;PF13884.1|Peptidase_S74|Chaperone of endosialidase|m.17288:336-397
comp101575_c0	11	85	1.09	7.64	0.000373606	0.002049419	2.894747401	up	-2.894747401	down	1.911234876	yes	OK	_	_	_	_	_
comp10159_c0	0	29	0	3.61	2.82E-05	0.000219877	6.856860739	up	-6.856860739	down	0.184866642	yes	OK	_	_	_	_	_
comp10166_c0	0	17	0	4.64	0.000726851	0.003518633	6.095101837	up	-6.095101837	down	-0.583851716	yes	OK	_	_	_	_	_
comp10182_c0	0	28	0	2.71	3.57E-05	0.000269316	6.806679122	up	-6.806679122	down	0.134356335	yes	OK	_	_	_	_	_
comp102113_c0	0	121	0	6.29	3.47E-10	9.15E-09	8.908248209	up	-8.908248209	down	2.24210868	yes	OK	hypothetical protein KGM_13517 [Danaus plexippus]	_	_	_	_
comp102245_c0	0	37	0	12.37	5.19E-06	4.93E-05	7.205639421	up	-7.205639421	down	0.535558473	yes	OK	_	_	_	_	_
comp10226_c0	0	49	0	10.72	6.35E-07	7.73E-06	7.608500341	up	-7.608500341	down	0.939982156	yes	OK	_	_	_	_	_
comp102272_c0	1	55	0.13	6.27	2.14E-06	2.27E-05	5.44140436	up	-5.44140436	down	1.132623726	yes	OK	_	_	_	_	_
comp102272_c1	0	19	0	3.55	0.000390825	0.002081648	6.253343317	up	-6.253343317	down	-0.423763537	yes	OK	_	_	_	_	_
comp102417_c0	1	52	0.21	9.57	3.29E-06	3.33E-05	5.360864488	up	-5.360864488	down	1.053351859	yes	OK	PREDICTED: neural-cadherin-like [Meleagris gallopavo]	_	_	_	_
comp10258_c0	33	3	4.28	0.35	0.000977184	0.004627216	-3.38105919	down	3.38105919	up	0.51224776	yes	OK	_	_	_	_	_
comp10269_c0	74	13	2.58	0.41	0.001790784	0.007624402	-2.513466111	down	2.513466111	up	1.785750902	yes	OK	hypothetical protein DAPPUDRAFT_30003 [Daphnia pulex]	RecName: Full=Sushi, von Willebrand factor type A, EGF and pentraxin domain-containing protein 1; AltName: Full=Polydom; Flags: Precursor [Mus musculus]	_	CSMD	PF02494.11|HYR|HYR domain|m.17336:344-427;PF02494.11|HYR|HYR domain|m.17336:448-506;PF00084.15|Sushi|Sushi domain (SCR repeat)|m.17336:163-218;PF00084.15|Sushi|Sushi domain (SCR repeat)|m.17336:228-275;PF00084.15|Sushi|Sushi domain (SCR repeat)|m.17336:283-337;PF07699.8|GCC2_GCC3|GCC2 and GCC3|m.17336:95-145
comp10274_c0	0	35	0	3.24	7.72E-06	7.02E-05	7.126027463	up	-7.126027463	down	0.455562073	yes	OK	_	_	_	_	_
comp10279_c0	0	22	0	3.41	0.000164799	0.001006917	6.462266246	up	-6.462266246	down	-0.212757234	yes	OK	_	_	_	_	_
comp102827_c0	0	72	0	9.42	3.23E-08	5.44E-07	8.161352091	up	-8.161352091	down	1.49420631	yes	OK	_	_	_	_	_
comp102832_c0	0	35	0	8.27	7.72E-06	7.02E-05	7.126027463	up	-7.126027463	down	0.455562073	yes	OK	_	_	_	_	_
comp10288_c0	0	24	0	3.18	9.64E-05	0.00063696	6.586432977	up	-6.586432977	down	-0.087520679	yes	OK	_	_	_	_	_
comp102915_c0	0	54	0	6.08	2.97E-07	3.95E-06	7.747993352	up	-7.747993352	down	1.079892206	yes	OK	_	_	_	_	_
comp102946_c0	0	66	0	10.2	6.69E-08	1.04E-06	8.036279246	up	-8.036279246	down	1.368883046	yes	OK	_	_	_	_	_
comp10296_c0	0	24.36	0	4.02	9.64E-05	0.00063696	6.586432977	up	-6.586432977	down	-0.087520679	yes	OK	_	_	_	_	_
comp10303_c0	0	17	0	4.46	0.000726851	0.003518633	6.095101837	up	-6.095101837	down	-0.583851716	yes	OK	_	_	_	_	_
comp103178_c0	0	27	0	11.24	4.53E-05	0.000331633	6.754688928	up	-6.754688928	down	0.082009582	yes	OK	_	_	_	_	_
comp103190_c0	0	96	0	8.41	2.71E-09	5.93E-08	8.575129236	up	-8.575129236	down	1.908627454	yes	OK	hypothetical protein D910_01524 [Dendroctonus ponderosae]	_	_	_	_
comp10327_c0	0	20	0	2.47	0.000290613	0.001626825	6.326398004	up	-6.326398004	down	-0.349937146	yes	OK	_	_	_	_	_
comp103290_c0	0	45	0	7.93	1.22E-06	1.38E-05	7.48630055	up	-7.48630055	down	0.817368995	yes	OK	_	_	_	_	_
comp10331_c0	33	1	11.27	0.2	8.44E-05	0.000572654	-4.75788866	down	4.75788866	up	0.430561727	yes	OK	_	_	_	_	_
comp10337_c0	0	21	0	3.51	0.00021796	0.001279863	6.395930987	up	-6.395930987	down	-0.279713552	yes	OK	_	_	_	_	_
comp10339_c0	0	42	0	3.8	2.05E-06	2.18E-05	7.387339467	up	-7.387339467	down	0.718036539	yes	OK	_	_	_	_	_
comp10341_c0	1	20	0.2	3.61	0.001743679	0.007454798	3.993458826	up	-3.993458826	down	-0.279045871	yes	OK	_	_	_	_	_
comp10366_c0	95	1	11.69	0.11	2.30E-08	4.00E-07	-6.276320393	down	6.276320393	up	1.931045116	yes	OK	_	_	_	_	_
comp10379_c0	0	109	0	11.87	8.83E-10	2.14E-08	8.75789984	up	-8.75789984	down	2.091610901	yes	OK	_	_	_	_	_
comp10384_c0	0	15	0	5.93	0.001408973	0.006130576	5.917340726	up	-5.917340726	down	-0.764004645	yes	OK	_	_	_	_	_
comp103895_c0	0	108	0	9.65	9.59E-10	2.31E-08	8.744633875	up	-8.744633875	down	2.078330701	yes	OK	_	_	_	_	_
comp103943_c0	0	25	0	7.05	7.45E-05	0.00050953	6.64472603	up	-6.64472603	down	-0.028764389	yes	OK	_	_	_	_	_
comp103963_c0	0	54	0	9.37	2.97E-07	3.95E-06	7.747993352	up	-7.747993352	down	1.079892206	yes	OK	_	_	_	_	_
comp10397_c0	0	19	0	3.04	0.000390825	0.002081648	6.253343317	up	-6.253343317	down	-0.423763537	yes	OK	_	_	_	_	_
comp10403_c0	0	33	0	4.71	1.17E-05	0.000100725	7.041764384	up	-7.041764384	down	0.370860186	yes	OK	_	_	_	_	_
comp10412_c0	0	123	0	7.56	2.99E-10	8.04E-09	8.93185065	up	-8.93185065	down	2.265732707	yes	OK	vasopressin v1a recpetor, putative [Ixodes scapularis]	RecName: Full=Cephalotocin receptor 2	_	AVPR1A	PF00001.16|7tm_1|7 transmembrane receptor (rhodopsin family)|m.17370:86-394;PF10320.4|7TM_GPCR_Srsx|Serpentine type 7TM GPCR chemoreceptor Srsx|m.17370:81-274
comp10415_c0	0	15	0	3.02	0.001408973	0.006130576	5.917340726	up	-5.917340726	down	-0.764004645	yes	OK	_	_	_	_	_
comp104368_c0	0	27	0	10.46	4.53E-05	0.000331633	6.754688928	up	-6.754688928	down	0.082009582	yes	OK	_	_	_	_	_
comp10438_c0	0	32	0	2.64	1.45E-05	0.000121844	6.997712395	up	-6.997712395	down	0.326564939	yes	OK	_	_	_	_	_
comp10439_c0	1	44	0.09	3.45	1.14E-05	9.98E-05	5.121122744	up	-5.121122744	down	0.817791137	yes	OK	_	_	_	_	_
comp10442_c0	0	23	0	4.83	0.000125561	0.000797899	6.525685013	up	-6.525685013	down	-0.148777466	yes	OK	_	_	_	_	_
comp10443_c0	1	27	0.09	2.3	0.000305695	0.001696615	4.421749751	up	-4.421749751	down	0.134927086	yes	OK	hypothetical protein BRAFLDRAFT_246447 [Branchiostoma floridae]	RecName: Full=Arylsulfatase B; Short=ASB; AltName: Full=N-acetylgalactosamine-4-sulfatase; Short=G4S; Flags: Precursor [Homo sapiens]	_	_	PF00884.18|Sulfatase|Sulfatase|m.17196:43-325
comp10446_c0	5	38	0.44	3.01	0.002125618	0.008644259	2.838439982	up	-2.838439982	down	0.754090886	yes	OK	_	_	_	_	PF00083.19|Sugar_tr|Sugar (and other) transporter|m.17387:14-259;PF07690.11|MFS_1|Major Facilitator Superfamily|m.17387:20-246
comp104720_c0	0	39.24	0	6.87	3.54E-06	3.52E-05	7.281086969	up	-7.281086969	down	0.611345117	yes	OK	_	_	_	_	_
comp10483_c0	0	20	0	4.6	0.000290613	0.001626825	6.326398004	up	-6.326398004	down	-0.349937146	yes	OK	_	_	_	_	_
comp10485_c0	0	17	0	3.56	0.000726851	0.003518633	6.095101837	up	-6.095101837	down	-0.583851716	yes	OK	_	_	_	_	_
comp10504_c0	0	20	0	4.46	0.000290613	0.001626825	6.326398004	up	-6.326398004	down	-0.349937146	yes	OK	_	_	_	_	_
comp105185_c0	0	63	0	7.54	9.84E-08	1.47E-06	7.969426721	up	-7.969426721	down	1.301883868	yes	OK	_	_	_	_	_
comp105478_c0	0	32	0	9.15	1.45E-05	0.000121844	6.997712395	up	-6.997712395	down	0.326564939	yes	OK	_	_	_	_	_
comp10550_c0	0	28	0	2.96	3.57E-05	0.000269316	6.806679122	up	-6.806679122	down	0.134356335	yes	OK	_	_	_	_	_
comp10554_c0	5	42	0.45	2.88	0.001162812	0.005288102	2.981923108	up	-2.981923108	down	0.882026895	yes	OK	_	_	_	_	PF13839.1|PC-Esterase|GDSL/SGNH-like Acyl-Esterase family found in Pmr5 and Cas1p|m.17301:156-348
comp10559_c0	95	0	15.16	0	2.48E-09	5.47E-08	-8.587362039	down	8.587362039	up	1.916152513	yes	OK	_	_	_	_	_
comp105712_c0	0	31	0	8.83	1.80E-05	0.000148194	6.952272818	up	-6.952272818	down	0.28086398	yes	OK	_	_	_	_	_
comp10573_c0	1	28	0.13	3.25	0.000243817	0.001419991	4.473739944	up	-4.473739944	down	0.185425805	yes	OK	hypothetical protein DAPPUDRAFT_264276 [Daphnia pulex]	_	_	_	_
comp10585_c0	0	60	0	13.84	1.47E-07	2.11E-06	7.899325176	up	-7.899325176	down	1.231618149	yes	OK	olfactory ionotropic receptor IR7 [Panulirus argus]	_	_	_	_
comp105886_c0	2	77	0.15	5.22	7.95E-07	9.47E-06	5.075732005	up	-5.075732005	down	1.628406926	yes	OK	_	_	_	_	_
comp105915_c0	0	78	0	7.72	1.64E-08	2.96E-07	8.276441624	up	-8.276441624	down	1.609501241	yes	OK	_	_	_	_	_
comp10591_c0	3	76	0.15	3.41	3.11E-06	3.16E-05	4.525951977	up	-4.525951977	down	1.628684576	yes	OK	PREDICTED: protein SOX-15-like isoform X1 [Tribolium castaneum]	RecName: Full=Putative transcription factor SOX-14 [Drosophila melanogaster]	similar to Putative transcription factor SOX-14	SOX4_11_12	PF00505.14|HMG_box|HMG (high mobility group) box|m.17581:1-65;PF09011.5|HMG_box_2|HMG-box domain|m.17581:1-58
comp10592_c0	0	14	0	3.12	0.001996045	0.008161167	5.819509144	up	-5.819509144	down	-0.863312243	yes	OK	_	_	_	_	_
comp10593_c0	2	40	0.26	4.63	9.50E-05	0.00063696	4.135226567	up	-4.135226567	down	0.718921413	yes	OK	hypothetical protein DAPPUDRAFT_266649 [Daphnia pulex]	_	_	_	PF00685.22|Sulfotransfer_1|Sulfotransferase domain|m.17409:62-237;PF13469.1|Sulfotransfer_3|Sulfotransferase family|m.17409:63-237
comp10600_c0	0	19	0	5.26	0.000390825	0.002081648	6.253343317	up	-6.253343317	down	-0.423763537	yes	OK	_	_	_	_	_
comp10619_c0	23	1	3.69	0.14	0.000797167	0.003822867	-4.241720774	down	4.241720774	up	-0.073212304	yes	OK	PDZ domain-containing protein 2 [Zootermopsis nevadensis]	_	_	_	PF00595.19|PDZ|PDZ domain (Also known as DHR or GLGF)|m.17271:4-47
comp10624_c0	0	20	0	5.14	0.000290613	0.001626825	6.326398004	up	-6.326398004	down	-0.349937146	yes	OK	_	_	_	_	_
comp106375_c0	0	36	0	6.79	6.32E-06	5.88E-05	7.166382524	up	-7.166382524	down	0.496115538	yes	OK	_	_	_	_	_
comp10643_c0	0	71	0	12.72	3.63E-08	6.06E-07	8.141245182	up	-8.141245182	down	1.474061137	yes	OK	_	_	_	_	_
comp10650_c0	0	35	0	3.74	7.72E-06	7.02E-05	7.126027463	up	-7.126027463	down	0.455562073	yes	OK	_	_	_	_	_
comp106564_c0	0	68	0	5.61	5.22E-08	8.34E-07	8.079186324	up	-8.079186324	down	1.411879428	yes	OK	_	_	_	_	_
comp106691_c0	23	0	6.12	0	0.000125561	0.000797899	-6.55276242	down	6.55276242	up	-0.134136625	yes	OK	hypothetical protein, conserved [Eimeria necatrix]	RecName: Full=GATA zinc finger domain-containing protein 10 [Dictyostelium discoideum]	_	CLOCK, KAT13D	_
comp10669_c0	0	62	0	14.57	1.12E-07	1.66E-06	7.946435947	up	-7.946435947	down	1.278840457	yes	OK	_	_	_	_	_
comp10682_c0	0	33	0	3.38	1.17E-05	0.000100725	7.041764384	up	-7.041764384	down	0.370860186	yes	OK	_	_	_	_	_
comp10702_c0	0	17	0	2.51	0.000726851	0.003518633	6.095101837	up	-6.095101837	down	-0.583851716	yes	OK	_	_	_	_	_
comp10714_c0	0	65	0	14.01	7.60E-08	1.17E-06	8.014337485	up	-8.014337485	down	1.34689418	yes	OK	_	_	_	_	_
comp10737_c0	0	26	0	4.32	5.79E-05	0.000410126	6.700754904	up	-6.700754904	down	0.027687685	yes	OK	_	_	_	_	_
comp10741_c0	0	57	0	14.66	2.23E-07	3.07E-06	7.825642603	up	-7.825642603	down	1.157750767	yes	OK	_	_	_	_	_
comp10753_c0	0	29	0	4.13	2.82E-05	0.000219877	6.856860739	up	-6.856860739	down	0.184866642	yes	OK	hypothetical protein PFFCH_01842 [Plasmodium falciparum FCH/4]	RecName: Full=Protein ORF73	_	_	PF11800.3|RP-C_C|Replication protein C C-terminal region|m.17612:33-140
comp10775_c0	0	17	0	3.24	0.000726851	0.003518633	6.095101837	up	-6.095101837	down	-0.583851716	yes	OK	_	_	_	_	_
comp10786_c0	1	120	0.1	10.96	3.57E-09	7.67E-08	6.563361412	up	-6.563361412	down	2.242303931	yes	OK	hypothetical protein [Paramecium tetraurelia strain d4-2]	_	_	_	PF00069.20|Pkinase|Protein kinase domain|m.17412:5-152;PF07714.12|Pkinase_Tyr|Protein tyrosine kinase|m.17412:6-150
comp107887_c0	0	26	0	8.89	5.79E-05	0.000410126	6.700754904	up	-6.700754904	down	0.027687685	yes	OK	_	_	_	_	_
comp10791_c0	0	21	0	2.71	0.00021796	0.001279863	6.395930987	up	-6.395930987	down	-0.279713552	yes	OK	_	_	_	_	_
comp10801_c0	0	29	0	3.44	2.82E-05	0.000219877	6.856860739	up	-6.856860739	down	0.184866642	yes	OK	_	_	_	_	_
comp108075_c0	0	44	0	7.72	1.45E-06	1.60E-05	7.454061921	up	-7.454061921	down	0.785013149	yes	OK	glutamate receptor, metabotropic [Daphnia pulex]	RecName: Full=Metabotropic glutamate receptor; Short=DmGluRA; Flags: Precursor [Drosophila melanogaster]	hypothetical protein	MXR	_
comp10814_c0	0	55	0	8	2.57E-07	3.48E-06	7.774343538	up	-7.774343538	down	1.10631516	yes	OK	_	_	_	_	_
comp108174_c0	0	67	0	9.6	5.90E-08	9.30E-07	8.057892291	up	-8.057892291	down	1.390541533	yes	OK	PREDICTED: calcium-activated chloride channel regulator 4-like [Diaphorina citri]	RecName: Full=Epithelial chloride channel protein; AltName: Full=Calcium-activated chloride channel	_	CLCA4	PF08434.6|CLCA_N|Calcium-activated chloride channel|m.74078:5-152
comp10819_c0	0	18	0	3.33	0.000530405	0.002690979	6.176391073	up	-6.176391073	down	-0.501582733	yes	OK	_	_	_	_	_
comp10834_c0	1	34	0.12	4.37	6.91E-05	0.000484572	4.75157185	up	-4.75157185	down	0.456060536	yes	OK	_	_	_	_	_
comp108370_c0	0	32	0	8.89	1.45E-05	0.000121844	6.997712395	up	-6.997712395	down	0.326564939	yes	OK	_	_	_	_	_
comp10837_c0	0	44	0	3.7	1.45E-06	1.60E-05	7.454061921	up	-7.454061921	down	0.785013149	yes	OK	_	_	_	_	_
comp10842_c0	0	19	0	3.3	0.000390825	0.002081648	6.253343317	up	-6.253343317	down	-0.423763537	yes	OK	_	_	_	_	_
comp10847_c0	0	19	0	3.93	0.000390825	0.002081648	6.253343317	up	-6.253343317	down	-0.423763537	yes	OK	_	_	_	_	_
comp10850_c0	0	15	0	3.35	0.001408973	0.006130576	5.917340726	up	-5.917340726	down	-0.764004645	yes	OK	_	_	_	_	_
comp10852_c0	39	0	4.22	0	3.54E-06	3.52E-05	-7.30828435	down	7.30828435	up	0.629438391	yes	OK	hypothetical protein DAPPUDRAFT_120652 [Daphnia pulex]	RecName: Full=Amyloid beta A4 protein; AltName: Full=ABPP; Short=APP; AltName: Full=Alzheimer disease amyloid A4 protein homolog; Contains: RecName: Full=Beta-amyloid	_	APP	PF00014.18|Kunitz_BPTI|Kunitz/Bovine pancreatic trypsin inhibitor domain|m.17548:16-67;PF00086.13|Thyroglobulin_1|Thyroglobulin type-1 repeat|m.17548:75-136
comp10855_c0	0	17	0	3.5	0.000726851	0.003518633	6.095101837	up	-6.095101837	down	-0.583851716	yes	OK	_	_	_	_	_
comp108691_c0	0	52.71	0	6.33	3.45E-07	4.51E-06	7.721152924	up	-7.721152924	down	1.05297576	yes	OK	_	_	_	_	_
comp10876_c0	0	20	0	2.99	0.000290613	0.001626825	6.326398004	up	-6.326398004	down	-0.349937146	yes	OK	_	_	_	_	_
comp108851_c0	0	22	0	12.71	0.000164799	0.001006917	6.462266246	up	-6.462266246	down	-0.212757234	yes	OK	_	_	_	_	_
comp108853_c0	28	0	10.79	0	3.57E-05	0.000269316	-6.833808619	down	6.833808619	up	0.150323315	yes	OK	_	_	_	_	_
comp109114_c0	0	24	0	7.24	9.64E-05	0.00063696	6.586432977	up	-6.586432977	down	-0.087520679	yes	OK	_	_	_	_	_
comp109134_c0	0	57	0	6.08	2.23E-07	3.07E-06	7.825642603	up	-7.825642603	down	1.157750767	yes	OK	_	_	_	_	_
comp10917_c0	0	14	0	4.76	0.001996045	0.008161167	5.819509144	up	-5.819509144	down	-0.863312243	yes	OK	GD16659 [Drosophila simulans]	RecName: Full=Peptide transporter 3; AltName: Full=Oligopeptide transporter 3 [Caenorhabditis elegans]	AGAP012154-PA	SLC15A1, PEPT1	_
comp109191_c0	2	40	0.48	8.6	9.50E-05	0.00063696	4.135226567	up	-4.135226567	down	0.718921413	yes	OK	_	_	_	_	_
comp109195_c0	0	42	0	9.11	2.05E-06	2.18E-05	7.387339467	up	-7.387339467	down	0.718036539	yes	OK	_	_	_	_	_
comp10937_c0	0	22	0	3.52	0.000164799	0.001006917	6.462266246	up	-6.462266246	down	-0.212757234	yes	OK	_	_	_	_	_
comp10940_c0	0	15	0	3.12	0.001408973	0.006130576	5.917340726	up	-5.917340726	down	-0.764004645	yes	OK	_	_	_	_	_
comp10942_c0	26	1	4.03	0.14	0.000385253	0.002081648	-4.4168243	down	4.4168243	up	0.097151985	yes	OK	_	_	_	_	_
comp10971_c0	1	59	0.16	14.47	1.42E-06	1.60E-05	5.542240869	up	-5.542240869	down	1.231961492	yes	OK	putative Zinc carboxypeptidase family protein [Danaus plexippus]	RecName: Full=Adipocyte enhancer-binding protein 1; Short=AE-binding protein 1; AltName: Full=Aortic carboxypeptidase-like protein; Flags: Precursor [Rattus norvegi	PREDICTED: similar to Zinc carboxypeptidase family protein [Tribolium castaneum].	CPE	PF00246.19|Peptidase_M14|Zinc carboxypeptidase|m.17535:43-150
comp109803_c0	0	27	0	9.27	4.53E-05	0.000331633	6.754688928	up	-6.754688928	down	0.082009582	yes	OK	_	_	_	_	_
comp10981_c0	32	0	3.11	0	1.45E-05	0.000121844	-7.024871935	down	7.024871935	up	0.343409205	yes	OK	_	_	_	_	_
comp10982_c0	0	14	0	3.56	0.001996045	0.008161167	5.819509144	up	-5.819509144	down	-0.863312243	yes	OK	PREDICTED: transient-receptor-potential-like protein-like [Musca domestica]	RecName: Full=Transient-receptor-potential-like protein [Drosophila melanogaster]	_	TRPL	_
comp10984_c0	0	36	0	3.45	6.32E-06	5.88E-05	7.166382524	up	-7.166382524	down	0.496115538	yes	OK	_	RecName: Full=Pollen-specific leucine-rich repeat extensin-like protein 4; Short=AtPEX4; Short=Pollen-specific LRR/EXTENSIN4; AltName: Full=Cell wall hydroxyprolin	_	_	PF00096.21|zf-C2H2|Zinc finger, C2H2 type|m.17173:147-165
comp109867_c0	0	67	0	7.65	5.90E-08	9.30E-07	8.057892291	up	-8.057892291	down	1.390541533	yes	OK	_	_	_	_	_
comp10988_c0	0	25	0	4.37	7.45E-05	0.00050953	6.64472603	up	-6.64472603	down	-0.028764389	yes	OK	_	_	_	_	_
comp109943_c0	0	41	0	9.63	2.45E-06	2.55E-05	7.352784208	up	-7.352784208	down	0.68334328	yes	OK	_	_	_	_	_
comp10994_c0	0	118	0	11.51	4.35E-10	1.12E-08	8.872104361	up	-8.872104361	down	2.205930831	yes	OK	_	_	_	_	_
comp110025_c0	0	23	0	9.38	0.000125561	0.000797899	6.525685013	up	-6.525685013	down	-0.148777466	yes	OK	_	_	_	_	_
comp110042_c0	0	16	0	3.33	0.001006409	0.004627216	6.008957397	up	-6.008957397	down	-0.671110697	yes	OK	_	_	_	_	_
comp110068_c0	0	69	0	6.71	4.62E-08	7.48E-07	8.100170626	up	-8.100170626	down	1.432906089	yes	OK	_	_	_	_	_
comp110173_c0	0	43	0	9.14	1.72E-06	1.86E-05	7.421086387	up	-7.421086387	down	0.751913991	yes	OK	_	_	_	_	_
comp110182_c0	0	40	0	4.74	2.94E-06	3.00E-05	7.317380933	up	-7.317380933	down	0.647793924	yes	OK	_	_	_	_	_
comp11020_c0	67	2	2.91	0.08	1.92E-06	2.07E-05	-4.927338398	down	4.927338398	up	1.453514194	yes	OK	_	_	_	_	_
comp110269_c0	0	23	0	8.91	0.000125561	0.000797899	6.525685013	up	-6.525685013	down	-0.148777466	yes	OK	_	_	_	_	_
comp11039_c0	3	36	0.35	3.76	0.000571838	0.002890439	3.453245145	up	-3.453245145	down	0.612739492	yes	OK	_	_	_	_	_
comp11047_c0	0	35	0	3.17	7.72E-06	7.02E-05	7.126027463	up	-7.126027463	down	0.455562073	yes	OK	_	_	_	_	_
comp11052_c0	0	28	0	3.62	3.57E-05	0.000269316	6.806679122	up	-6.806679122	down	0.134356335	yes	OK	_	_	_	_	_
comp11078_c0	0	56	0	18.1	2.23E-07	3.07E-06	7.800221069	up	-7.800221069	down	1.132262401	yes	OK	_	_	_	_	_
comp11080_c0	31	0	3.06	0	1.80E-05	0.000148194	-6.979425569	down	6.979425569	up	0.297501826	yes	OK	_	_	_	_	_
comp11096_c0	0	23	0	3.01	0.000125561	0.000797899	6.525685013	up	-6.525685013	down	-0.148777466	yes	OK	_	_	_	_	_
comp110988_c0	0	14	0	7.76	0.001996045	0.008161167	5.819509144	up	-5.819509144	down	-0.863312243	yes	OK	_	_	_	_	_
comp111158_c0	5	106	0.42	7.98	1.57E-06	1.73E-05	4.312313927	up	-4.312313927	down	2.118860256	yes	OK	_	_	_	_	_
comp111174_c0	54	7	3.97	0.47	0.000883102	0.004213285	-2.930407052	down	2.930407052	up	1.273678093	yes	OK	_	_	_	_	_
comp111253_c0	0	105	0	8.03	1.23E-09	2.90E-08	8.704087984	up	-8.704087984	down	2.037740176	yes	OK	hypothetical protein DAPPUDRAFT_325252 [Daphnia pulex]	RecName: Full=Facilitated trehalose transporter Tret1; Short=AmTRET1	_	_	PF00083.19|Sugar_tr|Sugar (and other) transporter|m.677:19-354;PF07690.11|MFS_1|Major Facilitator Superfamily|m.677:16-303
comp11127_c0	276	2	15.86	0.1	8.23E-12	3.17E-10	-6.965745181	down	6.965745181	up	3.466511132	yes	OK	cortical rod protein-2 [Marsupenaeus japonicus]	_	_	_	PF01607.19|CBM_14|Chitin binding Peritrophin-A domain|m.17475:161-214;PF01607.19|CBM_14|Chitin binding Peritrophin-A domain|m.17475:214-263
comp11129_c0	0	24	0	3.95	9.64E-05	0.00063696	6.586432977	up	-6.586432977	down	-0.087520679	yes	OK	_	_	_	_	_
comp11138_c0	1	23	0.13	2.65	0.000797167	0.003822867	4.192745836	up	-4.192745836	down	-0.086898313	yes	OK	_	_	_	_	_
comp11146_c0	1	26	0.16	3.76	0.000385253	0.002081648	4.367815726	up	-4.367815726	down	0.082592415	yes	OK	_	_	_	_	_
comp111586_c0	0	49	0	7.86	6.35E-07	7.73E-06	7.608500341	up	-7.608500341	down	0.939982156	yes	OK	_	_	_	_	_
comp111598_c0	0	70	0	9.11	4.09E-08	6.75E-07	8.120854076	up	-8.120854076	down	1.453630467	yes	OK	_	_	_	_	_
comp11163_c0	0	29	0	3.59	2.82E-05	0.000219877	6.856860739	up	-6.856860739	down	0.184866642	yes	OK	_	_	_	_	_
comp11166_c0	7	68	1.19	10.42	0.000209973	0.001265268	3.207926546	up	-3.207926546	down	1.555030781	yes	OK	_	_	_	_	_
comp111794_c0	15	0	7.94	0	0.001408973	0.006130576	-5.944263741	down	5.944263741	up	-0.752273774	yes	OK	_	_	_	_	_
comp11188_c0	0	20	0	5.44	0.000290613	0.001626825	6.326398004	up	-6.326398004	down	-0.349937146	yes	OK	_	_	_	_	_
comp111897_c0	0	14	0	6.18	0.001996045	0.008161167	5.819509144	up	-5.819509144	down	-0.863312243	yes	OK	_	_	_	_	_
comp111974_c0	5	43	0.84	6.46	0.001005195	0.004627216	3.015670027	up	-3.015670027	down	0.912310629	yes	OK	_	_	_	_	_
comp112026_c0	0	46	0	7.37	1.03E-06	1.19E-05	7.517834488	up	-7.517834488	down	0.849014203	yes	OK	_	_	_	_	_
comp11202_c0	59	5	3.02	0.23	0.000110253	0.000721696	-3.523088257	down	3.523088257	up	1.343795781	yes	OK	_	_	_	_	_
comp112037_c0	82	5.99	8.94	0.59	2.24E-05	0.000180136	-3.74487039	down	3.74487039	up	1.804060791	yes	OK	PREDICTED: tubulin alpha-1 chain [Tribolium castaneum]	RecName: Full=Tubulin alpha-1 chain [Drosophila melanogaster]	similar to Tubulin alpha-1 chain	TUBA	PF00091.20|Tubulin|Tubulin/FtsZ family, GTPase domain|m.83198:1-139;PF03953.12|Tubulin_C|Tubulin C-terminal domain|m.83198:177-280
comp112060_c0	1	74	0.12	7.75	2.27E-07	3.11E-06	5.867805076	up	-5.867805076	down	1.553295344	yes	OK	_	_	_	_	_
comp11209_c0	0	166	0	14.16	2.04E-11	7.21E-10	9.363610164	up	-9.363610164	down	2.697813336	yes	OK	_	_	_	_	_
comp11225_c0	48	4.07	2.56	0.2	0.000222231	0.001303676	-3.531490201	down	3.531490201	up	1.043799171	yes	OK	tripartite motif protein trim2,3 [Anopheles sinensis]	RecName: Full=RING finger protein nhl-1 [Caenorhabditis elegans]	_	TRIM71	PF00643.19|zf-B_box|B-box zinc finger|m.17595:95-125
comp11226_c0	0	37	0	2.97	5.19E-06	4.93E-05	7.205639421	up	-7.205639421	down	0.535558473	yes	OK	_	_	_	_	_
comp11241_c0	1	110	0.12	11.45	7.70E-09	1.53E-07	6.438105755	up	-6.438105755	down	2.118020058	yes	OK	_	_	_	_	_
comp112450_c0	10	69	1.05	6.53	0.000964113	0.004578153	2.729201679	up	-2.729201679	down	1.630627245	yes	OK	_	_	_	_	_
comp11245_c0	156	10	12.81	0.74	1.96E-06	2.12E-05	-3.957176443	down	3.957176443	up	2.720779366	yes	OK	_	_	_	_	_
comp112499_c0	36	1	6.08	0.15	4.69E-05	0.000342103	-4.882523831	down	4.882523831	up	0.552846846	yes	OK	_	_	_	_	_
comp112528_c0	0	34	0	7.41	9.48E-06	8.40E-05	7.084511028	up	-7.084511028	down	0.413833679	yes	OK	_	_	_	_	_
comp112542_c0	0	28	0	8.52	3.57E-05	0.000269316	6.806679122	up	-6.806679122	down	0.134356335	yes	OK	_	_	_	_	_
comp112587_c0	19	0	5.51	0	0.000390825	0.002081648	-6.280359569	down	6.280359569	up	-0.410428445	yes	OK	_	_	_	_	_
comp112661_c0	0	65	0	5.52	7.60E-08	1.17E-06	8.014337485	up	-8.014337485	down	1.34689418	yes	OK	_	_	_	_	_
comp112765_c0	0	57	0	6.5	2.23E-07	3.07E-06	7.825642603	up	-7.825642603	down	1.157750767	yes	OK	_	_	_	_	_
comp11276_c0	0	21	0	3.27	0.00021796	0.001279863	6.395930987	up	-6.395930987	down	-0.279713552	yes	OK	_	_	_	_	_
comp112777_c0	0	106	0	6.22	1.13E-09	2.69E-08	8.717730286	up	-8.717730286	down	2.051397688	yes	OK	_	_	_	_	_
comp11286_c0	2	35	0.26	4.12	0.000230561	0.001346891	3.943873097	up	-3.943873097	down	0.536520552	yes	OK	_	_	_	_	_
comp112916_c0	0	21	0	7.76	0.00021796	0.001279863	6.395930987	up	-6.395930987	down	-0.279713552	yes	OK	_	_	_	_	_
comp11299_c0	0	33	0	3.26	1.17E-05	0.000100725	7.041764384	up	-7.041764384	down	0.370860186	yes	OK	_	_	_	_	_
comp11300_c0	0	14	0	2.66	0.001996045	0.008161167	5.819509144	up	-5.819509144	down	-0.863312243	yes	OK	_	_	_	_	_
comp11301_c0	4	94	0.52	11.08	1.64E-06	1.80E-05	4.444427706	up	-4.444427706	down	1.93926721	yes	OK	_	_	_	_	_
comp113021_c0	0	38	0	5.32	4.28E-06	4.16E-05	7.243856342	up	-7.243856342	down	0.573950125	yes	OK	_	_	_	_	_
comp113022_c0	18	0	7.1	0	0.000530405	0.002690979	-6.203387847	down	6.203387847	up	-0.488617033	yes	OK	_	_	_	_	_
comp11304_c0	1	22	0.21	4.14	0.001028032	0.004708755	4.129327069	up	-4.129327069	down	-0.148140697	yes	OK	PREDICTED: histone-lysine N-methyltransferase NSD3 isoform X1 [Danio rerio]	_	_	WHSC1L1, NSD3	_
comp11309_c0	0	21	0	4.06	0.00021796	0.001279863	6.395930987	up	-6.395930987	down	-0.279713552	yes	OK	_	_	_	_	_
comp11326_c0	1	33	0.1	2.85	8.44E-05	0.000572654	4.708825207	up	-4.708825207	down	0.414341324	yes	OK	_	_	_	_	_
comp11331_c0	0	19	0	5.43	0.000390825	0.002081648	6.253343317	up	-6.253343317	down	-0.423763537	yes	OK	_	_	_	_	_
comp113381_c0	0	54	0	8.89	2.97E-07	3.95E-06	7.747993352	up	-7.747993352	down	1.079892206	yes	OK	_	_	_	_	_
comp113397_c0	0	18	0	7.38	0.000530405	0.002690979	6.176391073	up	-6.176391073	down	-0.501582733	yes	OK	_	_	_	_	_
comp113445_c0	0	13.98	0	7.49	0.001996045	0.008161167	5.819509144	up	-5.819509144	down	-0.863312243	yes	OK	_	_	_	_	_
comp11346_c0	0	42	0	3.66	2.05E-06	2.18E-05	7.387339467	up	-7.387339467	down	0.718036539	yes	OK	arrowhead, isoform D [Drosophila melanogaster]	RecName: Full=LIM/homeobox protein Awh; AltName: Full=Protein arrowhead [Drosophila melanogaster]	_	_	_
comp11349_c0	0	31	0	4.69	1.80E-05	0.000148194	6.952272818	up	-6.952272818	down	0.28086398	yes	OK	_	_	_	_	_
comp11362_c0	0	28	0	2.79	3.57E-05	0.000269316	6.806679122	up	-6.806679122	down	0.134356335	yes	OK	_	_	_	_	_
comp11368_c0	32	3	4.89	0.41	0.001175582	0.005338827	-3.337000819	down	3.337000819	up	0.471489804	yes	OK	_	_	_	_	_
comp11371_c0	0	15	0	3.84	0.001408973	0.006130576	5.917340726	up	-5.917340726	down	-0.764004645	yes	OK	_	_	_	_	_
comp11374_c0	1	33	0.14	4.08	8.44E-05	0.000572654	4.708825207	up	-4.708825207	down	0.414341324	yes	OK	_	_	_	_	_
comp113773_c0	0	26	0	10.13	5.79E-05	0.000410126	6.700754904	up	-6.700754904	down	0.027687685	yes	OK	_	_	_	_	_
comp11385_c0	5	38	1.4	9.49	0.002125618	0.008644259	2.838439982	up	-2.838439982	down	0.754090886	yes	OK	_	_	_	_	_
comp11388_c0	0	75	0	12.98	2.29E-08	3.99E-07	8.220044197	up	-8.220044197	down	1.553005988	yes	OK	_	_	_	_	_
comp11399_c0	0	23	0	5.47	0.000125561	0.000797899	6.525685013	up	-6.525685013	down	-0.148777466	yes	OK	_	_	_	_	_
comp11411_c0	66	8	10.55	1.15	0.000381713	0.002081648	-3.032359853	down	3.032359853	up	1.552898691	yes	OK	_	_	_	_	_
comp11417_c0	26	0	12.36	0	5.79E-05	0.000410126	-6.727865946	down	6.727865946	up	0.043158806	yes	OK	_	_	_	_	_
comp114201_c0	0	48	0	7.65	7.45E-07	8.90E-06	7.578906999	up	-7.578906999	down	0.910293034	yes	OK	_	_	_	_	_
comp114344_c0	0	21	0	8.56	0.00021796	0.001279863	6.395930987	up	-6.395930987	down	-0.279713552	yes	OK	_	_	_	_	_
comp114401_c0	0	34	0	8.3	9.48E-06	8.40E-05	7.084511028	up	-7.084511028	down	0.413833679	yes	OK	_	_	_	_	_
comp114447_c0	0	50	0	7.28	5.43E-07	6.72E-06	7.637498831	up	-7.637498831	down	0.969071935	yes	OK	_	_	_	_	_
comp11470_c0	24	0	9.37	0	9.64E-05	0.00063696	-6.61352252	down	6.61352252	up	-0.072590498	yes	OK	_	_	_	_	_
comp114740_c0	0	27	0	7.5	4.53E-05	0.000331633	6.754688928	up	-6.754688928	down	0.082009582	yes	OK	_	_	_	_	_
comp11494_c0	0	25	0	3.7	7.45E-05	0.00050953	6.64472603	up	-6.64472603	down	-0.028764389	yes	OK	_	_	_	_	_
comp11495_c0	0	17	0	8.14	0.000726851	0.003518633	6.095101837	up	-6.095101837	down	-0.583851716	yes	OK	_	_	_	_	_
comp11499_c0	1	21	0.15	2.86	0.00133434	0.005996855	4.062991809	up	-4.062991809	down	-0.212105377	yes	OK	_	_	_	_	_
comp11500_c0	0	17	0	3.05	0.000726851	0.003518633	6.095101837	up	-6.095101837	down	-0.583851716	yes	OK	_	_	_	_	_
comp11504_c0	0	29	0	14.06	2.82E-05	0.000219877	6.856860739	up	-6.856860739	down	0.184866642	yes	OK	_	_	_	_	_
comp11506_c0	1	172.71	0.08	11.48	1.38E-10	4.06E-09	7.090171167	up	-7.090171167	down	2.765798466	yes	OK	_	_	_	_	_
comp11520_c0	0	20	0	4.16	0.000290613	0.001626825	6.326398004	up	-6.326398004	down	-0.349937146	yes	OK	_	_	_	_	_
comp115245_c0	0	30	0	9.46	2.25E-05	0.000180136	6.90535539	up	-6.90535539	down	0.233665085	yes	OK	_	_	_	_	_
comp11526_c0	0	17	0	3.44	0.000726851	0.003518633	6.095101837	up	-6.095101837	down	-0.583851716	yes	OK	_	_	_	_	_
comp11527_c0	0	28	0	4.59	3.57E-05	0.000269316	6.806679122	up	-6.806679122	down	0.134356335	yes	OK	_	_	_	_	_
comp115282_c0	57	5	9.58	0.76	0.000139734	0.000879657	-3.473546779	down	3.473546779	up	1.297872807	yes	OK	_	_	_	_	_
comp11529_c0	16	0	3.93	0	0.001006409	0.004627216	-6.035908024	down	6.035908024	up	-0.658945348	yes	OK	_	_	_	_	_
comp115342_c0	0	17	0	2.91	0.000726851	0.003518633	6.095101837	up	-6.095101837	down	-0.583851716	yes	OK	_	_	_	_	_
comp115437_c0	19	0	6.21	0	0.000390825	0.002081648	-6.280359569	down	6.280359569	up	-0.410428445	yes	OK	_	_	_	_	_
comp11553_c0	0	18	0	6.23	0.000530405	0.002690979	6.176391073	up	-6.176391073	down	-0.501582733	yes	OK	_	_	_	_	_
comp115633_c0	0	21	0	8.7	0.00021796	0.001279863	6.395930987	up	-6.395930987	down	-0.279713552	yes	OK	_	_	_	_	_
comp115753_c0	27	1	3.07	0.1	0.000305695	0.001696615	-4.470767891	down	4.470767891	up	0.149753577	yes	OK	_	_	_	_	_
comp115859_c0	0	20	0	5.58	0.000290613	0.001626825	6.326398004	up	-6.326398004	down	-0.349937146	yes	OK	_	_	_	_	_
comp11597_c0	0	52	0	7.87	4.00E-07	5.14E-06	7.693803666	up	-7.693803666	down	1.025547025	yes	OK	_	_	_	_	_
comp116011_c0	0	29	0	8.03	2.82E-05	0.000219877	6.856860739	up	-6.856860739	down	0.184866642	yes	OK	hypothetical protein A1O7_00899 [Cladophialophora yegresii CBS 114405]	_	_	_	_
comp11609_c0	0	18	0	5.58	0.000530405	0.002690979	6.176391073	up	-6.176391073	down	-0.501582733	yes	OK	_	_	_	_	_
comp116107_c0	0	14	0	3.67	0.001996045	0.008161167	5.819509144	up	-5.819509144	down	-0.863312243	yes	OK	_	_	_	_	_
comp11647_c0	31	2	4.13	0.24	0.000497338	0.002600933	-3.821601709	down	3.821601709	up	0.386871593	yes	OK	_	_	_	_	_
comp116609_c0	0	16	0	4.12	0.001006409	0.004627216	6.008957397	up	-6.008957397	down	-0.671110697	yes	OK	_	_	_	_	_
comp11660_c0	3	45	0.47	6.32	0.000132862	0.000839158	3.773163171	up	-3.773163171	down	0.911503729	yes	OK	_	_	_	_	_
comp116639_c0	0	18	0	5.65	0.000530405	0.002690979	6.176391073	up	-6.176391073	down	-0.501582733	yes	OK	CBN-RHR-2 protein [Caenorhabditis brenneri]	RecName: Full=Ammonium transporter Rh type B; AltName: Full=Rhesus blood group family type B glycoprotein; Short=Rh family type B glycoprotein; Short=Rh type B glyc	_	SLC42A, RHAG, RHBG, RHCG	_
comp11673_c0	2	30	0.33	4.5	0.000608346	0.003060767	3.723201024	up	-3.723201024	down	0.327619027	yes	OK	cuticle proprotein proCP5.2 [Callinectes sapidus]	_	_	_	PF08140.6|Cuticle_1|Crustacean cuticle protein repeat|m.17249:26-64;PF08140.6|Cuticle_1|Crustacean cuticle protein repeat|m.17249:90-130
comp11674_c0	0	21	0	3.31	0.00021796	0.001279863	6.395930987	up	-6.395930987	down	-0.279713552	yes	OK	_	_	_	_	_
comp11677_c0	38	5	12	1.4	0.002125618	0.008644259	-2.891701147	down	2.891701147	up	0.768428546	yes	OK	_	_	_	_	_
comp11680_c0	0	16	0	2.81	0.001006409	0.004627216	6.008957397	up	-6.008957397	down	-0.671110697	yes	OK	_	_	_	_	PF00069.20|Pkinase|Protein kinase domain|m.17348:4-134;PF07714.12|Pkinase_Tyr|Protein tyrosine kinase|m.17348:3-129
comp11686_c0	1	21	0.12	2.35	0.00133434	0.005996855	4.062991809	up	-4.062991809	down	-0.212105377	yes	OK	_	_	_	_	_
comp116900_c0	3	48	0.57	8.17	8.52E-05	0.000577777	3.86576962	up	-3.86576962	down	0.998745895	yes	OK	_	_	_	_	_
comp11704_c0	0	35	0	4.62	7.72E-06	7.02E-05	7.126027463	up	-7.126027463	down	0.455562073	yes	OK	_	_	_	_	_
comp11705_c0	1	35	0.09	2.96	5.69E-05	0.000410126	4.793088286	up	-4.793088286	down	0.496605146	yes	OK	_	_	_	_	_
comp11715_c0	101	13	6.56	0.77	0.000229483	0.00134362	-2.960937376	down	2.960937376	up	2.176881368	yes	OK	_	_	_	_	_
comp11719_c0	0	31	0	4.23	1.80E-05	0.000148194	6.952272818	up	-6.952272818	down	0.28086398	yes	OK	_	_	_	_	_
comp11720_c0	2	25	0.27	3.08	0.001774106	0.007556431	3.462571664	up	-3.462571664	down	0.083175213	yes	OK	hypothetical protein DAPPUDRAFT_305752 [Daphnia pulex]	RecName: Full=Gamma-glutamyl hydrolase; AltName: Full=Conjugase; AltName: Full=GH; AltName: Full=Gamma-Glu-X carboxypeptidase; Flags: Precursor [Homo sapiens]	_	GGH	PF07722.8|Peptidase_C26|Peptidase C26|m.17360:17-137;PF00117.23|GATase|Glutamine amidotransferase class-I|m.17360:17-139
comp11734_c0	0	18	0	4.86	0.000530405	0.002690979	6.176391073	up	-6.176391073	down	-0.501582733	yes	OK	_	_	_	_	_
comp117437_c0	10	116	0.66	6.96	2.32E-05	0.000185687	3.476526445	up	-3.476526445	down	2.302343708	yes	OK	_	_	_	_	_
comp11745_c0	0	21	0	5.06	0.00021796	0.001279863	6.395930987	up	-6.395930987	down	-0.279713552	yes	OK	PREDICTED: peptidyl-alpha-hydroxyglycine alpha-amidating lyase 1 [Acyrthosiphon pisum]	RecName: Full=Peptidyl-glycine alpha-amidating monooxygenase A; Short=PAM-A; AltName: Full=Peptide C-terminal alpha-amidating enzyme I; Short=AE-I; AltName: Full=P	_	E1.14.17.3	_
comp117460_c0	1	54	0.12	5.78	2.47E-06	2.56E-05	5.415054175	up	-5.415054175	down	1.106681278	yes	OK	_	_	_	_	_
comp11748_c0	0	46	0	4.49	1.03E-06	1.19E-05	7.517834488	up	-7.517834488	down	0.849014203	yes	OK	_	_	_	_	_
comp11749_c0	15.99	0	3.98	0	0.001006409	0.004627216	-6.035908024	down	6.035908024	up	-0.658945348	yes	OK	_	_	_	_	_
comp11810_c0	115	2	8.4	0.13	2.33E-08	4.05E-07	-5.704520165	down	5.704520165	up	2.216645486	yes	OK	_	_	_	_	_
comp118192_c0	0	63	0	6.88	9.84E-08	1.47E-06	7.969426721	up	-7.969426721	down	1.301883868	yes	OK	_	_	_	_	_
comp118232_c0	0	59	0	8.67	1.68E-07	2.39E-06	7.875180047	up	-7.875180047	down	1.207413883	yes	OK	_	_	_	_	_
comp11826_c0	0	52	0	3.55	4.00E-07	5.14E-06	7.693803666	up	-7.693803666	down	1.025547025	yes	OK	_	_	_	_	_
comp118286_c0	1	42	0.21	8	1.59E-05	0.000133785	5.05440029	up	-5.05440029	down	0.752349465	yes	OK	_	_	_	_	_
comp118365_c0	0	38	0	4.35	4.28E-06	4.16E-05	7.243856342	up	-7.243856342	down	0.573950125	yes	OK	_	_	_	_	_
comp118409_c0	0	28	0	10.54	3.57E-05	0.000269316	6.806679122	up	-6.806679122	down	0.134356335	yes	OK	_	_	_	_	_
comp118433_c0	0	30	0	7.69	2.25E-05	0.000180136	6.90535539	up	-6.90535539	down	0.233665085	yes	OK	_	_	_	_	_
comp118500_c0	0	46	0	8.68	1.03E-06	1.19E-05	7.517834488	up	-7.517834488	down	0.849014203	yes	OK	_	_	_	_	_
comp118514_c0	0	69	0	7.42	4.62E-08	7.48E-07	8.100170626	up	-8.100170626	down	1.432906089	yes	OK	_	_	_	_	_
comp118578_c0	0	31	0	7.33	1.80E-05	0.000148194	6.952272818	up	-6.952272818	down	0.28086398	yes	OK	_	_	_	_	_
comp118646_c0	0	23	0	6.19	0.000125561	0.000797899	6.525685013	up	-6.525685013	down	-0.148777466	yes	OK	argonaute 2 [Marsupenaeus japonicus]	RecName: Full=Protein argonaute-2; Short=Argonaute2; Short=hAgo2; AltName: Full=Argonaute RISC catalytic component 2; AltName: Full=Eukaryotic translation initiati	_	ELF2C	_
comp11868_c0	14	0	4.39	0	0.001996045	0.008161167	-5.846400671	down	5.846400671	up	-0.852041409	yes	OK	_	_	_	_	_
comp11869_c0	1	43	0.07	3.48	1.34E-05	0.000115128	5.088147209	up	-5.088147209	down	0.785441853	yes	OK	hypothetical protein BRAFLDRAFT_62124 [Branchiostoma floridae]	_	_	_	PF00400.27|WD40|WD domain, G-beta repeat|m.17345:252-286
comp118708_c0	0	37	0	7.05	5.19E-06	4.93E-05	7.205639421	up	-7.205639421	down	0.535558473	yes	OK	_	_	_	_	_
comp118775_c0	0	22	0	6.11	0.000164799	0.001006917	6.462266246	up	-6.462266246	down	-0.212757234	yes	OK	_	_	_	_	_
comp11891_c0	2	27	0.27	3.32	0.001141053	0.005193047	3.572534562	up	-3.572534562	down	0.185984929	yes	OK	PREDICTED: probable 3',5'-cyclic phosphodiesterase pde-5 isoform X1 [Tribolium castaneum]	_	_	PDE	_
comp118969_c0	0	99	0	6.29	2.07E-09	4.66E-08	8.619408723	up	-8.619408723	down	1.952961955	yes	OK	_	_	_	_	_
comp119110_c0	0	20	0	9.25	0.000290613	0.001626825	6.326398004	up	-6.326398004	down	-0.349937146	yes	OK	_	_	_	_	_
comp119216_c0	1	23	0.3	6.19	0.000797167	0.003822867	4.192745836	up	-4.192745836	down	-0.086898313	yes	OK	_	_	_	_	_
comp11921_c0	40	3	9.2	0.62	0.000291391	0.001629174	-3.656711529	down	3.656711529	up	0.769295818	yes	OK	_	_	_	_	_
comp11936_c0	0	21	0	3.53	0.00021796	0.001279863	6.395930987	up	-6.395930987	down	-0.279713552	yes	OK	_	_	_	_	_
comp11949_c0	37	0	3.58	0	5.19E-06	4.93E-05	-7.232827441	down	7.232827441	up	0.553326193	yes	OK	_	_	_	_	_
comp119561_c0	1	41	0.18	6.64	1.89E-05	0.000155338	5.019845031	up	-5.019845031	down	0.718479	yes	OK	_	_	_	_	_
comp11961_c0	67	1	11.69	0.16	4.03E-07	5.17E-06	-5.774120613	down	5.774120613	up	1.432720498	yes	OK	_	_	_	_	_
comp11967_c0	0	20	0	4.11	0.000290613	0.001626825	6.326398004	up	-6.326398004	down	-0.349937146	yes	OK	_	_	_	_	_
comp11976_c0	0	29	0	3.4	2.82E-05	0.000219877	6.856860739	up	-6.856860739	down	0.184866642	yes	OK	_	_	_	_	_
comp11979_c0	0	22	0	3.26	0.000164799	0.001006917	6.462266246	up	-6.462266246	down	-0.212757234	yes	OK	_	_	_	_	_
comp119816_c0	2	25	0.23	2.65	0.001774106	0.007556431	3.462571664	up	-3.462571664	down	0.083175213	yes	OK	PREDICTED: cytochrome P450 3A12-like [Ceratotherium simum simum]	RecName: Full=Cytochrome P450 3A17; AltName: Full=CYPIIIA17	_	CYP3A	_
comp119842_c0	0	16	0	7.66	0.001006409	0.004627216	6.008957397	up	-6.008957397	down	-0.671110697	yes	OK	_	_	_	_	_
comp119867_c0	0	37	0	8.26	5.19E-06	4.93E-05	7.205639421	up	-7.205639421	down	0.535558473	yes	OK	_	_	_	_	_
comp119872_c0	0	39	0	8.31	3.54E-06	3.52E-05	7.281086969	up	-7.281086969	down	0.611345117	yes	OK	_	_	_	_	_
comp119959_c0	0	42	0	10.12	2.05E-06	2.18E-05	7.387339467	up	-7.387339467	down	0.718036539	yes	OK	_	_	_	_	_
comp120123_c0	1	62	0.14	7.59	9.57E-07	1.12E-05	5.61349677	up	-5.61349677	down	1.302214858	yes	OK	_	_	_	_	_
comp120245_c0	0	53	0	6.25	3.45E-07	4.51E-06	7.721152924	up	-7.721152924	down	1.05297576	yes	OK	hypothetical protein CAPTEDRAFT_124498, partial [Capitella teleta]	_	_	_	PF13895.1|Ig_2|Immunoglobulin domain|m.49000:24-47;PF13895.1|Ig_2|Immunoglobulin domain|m.49000:61-91
comp120408_c0	72	4	6.17	0.31	1.09E-05	9.62E-05	-4.113982402	down	4.113982402	up	1.592618294	yes	OK	hypothetical protein DAPPUDRAFT_115437 [Daphnia pulex]	_	_	_	PF02958.15|EcKinase|Ecdysteroid kinase|m.48997:6-258;PF07914.6|DUF1679|Protein of unknown function (DUF1679)|m.48997:85-284;PF01636.18|APH|Phosphotransferase enzyme family|m.48997:88-240
comp12040_c0	0	28	0	4.57	3.57E-05	0.000269316	6.806679122	up	-6.806679122	down	0.134356335	yes	OK	_	_	_	_	_
comp12042_c0	0	41	0	3.82	2.45E-06	2.55E-05	7.352784208	up	-7.352784208	down	0.68334328	yes	OK	_	_	_	_	_
comp120442_c0	0	35	0	8	7.72E-06	7.02E-05	7.126027463	up	-7.126027463	down	0.455562073	yes	OK	Acetylcholine receptor subunit alpha-like [Camponotus floridanus]	RecName: Full=Acetylcholine receptor subunit beta-like 2; AltName: Full=Nicotinic acetylcholine receptor beta 2; Flags: Precursor [Drosophila melanogaster]	_	CHRNN	_
comp12046_c0	11	100	0.95	7.79	0.000117477	0.000765263	3.128571894	up	-3.128571894	down	2.120119918	yes	OK	_	_	_	_	_
comp120532_c0	0	46	0	5.65	1.03E-06	1.19E-05	7.517834488	up	-7.517834488	down	0.849014203	yes	OK	_	_	_	_	_
comp12056_c0	0	30	0	4.79	2.25E-05	0.000180136	6.90535539	up	-6.90535539	down	0.233665085	yes	OK	_	_	_	_	_
comp12071_c0	0	173	0	11.23	1.39E-11	5.07E-10	9.423110345	up	-9.423110345	down	2.757348502	yes	OK	_	_	_	_	_
comp120802_c0	0	37	0	8.59	5.19E-06	4.93E-05	7.205639421	up	-7.205639421	down	0.535558473	yes	OK	_	_	_	_	_
comp12091_c0	18	0	3.63	0	0.000530405	0.002690979	-6.203387847	down	6.203387847	up	-0.488617033	yes	OK	_	_	_	_	_
comp12106_c0	0	36	0	3.79	6.32E-06	5.88E-05	7.166382524	up	-7.166382524	down	0.496115538	yes	OK	_	_	_	_	_
comp12126_c0	0	21	0	3.2	0.00021796	0.001279863	6.395930987	up	-6.395930987	down	-0.279713552	yes	OK	_	_	_	_	_
comp12141_c0	0	20	0	3.66	0.000290613	0.001626825	6.326398004	up	-6.326398004	down	-0.349937146	yes	OK	hypothetical protein LOTGIDRAFT_173635 [Lottia gigantea]	_	_	_	PF10613.4|Lig_chan-Glu_bd|Ligated ion channel L-glutamate- and glycine-binding site|m.18508:49-100;PF00497.15|SBP_bac_3|Bacterial extracellular solute-binding proteins, family 3|m.18508:33-131
comp12142_c0	0	20	0	4.7	0.000290613	0.001626825	6.326398004	up	-6.326398004	down	-0.349937146	yes	OK	_	_	_	_	_
comp12148_c0	0	17	0	2.49	0.000726851	0.003518633	6.095101837	up	-6.095101837	down	-0.583851716	yes	OK	hypothetical protein YQE_03875, partial [Dendroctonus ponderosae]	_	_	_	PF02210.19|Laminin_G_2|Laminin G domain|m.18680:106-189;PF00054.18|Laminin_G_1|Laminin G domain|m.18680:111-183
comp121549_c0	0	48	0	6.37	7.45E-07	8.90E-06	7.578906999	up	-7.578906999	down	0.910293034	yes	OK	_	_	_	_	_
comp121564_c0	0	27	0	5.58	4.53E-05	0.000331633	6.754688928	up	-6.754688928	down	0.082009582	yes	OK	_	_	_	_	_
comp121583_c0	0	18	0	5.41	0.000530405	0.002690979	6.176391073	up	-6.176391073	down	-0.501582733	yes	OK	_	_	_	_	_
comp12163_c0	2	73	0.13	4.4	1.23E-06	1.39E-05	4.99902825	up	-4.99902825	down	1.553584667	yes	OK	PREDICTED: G-protein coupled receptor moody-like [Bombyx mori]	_	_	_	_
comp12182_c0	1	36	0.42	13.36	4.69E-05	0.000342103	4.833443346	up	-4.833443346	down	0.536039536	yes	OK	PREDICTED: wiskott-Aldrich syndrome protein [Felis catus]	_	_	WAS	_
comp12197_c0	0	31	0	5.01	1.80E-05	0.000148194	6.952272818	up	-6.952272818	down	0.28086398	yes	OK	_	_	_	_	_
comp12199_c0	0	30	0	4.16	2.25E-05	0.000180136	6.90535539	up	-6.90535539	down	0.233665085	yes	OK	_	_	_	_	_
comp12201_c0	0	21	0	4.54	0.00021796	0.001279863	6.395930987	up	-6.395930987	down	-0.279713552	yes	OK	_	_	_	_	_
comp12202_c0	0	18	0	5.19	0.000530405	0.002690979	6.176391073	up	-6.176391073	down	-0.501582733	yes	OK	PREDICTED: uncharacterized protein LOC100162025 [Acyrthosiphon pisum]	_	_	_	_
comp12209_c0	0	23	0	4.64	0.000125561	0.000797899	6.525685013	up	-6.525685013	down	-0.148777466	yes	OK	reverse transcriptase [Chelonia mydas]	_	_	_	PF00078.22|RVT_1|Reverse transcriptase (RNA-dependent DNA polymerase)|m.18649:15-119
comp122347_c0	0	14	0	5.77	0.001996045	0.008161167	5.819509144	up	-5.819509144	down	-0.863312243	yes	OK	_	_	_	_	_
comp122374_c0	44	2	3.38	0.14	4.92E-05	0.000357456	-4.323455141	down	4.323455141	up	0.867264162	yes	OK	PREDICTED: glutamate receptor ionotropic, kainate 2-like isoform X1 [Apis dorsata]	RecName: Full=Glutamate receptor ionotropic, kainate 1; Short=GluK1; AltName: Full=Glutamate receptor 5; Short=GluR-5; Short=GluR5; Flags: Precursor [Rattus norvegicu	_	GRIK2	PF01094.23|ANF_receptor|Receptor family ligand binding region|m.71418:74-177
comp12239_c0	131	23	10.78	1.72	0.000909452	0.004334075	-2.524213303	down	2.524213303	up	2.610289648	yes	OK	_	_	_	_	_
comp12272_c0	1	19	0.34	5.01	0.002294842	0.009247575	3.92040414	up	-3.92040414	down	-0.34925285	yes	OK	_	_	_	_	_
comp122791_c0	0	15	0	4.24	0.001408973	0.006130576	5.917340726	up	-5.917340726	down	-0.764004645	yes	OK	_	_	_	_	_
comp12281_c0	0	20	0	2.89	0.000290613	0.001626825	6.326398004	up	-6.326398004	down	-0.349937146	yes	OK	_	_	_	_	_
comp122827_c0	0	20	0	7.25	0.000290613	0.001626825	6.326398004	up	-6.326398004	down	-0.349937146	yes	OK	_	_	_	_	_
comp122883_c0	0	25	0	4.93	7.45E-05	0.00050953	6.64472603	up	-6.64472603	down	-0.028764389	yes	OK	_	_	_	_	_
comp123015_c0	0	77	0	5.06	1.83E-08	3.27E-07	8.257886371	up	-8.257886371	down	1.590914384	yes	OK	_	_	_	_	_
comp12306_c0	0	18	0	4.08	0.000530405	0.002690979	6.176391073	up	-6.176391073	down	-0.501582733	yes	OK	olfactory ionotropic receptor IR4 [Panulirus argus]	_	_	_	_
comp123075_c0	26	2	5.68	0.39	0.001419505	0.006159439	-3.570042086	down	3.570042086	up	0.149183801	yes	OK	hypothetical protein DAPPUDRAFT_27196 [Daphnia pulex]	_	AGAP002553-PA	_	_
comp12324_c0	4	33	0.7	5.18	0.002316369	0.009328116	2.941356022	up	-2.941356022	down	0.537482442	yes	OK	_	_	_	_	_
comp123314_c0	0	41	0	6.36	2.45E-06	2.55E-05	7.352784208	up	-7.352784208	down	0.68334328	yes	OK	_	_	_	_	_
comp123416_c0	0	28	0	6.14	3.57E-05	0.000269316	6.806679122	up	-6.806679122	down	0.134356335	yes	OK	_	_	_	_	_
comp123539_c0	0	21	0	6.34	0.00021796	0.001279863	6.395930987	up	-6.395930987	down	-0.279713552	yes	OK	_	_	_	_	_
comp12353_c0	64	2	10.25	0.29	2.74E-06	2.83E-05	-4.861498209	down	4.861498209	up	1.389255119	yes	OK	_	_	_	_	_
comp123561_c0	0	42	0	3.19	2.05E-06	2.18E-05	7.387339467	up	-7.387339467	down	0.718036539	yes	OK	PC2-like protein [Orconectes limosus]	RecName: Full=Neuroendocrine convertase 2; Short=NEC 2; AltName: Full=Prohormone convertase 2; AltName: Full=Proprotein convertase 2; Short=PC2; Flags: Precursor	_	PCSK2	_
comp123580_c0	0	26	0	8.85	5.79E-05	0.000410126	6.700754904	up	-6.700754904	down	0.027687685	yes	OK	_	_	_	_	_
comp12360_c0	0	27	0	5.78	4.53E-05	0.000331633	6.754688928	up	-6.754688928	down	0.082009582	yes	OK	hypothetical protein L798_14581 [Zootermopsis nevadensis]	_	_	_	_
comp123640_c0	0	23	0	3.99	0.000125561	0.000797899	6.525685013	up	-6.525685013	down	-0.148777466	yes	OK	serine proteinase [Scylla paramamosain]	_	_	_	_
comp12369_c0	36	1	3.28	0.08	4.69E-05	0.000342103	-4.882523831	down	4.882523831	up	0.552846846	yes	OK	_	_	_	_	_
comp12379_c0	0	27.01	0	6.74	4.53E-05	0.000331633	6.754688928	up	-6.754688928	down	0.082009582	yes	OK	_	_	_	_	_
comp12380_c0	1	31	0.12	3.45	0.000127312	0.000806064	4.619333641	up	-4.619333641	down	0.327092005	yes	OK	hypothetical protein KGM_12071 [Danaus plexippus]	_	_	_	PF06482.6|Endostatin|Collagenase NC10 and Endostatin|m.18748:20-84
comp12386_c0	16	0	3.35	0	0.001006409	0.004627216	-6.035908024	down	6.035908024	up	-0.658945348	yes	OK	_	_	_	_	_
comp123895_c0	9	71	0.95	6.77	0.000488047	0.002557198	2.918410969	up	-2.918410969	down	1.64844461	yes	OK	_	_	_	_	_
comp123974_c0	0	33	0	7.59	1.17E-05	0.000100725	7.041764384	up	-7.041764384	down	0.370860186	yes	OK	_	_	_	_	_
comp12397_c0	0	30	0	5.1	2.25E-05	0.000180136	6.90535539	up	-6.90535539	down	0.233665085	yes	OK	_	_	_	_	_
comp12403_c0	0	22	0	4.91	0.000164799	0.001006917	6.462266246	up	-6.462266246	down	-0.212757234	yes	OK	_	_	_	_	_
comp124069_c0	3	40	0.46	5.55	0.000291391	0.001629174	3.604243554	up	-3.604243554	down	0.75322027	yes	OK	_	_	_	_	_
comp124096_c0	0	64	0	5.42	8.64E-08	1.31E-06	7.992056853	up	-7.992056853	down	1.324564696	yes	OK	_	_	_	_	_
comp12409_c0	0	25	0	3.56	7.45E-05	0.00050953	6.64472603	up	-6.64472603	down	-0.028764389	yes	OK	_	_	_	_	_
comp124133_c0	37	1	6.32	0.15	3.89E-05	0.000291213	-4.921785795	down	4.921785795	up	0.591412389	yes	OK	_	_	_	_	_
comp12415_c0	4	102	0.51	11.65	8.38E-07	9.95E-06	4.561961186	up	-4.561961186	down	2.052271191	yes	OK	_	_	_	_	_
comp124161_c0	3	44	0.35	4.68	0.000154728	0.000969516	3.740924542	up	-3.740924542	down	0.881208011	yes	OK	_	_	_	_	_
comp12417_c0	0	44	0	3.98	1.45E-06	1.60E-05	7.454061921	up	-7.454061921	down	0.785013149	yes	OK	_	_	_	_	_
comp12419_c0	0	41	0	3.95	2.45E-06	2.55E-05	7.352784208	up	-7.352784208	down	0.68334328	yes	OK	_	_	_	_	_
comp12423_c0	0	29	0	3.98	2.82E-05	0.000219877	6.856860739	up	-6.856860739	down	0.184866642	yes	OK	_	_	_	_	_
comp124248_c0	14	0	6.45	0	0.001996045	0.008161167	-5.846400671	down	5.846400671	up	-0.852041409	yes	OK	_	_	_	_	_
comp124348_c0	0	69	0	6.96	4.62E-08	7.48E-07	8.100170626	up	-8.100170626	down	1.432906089	yes	OK	_	_	_	_	_
comp12436_c0	0	106	0	9.95	1.13E-09	2.69E-08	8.717730286	up	-8.717730286	down	2.051397688	yes	OK	_	_	_	_	_
comp12445_c0	0	16	0	2	0.001006409	0.004627216	6.008957397	up	-6.008957397	down	-0.671110697	yes	OK	_	_	_	_	_
comp12461_c0	0	21	0	2.68	0.00021796	0.001279863	6.395930987	up	-6.395930987	down	-0.279713552	yes	OK	conserved hypothetical protein [Pediculus humanus corporis]	_	_	_	_
comp124678_c0	0	32	0	6.32	1.45E-05	0.000121844	6.997712395	up	-6.997712395	down	0.326564939	yes	OK	_	_	_	_	_
comp124691_c0	0	62	0	4.46	1.12E-07	1.66E-06	7.946435947	up	-7.946435947	down	1.278840457	yes	OK	_	_	_	_	_
comp12471_c0	0	14	0	2.55	0.001996045	0.008161167	5.819509144	up	-5.819509144	down	-0.863312243	yes	OK	_	_	_	_	_
comp12493_c0	0	15	0	3.51	0.001408973	0.006130576	5.917340726	up	-5.917340726	down	-0.764004645	yes	OK	_	_	_	_	_
comp12497_c0	0	14	0	3.75	0.001996045	0.008161167	5.819509144	up	-5.819509144	down	-0.863312243	yes	OK	_	_	_	_	_
comp12504_c0	0	26	0	3.06	5.79E-05	0.000410126	6.700754904	up	-6.700754904	down	0.027687685	yes	OK	_	_	_	_	_
comp12516_c0	0	16	0	2.93	0.001006409	0.004627216	6.008957397	up	-6.008957397	down	-0.671110697	yes	OK	_	_	_	_	_
comp12525_c0	0	15	0	2.18	0.001408973	0.006130576	5.917340726	up	-5.917340726	down	-0.764004645	yes	OK	_	_	_	_	_
comp125347_c0	0	29	0	6.88	2.82E-05	0.000219877	6.856860739	up	-6.856860739	down	0.184866642	yes	OK	_	_	_	_	_
comp12549_c0	29	2	2.43	0.15	0.000747106	0.003605637	-3.726174657	down	3.726174657	up	0.296429674	yes	OK	PREDICTED: pollen-specific leucine-rich repeat extensin-like protein 1-like [Setaria italica]	RecName: Full=Proline-rich receptor-like protein kinase PERK10; AltName: Full=Proline-rich extensin-like receptor kinase 10; Short=AtPERK10	_	_	_
comp125542_c0	0	44	0	7.89	1.45E-06	1.60E-05	7.454061921	up	-7.454061921	down	0.785013149	yes	OK	_	_	_	_	_
comp125567_c0	0	26	0	6.92	5.79E-05	0.000410126	6.700754904	up	-6.700754904	down	0.027687685	yes	OK	_	_	_	_	_
comp125605_c0	0	20	0	7.71	0.000290613	0.001626825	6.326398004	up	-6.326398004	down	-0.349937146	yes	OK	hypothetical protein SINV_14976 [Solenopsis invicta]	RecName: Full=Signal-induced proliferation-associated protein 1; Short=Sipa-1; AltName: Full=GTPase-activating protein Spa-1; AltName: Full=p130 SPA-1 [Homo sapien	_	_	_
comp125615_c0	0	30	0	4.51	2.25E-05	0.000180136	6.90535539	up	-6.90535539	down	0.233665085	yes	OK	_	_	_	_	_
comp12562_c0	0	17	0	3.22	0.000726851	0.003518633	6.095101837	up	-6.095101837	down	-0.583851716	yes	OK	_	_	_	_	_
comp125648_c0	5	58	0.57	5.94	0.000157637	0.000984005	3.445207574	up	-3.445207574	down	1.303538428	yes	OK	_	_	_	_	_
comp125674_c0	0	27	0	5.57	4.53E-05	0.000331633	6.754688928	up	-6.754688928	down	0.082009582	yes	OK	_	_	_	_	_
comp125743_c0	0	23	0	7.5	0.000125561	0.000797899	6.525685013	up	-6.525685013	down	-0.148777466	yes	OK	_	_	_	_	_
comp12577_c0	2	122	0.36	19.87	1.61E-08	2.94E-07	5.73794333	up	-5.73794333	down	2.277783548	yes	OK	_	_	_	_	_
comp125830_c0	22	0	9.63	0	0.000164799	0.001006917	-6.489330426	down	6.489330426	up	-0.198419513	yes	OK	_	_	_	_	_
comp125843_c0	0	67	0	6.72	5.90E-08	9.30E-07	8.057892291	up	-8.057892291	down	1.390541533	yes	OK	_	_	_	_	_
comp12590_c0	0	15	0	3.67	0.001408973	0.006130576	5.917340726	up	-5.917340726	down	-0.764004645	yes	OK	_	_	_	_	_
comp12594_c0	0	20	0	3.15	0.000290613	0.001626825	6.326398004	up	-6.326398004	down	-0.349937146	yes	OK	_	_	_	_	_
comp126030_c0	0	27	0	6.03	4.53E-05	0.000331633	6.754688928	up	-6.754688928	down	0.082009582	yes	OK	_	_	_	_	_
comp12603_c0	2	202	0.13	11.63	1.81E-10	5.16E-09	6.464237497	up	-6.464237497	down	2.995194441	yes	OK	_	_	_	_	_
comp126091_c0	0	19	0	1.97	0.000390825	0.002081648	6.253343317	up	-6.253343317	down	-0.423763537	yes	OK	_	_	_	_	_
comp12609_c0	0	94	0	15.86	3.26E-09	7.05E-08	8.544836068	up	-8.544836068	down	1.878295288	yes	OK	_	_	_	_	_
comp126110_c0	0	17	0	6.25	0.000726851	0.003518633	6.095101837	up	-6.095101837	down	-0.583851716	yes	OK	_	_	_	_	_
comp126124_c0	1	24	0.36	7.57	0.000621965	0.003120013	4.253493799	up	-4.253493799	down	-0.028155786	yes	OK	_	_	_	_	_
comp126197_c0	1	54	0.15	7.41	2.47E-06	2.56E-05	5.415054175	up	-5.415054175	down	1.106681278	yes	OK	PREDICTED: 43 kDa receptor-associated protein of the synapse homolog [Microplitis demolitor]	_	_	_	PF13414.1|TPR_11|TPR repeat|m.74348:85-151;PF00515.23|TPR_1|Tetratricopeptide repeat|m.74348:87-110;PF07719.12|TPR_2|Tetratricopeptide repeat|m.74348:43-70;PF13181.1|TPR_8|Tetratricopeptide repeat|m.74348:43-70
comp126356_c0	0	37	0	7.05	5.19E-06	4.93E-05	7.205639421	up	-7.205639421	down	0.535558473	yes	OK	_	_	_	_	_
comp12639_c0	0	15	0	4.2	0.001408973	0.006130576	5.917340726	up	-5.917340726	down	-0.764004645	yes	OK	_	_	_	_	_
comp12643_c0	9	73	1.7	12.37	0.000403738	0.002147595	2.958348403	up	-2.958348403	down	1.683966496	yes	OK	_	_	_	_	_
comp12653_c0	1	23	0.16	4.27	0.000797167	0.003822867	4.192745836	up	-4.192745836	down	-0.086898313	yes	OK	_	_	_	_	_
comp12656_c0	0	25	0	3.84	7.45E-05	0.00050953	6.64472603	up	-6.64472603	down	-0.028764389	yes	OK	_	_	_	_	_
comp12658_c0	267	9	16.2	0.5	1.04E-08	1.98E-07	-4.879581858	down	4.879581858	up	3.455444549	yes	OK	_	_	_	_	_
comp12663_c0	0	22	0	2.61	0.000164799	0.001006917	6.462266246	up	-6.462266246	down	-0.212757234	yes	OK	_	_	_	_	_
comp12668_c0	0	16	0	2.19	0.001006409	0.004627216	6.008957397	up	-6.008957397	down	-0.671110697	yes	OK	_	_	_	_	_
comp12679_c0	0	17	0	2.33	0.000726851	0.003518633	6.095101837	up	-6.095101837	down	-0.583851716	yes	OK	_	_	_	_	_
comp126968_c0	0	49	0	7.65	6.35E-07	7.73E-06	7.608500341	up	-7.608500341	down	0.939982156	yes	OK	PREDICTED: metabotropic glutamate receptor 4-like [Bombyx mori]	RecName: Full=Metabotropic glutamate receptor 2; Short=mGluR2; Flags: Precursor [Mus musculus]	glutamate receptor, metabotropic, putative	MXR	_
comp12697_c0	0	101	0	18.72	1.74E-09	3.96E-08	8.648190943	up	-8.648190943	down	1.98177871	yes	OK	_	_	_	_	_
comp12703_c0	0	104	0	11.97	1.34E-09	3.14E-08	8.690315446	up	-8.690315446	down	2.023952081	yes	OK	_	_	_	_	_
comp12704_c0	0	24	0	4.01	9.64E-05	0.00063696	6.586432977	up	-6.586432977	down	-0.087520679	yes	OK	_	_	_	_	_
comp12735_c0	10	172	1.27	19.71	1.02E-06	1.19E-05	4.043790143	up	-4.043790143	down	2.831815247	yes	OK	_	_	_	_	_
comp12739_c0	0	15	0	1.76	0.001408973	0.006130576	5.917340726	up	-5.917340726	down	-0.764004645	yes	OK	_	_	_	_	_
comp12740_c0	13	135	1.31	12.29	3.08E-05	0.000239531	3.324476147	up	-3.324476147	down	2.534516019	yes	OK	GL20711 [Drosophila persimilis]	RecName: Full=Protein extra-macrochaetae [Drosophila melanogaster]	_	EMC	PF00010.21|HLH|Helix-loop-helix DNA-binding domain|m.18231:46-83
comp12744_c0	0	14	0	3.66	0.001996045	0.008161167	5.819509144	up	-5.819509144	down	-0.863312243	yes	OK	_	_	_	_	_
comp12746_c0	0	24	0	2.94	9.64E-05	0.00063696	6.586432977	up	-6.586432977	down	-0.087520679	yes	OK	_	_	_	_	_
comp12749_c0	1	31	0.08	2.36	0.000127312	0.000806064	4.619333641	up	-4.619333641	down	0.327092005	yes	OK	_	_	_	_	_
comp127502_c0	0	27	0	5.18	4.53E-05	0.000331633	6.754688928	up	-6.754688928	down	0.082009582	yes	OK	_	_	_	_	_
comp12755_c0	0	16	0	3.92	0.001006409	0.004627216	6.008957397	up	-6.008957397	down	-0.671110697	yes	OK	_	_	_	_	_
comp127596_c0	27	1	5.44	0.18	0.000305695	0.001696615	-4.470767891	down	4.470767891	up	0.149753577	yes	OK	_	_	_	_	_
comp127656_c0	0	21	0	6.57	0.00021796	0.001279863	6.395930987	up	-6.395930987	down	-0.279713552	yes	OK	hypothetical protein TcasGA2_TC010369 [Tribolium castaneum]	_	_	ARL4	_
comp12774_c0	3	34	0.29	3.01	0.000814859	0.003902045	3.371373649	up	-3.371373649	down	0.53700152	yes	OK	probable G-protein coupled receptor 52 [Tribolium castaneum]	RecName: Full=Adenosine receptor A2a	similar to CG18314-PA, isoform A	_	PF00001.16|7tm_1|7 transmembrane receptor (rhodopsin family)|m.18635:2-229
comp127836_c0	3	41	0.31	3.84	0.000247831	0.001440827	3.639646829	up	-3.639646829	down	0.78629912	yes	OK	_	_	_	_	_
comp12790_c0	1	19	0.16	2.8	0.002294842	0.009247575	3.92040414	up	-3.92040414	down	-0.34925285	yes	OK	_	_	_	_	_
comp12792_c0	0	36	0	3.35	6.32E-06	5.88E-05	7.166382524	up	-7.166382524	down	0.496115538	yes	OK	_	_	_	_	_
comp12804_c0	3	41.09	1.15	13.92	0.000247831	0.001440827	3.639646829	up	-3.639646829	down	0.78629912	yes	OK	_	_	_	_	_
comp128085_c0	0	20	0	6.87	0.000290613	0.001626825	6.326398004	up	-6.326398004	down	-0.349937146	yes	OK	_	_	_	_	_
comp128142_c0	0	61	0	6.5	1.28E-07	1.87E-06	7.923072851	up	-7.923072851	down	1.255422675	yes	OK	_	_	_	_	_
comp12824_c0	0	36	0	2.81	6.32E-06	5.88E-05	7.166382524	up	-7.166382524	down	0.496115538	yes	OK	_	_	_	_	_
comp128424_c0	2	35	0.33	5.13	0.000230561	0.001346891	3.943873097	up	-3.943873097	down	0.536520552	yes	OK	_	_	_	_	_
comp12860_c0	0	14	0	2.15	0.001996045	0.008161167	5.819509144	up	-5.819509144	down	-0.863312243	yes	OK	_	_	_	_	_
comp12864_c0	3	31	0.29	2.68	0.001418913	0.006159439	3.239135439	up	-3.239135439	down	0.415356478	yes	OK	_	_	_	_	_
comp128691_c0	2.02	38	0.26	4.4	0.00013422	0.000846701	4.061701976	up	-4.061701976	down	0.64870814	yes	OK	circumsporozoite protein, partial [Plasmodium inui]	RecName: Full=Glycine-rich protein 1; AltName: Full=Nacre uncharacterized shell protein 4; Short=NUSP4; Flags: Precursor	_	_	_
comp128774_c0	0	22	0	6.88	0.000164799	0.001006917	6.462266246	up	-6.462266246	down	-0.212757234	yes	OK	_	_	_	_	_
comp12887_c0	25	2	2.38	0.17	0.001774106	0.007556431	-3.514002889	down	3.514002889	up	0.096570026	yes	OK	_	_	_	_	_
comp128974_c0	12	76	1	5.77	0.001216583	0.005514001	2.610908062	up	-2.610908062	down	1.786325779	yes	OK	_	_	_	_	_
comp12897_c0	1	19	0.21	3.59	0.002294842	0.009247575	3.92040414	up	-3.92040414	down	-0.34925285	yes	OK	Y+L amino acid transporter 2 [Acromyrmex echinatior]	RecName: Full=Y+L amino acid transporter 2; AltName: Full=Cationic amino acid transporter, y+ system; AltName: Full=Solute carrier family 7 member 6; AltName: Ful	_	_	_
comp12900_c0	0	26	0	2.47	5.79E-05	0.000410126	6.700754904	up	-6.700754904	down	0.027687685	yes	OK	_	_	_	_	_
comp129033_c0	41	2	5.58	0.25	8.03E-05	0.000546425	-4.222166181	down	4.222166181	up	0.769729382	yes	OK	_	_	_	_	_
comp12907_c0	3	38	0.25	2.84	0.000405979	0.00215573	3.530718963	up	-3.530718963	down	0.684692167	yes	OK	_	_	_	_	_
comp12911_c0	0	19	0	2.8	0.000390825	0.002081648	6.253343317	up	-6.253343317	down	-0.423763537	yes	OK	_	_	_	_	_
comp12912_c0	0	15	0	2.79	0.001408973	0.006130576	5.917340726	up	-5.917340726	down	-0.764004645	yes	OK	_	_	_	_	_
comp129185_c0	1	33	0.23	6.71	8.44E-05	0.000572654	4.708825207	up	-4.708825207	down	0.414341324	yes	OK	_	_	_	_	_
comp129202_c0	0	45	0	4.57	1.22E-06	1.38E-05	7.48630055	up	-7.48630055	down	0.817368995	yes	OK	_	_	_	_	_
comp12933_c0	1	45	0.07	2.98	9.66E-06	8.55E-05	5.153361372	up	-5.153361372	down	0.849429981	yes	OK	_	_	_	_	_
comp12943_c0	88	7	10.02	0.72	2.69E-05	0.000213081	-3.632404491	down	3.632404491	up	1.91449429	yes	OK	hypothetical protein DAPPUDRAFT_109723 [Daphnia pulex]	_	_	_	PF12510.3|Smoothelin|Smoothelin cytoskeleton protein|m.18248:15-52
comp12944_c0	0	29	0	2.64	2.82E-05	0.000219877	6.856860739	up	-6.856860739	down	0.184866642	yes	OK	_	_	_	_	_
comp129482_c0	42	0	6.08	0	2.05E-06	2.18E-05	-7.414549227	down	7.414549227	up	0.736578764	yes	OK	_	_	_	_	_
comp129500_c0	0	89	0	5.92	5.26E-09	1.09E-07	8.466197653	up	-8.466197653	down	1.799550211	yes	OK	_	_	_	_	_
comp12950_c0	0	125	0	10.28	2.59E-10	7.04E-09	8.955073164	up	-8.955073164	down	2.288975994	yes	OK	_	_	_	_	_
comp12953_c0	0	15	0	3.41	0.001408973	0.006130576	5.917340726	up	-5.917340726	down	-0.764004645	yes	OK	_	_	_	_	_
comp12957_c0	3	32	0.27	2.56	0.001175582	0.005338827	3.284575016	up	-3.284575016	down	0.457057323	yes	OK	_	_	_	_	_
comp12958_c0	0	14	0	3.04	0.001996045	0.008161167	5.819509144	up	-5.819509144	down	-0.863312243	yes	OK	_	_	_	_	_
comp12959_c0	0	18	0	2.19	0.000530405	0.002690979	6.176391073	up	-6.176391073	down	-0.501582733	yes	OK	_	_	_	_	_
comp129619_c0	0	27	0	4.18	4.53E-05	0.000331633	6.754688928	up	-6.754688928	down	0.082009582	yes	OK	_	_	_	_	_
comp12969_c0	5	40	0.35	2.57	0.001565549	0.006754426	2.911964573	up	-2.911964573	down	0.819479237	yes	OK	_	_	_	_	_
comp129758_c0	0	37	0	5.14	5.19E-06	4.93E-05	7.205639421	up	-7.205639421	down	0.535558473	yes	OK	_	_	_	_	_
comp12979_c0	25	2	2.74	0.2	0.001774106	0.007556431	-3.514002889	down	3.514002889	up	0.096570026	yes	OK	_	_	_	_	_
comp12981_c0	0	16	0	2.91	0.001006409	0.004627216	6.008957397	up	-6.008957397	down	-0.671110697	yes	OK	_	_	_	_	_
comp129855_c0	1	22	0.19	3.69	0.001028032	0.004708755	4.129327069	up	-4.129327069	down	-0.148140697	yes	OK	_	_	_	_	_
comp12991_c0	24	0	13.17	0	9.64E-05	0.00063696	-6.61352252	down	6.61352252	up	-0.072590498	yes	OK	_	_	_	_	_
comp12996_c0	3	44	0.25	3.08	0.000154728	0.000969516	3.740924542	up	-3.740924542	down	0.881208011	yes	OK	hypothetical protein DAPPUDRAFT_54015 [Daphnia pulex]	_	_	_	_
comp129996_c0	0	45	0	5.86	1.22E-06	1.38E-05	7.48630055	up	-7.48630055	down	0.817368995	yes	OK	_	_	_	_	_
comp12999_c0	0	33	0	3.65	1.17E-05	0.000100725	7.041764384	up	-7.041764384	down	0.370860186	yes	OK	_	_	_	_	_
comp130013_c0	4	42	0.44	4.21	0.000533686	0.002706494	3.286931105	up	-3.286931105	down	0.850677037	yes	OK	_	_	_	_	PF00801.15|PKD|PKD domain|m.83230:124-172
comp130040_c0	0	28	0	4.96	3.57E-05	0.000269316	6.806679122	up	-6.806679122	down	0.134356335	yes	OK	_	_	_	_	_
comp130092_c0	0	28	0	5.34	3.57E-05	0.000269316	6.806679122	up	-6.806679122	down	0.134356335	yes	OK	_	_	_	_	_
comp13016_c0	0	35	0	2.79	7.72E-06	7.02E-05	7.126027463	up	-7.126027463	down	0.455562073	yes	OK	_	_	_	_	_
comp130311_c0	0	81	0	6.27	1.19E-08	2.22E-07	8.330717071	up	-8.330717071	down	1.663865975	yes	OK	sodium potassium-transporting ATPase subunit beta [Litopenaeus vannamei]	_	_	ATP1B	PF00287.13|Na_K-ATPase|Sodium / potassium ATPase beta chain|m.83226:54-259
comp13040_c0	0	33	0	2.85	1.17E-05	0.000100725	7.041764384	up	-7.041764384	down	0.370860186	yes	OK	PREDICTED: zinc finger protein 91-like, partial [Danio rerio]	RecName: Full=Gastrula zinc finger protein XlCGF57.1	_	_	PF13465.1|zf-H2C2_2|Zinc-finger double domain|m.18317:92-117;PF13465.1|zf-H2C2_2|Zinc-finger double domain|m.18317:122-145;PF13465.1|zf-H2C2_2|Zinc-finger double domain|m.18317:148-171;PF13894.1|zf-C2H2_4|C2H2-type zinc finger|m.18317:20-38;PF13894.1|zf-C2H2_4|C2H2-type zinc finger|m.18317:80-100;PF13894.1|zf-C2H2_4|C2H2-type zinc finger|m.18317:106-128;PF13894.1|zf-C2H2_4|C2H2-type zinc finger|m…
comp130430_c0	1	114	0.07	6.78	5.62E-09	1.16E-07	6.489520178	up	-6.489520178	down	2.169025945	yes	OK	_	_	_	_	PF00010.21|HLH|Helix-loop-helix DNA-binding domain|m.83238:74-129
comp130458_c0	0	28	0	6.52	3.57E-05	0.000269316	6.806679122	up	-6.806679122	down	0.134356335	yes	OK	_	_	_	_	_
comp13045_c0	0	16	0	1.61	0.001006409	0.004627216	6.008957397	up	-6.008957397	down	-0.671110697	yes	OK	PREDICTED: pro-resilin-like [Microplitis demolitor]	RecName: Full=Pro-resilin; Flags: Precursor [Drosophila melanogaster]	_	_	_
comp130580_c0	3	77	0.21	4.81	2.81E-06	2.90E-05	4.544748992	up	-4.544748992	down	1.64679595	yes	OK	_	_	_	_	_
comp13064_c0	0	21	0	2.65	0.00021796	0.001279863	6.395930987	up	-6.395930987	down	-0.279713552	yes	OK	_	_	_	_	_
comp13069_c0	1	26	0.12	2.74	0.000385253	0.002081648	4.367815726	up	-4.367815726	down	0.082592415	yes	OK	Insulin-like growth factor-binding protein complex acid labile chain [Zootermopsis nevadensis]	RecName: Full=Leucine-rich repeat-containing G-protein coupled receptor 6; Flags: Precursor [Homo sapiens]	_	_	PF13855.1|LRR_8|Leucine rich repeat|m.18685:68-109;PF13855.1|LRR_8|Leucine rich repeat|m.18685:99-156;PF13855.1|LRR_8|Leucine rich repeat|m.18685:122-181;PF13855.1|LRR_8|Leucine rich repeat|m.18685:170-229;PF12799.2|LRR_4|Leucine Rich repeats (2 copies)|m.18685:147-186;PF00560.28|LRR_1|Leucine Rich Repeat|m.18685:122-143;PF00560.28|LRR_1|Leucine Rich Repeat|m.18685:170-190;PF00560.28|LRR_1|Leucin…
comp13071_c0	0	16	0	2.57	0.001006409	0.004627216	6.008957397	up	-6.008957397	down	-0.671110697	yes	OK	_	_	_	_	_
comp13072_c0	0	27	0	2.55	4.53E-05	0.000331633	6.754688928	up	-6.754688928	down	0.082009582	yes	OK	_	_	_	_	_
comp130826_c0	0	60	0	6.14	1.47E-07	2.11E-06	7.899325176	up	-7.899325176	down	1.231618149	yes	OK	_	_	_	_	_
comp130895_c0	0	83	0	6.05	9.62E-09	1.84E-07	8.365798518	up	-8.365798518	down	1.699002715	yes	OK	_	_	_	_	_
comp130947_c0	0	14	0	7.66	0.001996045	0.008161167	5.819509144	up	-5.819509144	down	-0.863312243	yes	OK	_	_	_	_	_
comp13094_c0	0	18	0	2.28	0.000530405	0.002690979	6.176391073	up	-6.176391073	down	-0.501582733	yes	OK	_	_	_	_	_
comp13103_c0	0	14	0	3.04	0.001996045	0.008161167	5.819509144	up	-5.819509144	down	-0.863312243	yes	OK	hypothetical protein HELRODRAFT_184669 [Helobdella robusta]	_	_	POLD1	_
comp131041_c0	0	19	0	2.44	0.000390825	0.002081648	6.253343317	up	-6.253343317	down	-0.423763537	yes	OK	_	_	_	_	_
comp13118_c0	0	19	0	3.73	0.000390825	0.002081648	6.253343317	up	-6.253343317	down	-0.423763537	yes	OK	_	_	_	_	_
comp13137_c0	0	17	0	2.19	0.000726851	0.003518633	6.095101837	up	-6.095101837	down	-0.583851716	yes	OK	_	_	_	_	_
comp131394_c0	0	46	0	7.85	1.03E-06	1.19E-05	7.517834488	up	-7.517834488	down	0.849014203	yes	OK	_	_	_	_	_
comp13144_c0	0	28	0	2.65	3.57E-05	0.000269316	6.806679122	up	-6.806679122	down	0.134356335	yes	OK	_	_	_	_	_
comp131690_c0	0	26	0	6.43	5.79E-05	0.000410126	6.700754904	up	-6.700754904	down	0.027687685	yes	OK	_	_	_	_	_
comp13169_c0	0	16	0	2.14	0.001006409	0.004627216	6.008957397	up	-6.008957397	down	-0.671110697	yes	OK	_	_	_	_	_
comp13174_c0	0	47	0	5.66	8.76E-07	1.03E-05	7.548693887	up	-7.548693887	down	0.879979338	yes	OK	_	_	_	_	_
comp131924_c0	0	33	0	8.26	1.17E-05	0.000100725	7.041764384	up	-7.041764384	down	0.370860186	yes	OK	_	_	_	_	_
comp131995_c0	50	4	3.77	0.27	0.000168571	0.001028405	-3.590087677	down	3.590087677	up	1.098391022	yes	OK	PREDICTED: neuronal calcium sensor 2 [Nasonia vitripennis]	RecName: Full=Neuronal calcium sensor 2; Short=NCS-2 [Caenorhabditis elegans]	similar to CG7646-PA, isoform A	_	PF13499.1|EF-hand_7|EF-hand domain pair|m.83236:102-173;PF00036.27|EF-hand_1|EF hand|m.83236:67-90;PF00036.27|EF-hand_1|EF hand|m.83236:103-128;PF13833.1|EF-hand_8|EF-hand domain pair|m.83236:42-88;PF13833.1|EF-hand_8|EF-hand domain pair|m.83236:138-171;PF13405.1|EF-hand_6|EF-hand domain|m.83236:69-91;PF13405.1|EF-hand_6|EF-hand domain|m.83236:106-128;PF13405.1|EF-hand_6|EF-hand domain|m.83236:15…
comp132078_c0	1	27	0.2	4.89	0.000305695	0.001696615	4.421749751	up	-4.421749751	down	0.134927086	yes	OK	_	_	_	_	_
comp132174_c0	0	43	0	7.07	1.72E-06	1.86E-05	7.421086387	up	-7.421086387	down	0.751913991	yes	OK	_	_	_	_	_
comp132189_c0	0	22	0	5.35	0.000164799	0.001006917	6.462266246	up	-6.462266246	down	-0.212757234	yes	OK	_	_	_	_	_
comp13219_c0	31	1	14.82	0.42	0.000127312	0.000806064	-4.668383923	down	4.668383923	up	0.342883513	yes	OK	_	_	_	_	_
comp132223_c0	0	30	0	5.05	2.25E-05	0.000180136	6.90535539	up	-6.90535539	down	0.233665085	yes	OK	_	_	_	_	_
comp132275_c0	1	58	0.08	4.4	1.63E-06	1.79E-05	5.517684756	up	-5.517684756	down	1.207761551	yes	OK	_	_	_	_	_
comp132289_c0	17	0	5.05	0	0.000726851	0.003518633	-6.122076875	down	6.122076875	up	-0.571275376	yes	OK	_	_	_	_	_
comp13230_c0	0	15	0	2.79	0.001408973	0.006130576	5.917340726	up	-5.917340726	down	-0.764004645	yes	OK	_	_	_	_	_
comp132317_c0	67	3	5.56	0.23	6.66E-06	6.18E-05	-4.397291143	down	4.397291143	up	1.47401078	yes	OK	_	_	_	_	_
comp13240_c0	0	14	0	2.19	0.001996045	0.008161167	5.819509144	up	-5.819509144	down	-0.863312243	yes	OK	_	_	_	_	_
comp132541_c0	0	22	0	3.28	0.000164799	0.001006917	6.462266246	up	-6.462266246	down	-0.212757234	yes	OK	_	_	_	_	_
comp132702_c0	1	22	0.3	5.92	0.001028032	0.004708755	4.129327069	up	-4.129327069	down	-0.148140697	yes	OK	FMRFamide receptor [Zootermopsis nevadensis]	_	_	_	_
comp13271_c0	0	18	0	2.7	0.000530405	0.002690979	6.176391073	up	-6.176391073	down	-0.501582733	yes	OK	_	_	_	_	_
comp13277_c0	0	20	0	2.3	0.000290613	0.001626825	6.326398004	up	-6.326398004	down	-0.349937146	yes	OK	_	_	_	_	_
comp13278_c0	0	43	0	5.9	1.72E-06	1.86E-05	7.421086387	up	-7.421086387	down	0.751913991	yes	OK	_	_	_	_	_
comp13286_c0	0	23	0	3.09	0.000125561	0.000797899	6.525685013	up	-6.525685013	down	-0.148777466	yes	OK	_	_	_	_	_
comp132921_c0	0	20	0	3.95	0.000290613	0.001626825	6.326398004	up	-6.326398004	down	-0.349937146	yes	OK	_	_	_	_	_
comp133008_c0	0	69	0	6.58	4.62E-08	7.48E-07	8.100170626	up	-8.100170626	down	1.432906089	yes	OK	_	_	_	_	_
comp13321_c0	0	25	0	2.48	7.45E-05	0.00050953	6.64472603	up	-6.64472603	down	-0.028764389	yes	OK	_	_	_	_	_
comp13325_c0	0	20	0	2.63	0.000290613	0.001626825	6.326398004	up	-6.326398004	down	-0.349937146	yes	OK	_	_	_	_	_
comp133325_c0	0	77	0	7.83	1.83E-08	3.27E-07	8.257886371	up	-8.257886371	down	1.590914384	yes	OK	_	_	_	_	_
comp133808_c0	0	49	0	5.27	6.35E-07	7.73E-06	7.608500341	up	-7.608500341	down	0.939982156	yes	OK	_	_	_	_	_
comp13382_c0	0	19	0	2.39	0.000390825	0.002081648	6.253343317	up	-6.253343317	down	-0.423763537	yes	OK	hypothetical protein SINV_00642 [Solenopsis invicta]	_	similar to CG9935-PA	GRIK2	_
comp13384_c0	0	20	0	3.35	0.000290613	0.001626825	6.326398004	up	-6.326398004	down	-0.349937146	yes	OK	_	_	_	_	_
comp13385_c0	251	8	15.81	0.46	9.08E-09	1.75E-07	-4.955529116	down	4.955529116	up	3.363719367	yes	OK	_	_	_	_	PF00061.18|Lipocalin|Lipocalin / cytosolic fatty-acid binding protein family|m.18262:63-200
comp13388_c0	6	75	0.56	6.34	5.25E-05	0.000380085	3.562984757	up	-3.562984757	down	1.665498937	yes	OK	_	_	_	_	_
comp13415_c0	0	21	0	4.25	0.00021796	0.001279863	6.395930987	up	-6.395930987	down	-0.279713552	yes	OK	_	_	_	_	_
comp13420_c0	0	38	0	3.51	4.28E-06	4.16E-05	7.243856342	up	-7.243856342	down	0.573950125	yes	OK	_	_	_	_	_
comp13438_c0	0	56	0	3.32	2.23E-07	3.07E-06	7.800221069	up	-7.800221069	down	1.132262401	yes	OK	_	_	_	_	_
comp13442_c0	19	1	2.79	0.13	0.002294842	0.009247575	-3.969317923	down	3.969317923	up	-0.33693543	yes	OK	AGAP002773-PA [Anopheles gambiae str. PEST]	RecName: Full=Early growth response protein 1; Short=EGR-1 [Xenopus (Silurana) tropicalis]	GH15079	EGR1	PF13465.1|zf-H2C2_2|Zinc-finger double domain|m.18529:105-128;PF13465.1|zf-H2C2_2|Zinc-finger double domain|m.18529:132-156;PF00096.21|zf-C2H2|Zinc finger, C2H2 type|m.18529:88-112;PF00096.21|zf-C2H2|Zinc finger, C2H2 type|m.18529:118-140;PF00096.21|zf-C2H2|Zinc finger, C2H2 type|m.18529:146-168;PF13894.1|zf-C2H2_4|C2H2-type zinc finger|m.18529:88-112;PF13894.1|zf-C2H2_4|C2H2-type zinc finger|m.1…
comp13450_c0	0	193	0	14.96	5.00E-12	2.02E-10	9.580721363	up	-9.580721363	down	2.915043469	yes	OK	PREDICTED: innexin-11-like [Metaseiulus occidentalis]	RecName: Full=Innexin-16; AltName: Full=Protein opu-16 [Caenorhabditis elegans]	_	_	PF00876.13|Innexin|Innexin|m.18360:23-207
comp13459_c0	0	20	0	3.06	0.000290613	0.001626825	6.326398004	up	-6.326398004	down	-0.349937146	yes	OK	_	_	_	_	_
comp134738_c0	0	42	0	4.86	2.05E-06	2.18E-05	7.387339467	up	-7.387339467	down	0.718036539	yes	OK	_	_	_	_	_
comp134752_c0	0	26	0	5.12	5.79E-05	0.000410126	6.700754904	up	-6.700754904	down	0.027687685	yes	OK	_	_	_	_	_
comp134789_c0	0	25	0	6.5	7.45E-05	0.00050953	6.64472603	up	-6.64472603	down	-0.028764389	yes	OK	_	_	_	_	_
comp134797_c0	0	14	0	4.78	0.001996045	0.008161167	5.819509144	up	-5.819509144	down	-0.863312243	yes	OK	_	_	_	_	_
comp13479_c0	0	106	0	18.47	1.13E-09	2.69E-08	8.717730286	up	-8.717730286	down	2.051397688	yes	OK	myosin heavy chain CG17927-PF isoform 7-like protein [Scylla paramamosain]	RecName: Full=Myosin heavy chain, muscle [Drosophila melanogaster]	_	MYH	PF00063.16|Myosin_head|Myosin head (motor domain)|m.18594:1-90
comp134808_c0	53	1	5.39	0.09	2.85E-06	2.94E-05	-5.437354494	down	5.437354494	up	1.099497481	yes	OK	_	_	_	_	_
comp134834_c0	0	19	0	5.2	0.000390825	0.002081648	6.253343317	up	-6.253343317	down	-0.423763537	yes	OK	_	_	_	_	_
comp13495_c0	0	25	0	3.03	7.45E-05	0.00050953	6.64472603	up	-6.64472603	down	-0.028764389	yes	OK	_	_	_	_	_
comp135044_c0	1	54	0.12	5.68	2.47E-06	2.56E-05	5.415054175	up	-5.415054175	down	1.106681278	yes	OK	_	_	_	_	_
comp13514_c0	0	69	0	18.17	4.62E-08	7.48E-07	8.100170626	up	-8.100170626	down	1.432906089	yes	OK	_	_	_	_	_
comp13520_c0	0	22	0	3.06	0.000164799	0.001006917	6.462266246	up	-6.462266246	down	-0.212757234	yes	OK	_	_	_	_	_
comp135246_c0	0	15	0	3.43	0.001408973	0.006130576	5.917340726	up	-5.917340726	down	-0.764004645	yes	OK	_	_	_	_	_
comp13527_c0	0	15	0	2.68	0.001408973	0.006130576	5.917340726	up	-5.917340726	down	-0.764004645	yes	OK	_	_	_	_	_
comp135337_c0	0	24	0	5.52	9.64E-05	0.00063696	6.586432977	up	-6.586432977	down	-0.087520679	yes	OK	_	_	_	_	_
comp135462_c0	0	35	0	4.14	7.72E-06	7.02E-05	7.126027463	up	-7.126027463	down	0.455562073	yes	OK	_	_	_	_	_
comp135471_c0	0	29	0	4.26	2.82E-05	0.000219877	6.856860739	up	-6.856860739	down	0.184866642	yes	OK	_	_	_	_	_
comp13554_c0	0	32	0	2.54	1.45E-05	0.000121844	6.997712395	up	-6.997712395	down	0.326564939	yes	OK	_	_	_	_	_
comp135557_c0	0	52	0	5.69	4.00E-07	5.14E-06	7.693803666	up	-7.693803666	down	1.025547025	yes	OK	_	_	_	_	_
comp13569_c0	0	228	0	17.09	1.04E-12	4.69E-11	9.820865094	up	-9.820865094	down	3.155294077	yes	OK	hypothetical protein, partial [Emiliania huxleyi virus 156]	RecName: Full=Lysine-specific demethylase 6B; AltName: Full=JmjC domain-containing protein 3; AltName: Full=Jumonji domain-containing protein 3; AltName: Full=Lys	_	_	_
comp13579_c0	2	199	0.15	13.66	2.08E-10	5.82E-09	6.442677773	up	-6.442677773	down	2.973840803	yes	OK	_	_	_	_	_
comp135833_c0	0	36	0	4.6	6.32E-06	5.88E-05	7.166382524	up	-7.166382524	down	0.496115538	yes	OK	_	_	_	_	_
comp135846_c0	29	2	4.4	0.27	0.000747106	0.003605637	-3.726174657	down	3.726174657	up	0.296429674	yes	OK	PREDICTED: otoferlin-like [Acyrthosiphon pisum]	RecName: Full=Otoferlin; AltName: Full=Fer-1-like protein 2 [Rattus norvegicus]	_	_	_
comp135869_c0	34	0	5.95	0	9.48E-06	8.40E-05	-7.111682958	down	7.111682958	up	0.431067848	yes	OK	_	_	_	_	_
comp136026_c0	0	41	0	4.82	2.45E-06	2.55E-05	7.352784208	up	-7.352784208	down	0.68334328	yes	OK	_	_	_	_	_
comp13621_c0	46	0	20.86	0	1.03E-06	1.19E-05	-7.545058255	down	7.545058255	up	0.868091539	yes	OK	_	_	_	_	_
comp136253_c0	0	20	0	7.87	0.000290613	0.001626825	6.326398004	up	-6.326398004	down	-0.349937146	yes	OK	Protein CBR-LIPL-6 [Caenorhabditis briggsae]	_	_	_	_
comp13636_c0	0	28	0	4.16	3.57E-05	0.000269316	6.806679122	up	-6.806679122	down	0.134356335	yes	OK	_	_	_	_	_
comp13651_c0	0	30	0	3.37	2.25E-05	0.000180136	6.90535539	up	-6.90535539	down	0.233665085	yes	OK	_	_	_	_	_
comp13675_c0	0	14	0	4.1	0.001996045	0.008161167	5.819509144	up	-5.819509144	down	-0.863312243	yes	OK	_	_	_	_	_
comp13683_c0	0	16	0	4.12	0.001006409	0.004627216	6.008957397	up	-6.008957397	down	-0.671110697	yes	OK	_	_	_	_	_
comp136909_c0	0	24	0	6.69	9.64E-05	0.00063696	6.586432977	up	-6.586432977	down	-0.087520679	yes	OK	_	_	_	_	_
comp136931_c0	3	42	0.46	5.75	0.000211308	0.001272473	3.674202088	up	-3.674202088	down	0.818635281	yes	OK	_	_	_	_	_
comp137029_c0	50	0	4.16	0	5.43E-07	6.72E-06	-7.664734375	down	7.664734375	up	0.988623226	yes	OK	Antennapedia [Procambarus clarkii]	RecName: Full=Homeotic protein antennapedia [Drosophila melanogaster]	_	ANTP	_
comp13705_c0	34	4	3.21	0.34	0.001947577	0.008161167	-3.03703626	down	3.03703626	up	0.589998982	yes	OK	_	_	_	_	_
comp137124_c0	1	60	0.09	4.7	1.24E-06	1.40E-05	5.566385998	up	-5.566385998	down	1.255761799	yes	OK	_	_	_	_	_
comp137164_c0	0	14	0	6.74	0.001996045	0.008161167	5.819509144	up	-5.819509144	down	-0.863312243	yes	OK	_	_	_	_	_
comp137185_c0	0	33	0	4.15	1.17E-05	0.000100725	7.041764384	up	-7.041764384	down	0.370860186	yes	OK	_	_	_	_	_
comp137204_c0	0	18.97	0	4.94	0.000390825	0.002081648	6.253343317	up	-6.253343317	down	-0.423763537	yes	OK	_	_	_	_	_
comp13721_c0	3	60	0.16	2.92	1.94E-05	0.000158991	4.186187797	up	-4.186187797	down	1.302876721	yes	OK	PREDICTED: uncharacterized protein LOC593916 [Strongylocentrotus purpuratus]	_	_	_	PF00078.22|RVT_1|Reverse transcriptase (RNA-dependent DNA polymerase)|m.18431:273-419
comp13722_c0	0	97	0	10.78	2.48E-09	5.47E-08	8.59004058	up	-8.59004058	down	1.923557584	yes	OK	calcified cuticle protein CP19.0 isoform B [Callinectes sapidus]	RecName: Full=Cuticle protein CP1876; Short=CPCP1876	_	_	_
comp137293_c0	2	50	0.15	3.47	1.98E-05	0.00016169	4.455344465	up	-4.455344465	down	1.026309574	yes	OK	_	_	_	_	_
comp137316_c0	0	26	0	7.85	5.79E-05	0.000410126	6.700754904	up	-6.700754904	down	0.027687685	yes	OK	_	_	_	_	_
comp137347_c0	0	26	0	6.15	5.79E-05	0.000410126	6.700754904	up	-6.700754904	down	0.027687685	yes	OK	_	_	_	_	_
comp13747_c0	19	0	3.28	0	0.000390825	0.002081648	-6.280359569	down	6.280359569	up	-0.410428445	yes	OK	_	_	_	_	_
comp13749_c0	0	122	0	12.15	3.22E-10	8.55E-09	8.920097696	up	-8.920097696	down	2.253969064	yes	OK	_	_	_	_	_
comp137517_c0	2	50	0.15	3.33	1.98E-05	0.00016169	4.455344465	up	-4.455344465	down	1.026309574	yes	OK	suppressor of cytokine signaling-2 like protein [Marsupenaeus japonicus]	_	suppressor of cytokine signaling-2, putative	SOCS2, CIS2	PF00017.19|SH2|SH2 domain|m.64565:216-297;PF07525.11|SOCS_box|SOCS box|m.64565:330-358
comp137521_c0	0	78	0	5.06	1.64E-08	2.96E-07	8.276441624	up	-8.276441624	down	1.609501241	yes	OK	_	_	_	_	_
comp13753_c0	0	18	0	2.54	0.000530405	0.002690979	6.176391073	up	-6.176391073	down	-0.501582733	yes	OK	_	_	_	_	_
comp13775_c0	30	1	4.01	0.12	0.000157376	0.000982717	-4.621459256	down	4.621459256	up	0.296965772	yes	OK	_	_	_	_	_
comp137830_c0	0	25	0	4.91	7.45E-05	0.00050953	6.64472603	up	-6.64472603	down	-0.028764389	yes	OK	_	_	_	_	_
comp137840_c0	0	24	0	5.76	9.64E-05	0.00063696	6.586432977	up	-6.586432977	down	-0.087520679	yes	OK	_	_	_	_	_
comp137913_c0	0	21	0	4.44	0.00021796	0.001279863	6.395930987	up	-6.395930987	down	-0.279713552	yes	OK	choline dehydrogenase [Acidovorax sp. CF316]	RecName: Full=Oxygen-dependent choline dehydrogenase; Short=CDH; Short=CHD; AltName: Full=Betaine aldehyde dehydrogenase; Short=BADH [Brucella melitensis bv. 1 str.	_	E1.1.99.1, betA, CHDH	_
comp13799_c0	2	39	0.18	3.11	0.000112765	0.000736012	4.098932603	up	-4.098932603	down	0.684242586	yes	OK	_	_	_	_	_
comp13803_c0	0	23	0	3.31	0.000125561	0.000797899	6.525685013	up	-6.525685013	down	-0.148777466	yes	OK	PREDICTED: integrin beta-1-like [Amphimedon queenslandica]	RecName: Full=Integrin beta-3; AltName: Full=Platelet membrane glycoprotein IIIa; Short=GPIIIa; AltName: CD_antigen=CD61; Flags: Precursor [Mus musculus]	_	ITGB1	PF00362.13|Integrin_beta|Integrin, beta chain|m.18439:32-209
comp138062_c0	0	14	0	3.85	0.001996045	0.008161167	5.819509144	up	-5.819509144	down	-0.863312243	yes	OK	_	_	_	_	_
comp13819_c0	0	30	0	2.83	2.25E-05	0.000180136	6.90535539	up	-6.90535539	down	0.233665085	yes	OK	_	_	_	_	_
comp13828_c0	3	48	0.18	2.63	8.52E-05	0.000577777	3.86576962	up	-3.86576962	down	0.998745895	yes	OK	PREDICTED: uncharacterized protein LOC100875386 [Megachile rotundata]	RecName: Full=Coagulation factor XI; Short=FXI; AltName: Full=Plasma thromboplastin antecedent; Short=PTA; Contains: RecName: Full=Coagulation factor XIa heavy chain;	_	_	PF00089.21|Trypsin|Trypsin|m.18266:181-411;PF00431.15|CUB|CUB domain|m.18266:44-84
comp13834_c0	14	0	9.43	0	0.001996045	0.008161167	-5.846400671	down	5.846400671	up	-0.852041409	yes	OK	_	_	_	_	_
comp13875_c0	0	16	0	3.54	0.001006409	0.004627216	6.008957397	up	-6.008957397	down	-0.671110697	yes	OK	_	_	_	_	_
comp138778_c0	0	54	0	4.84	2.97E-07	3.95E-06	7.747993352	up	-7.747993352	down	1.079892206	yes	OK	PREDICTED: RNA-directed DNA polymerase from mobile element jockey-like [Strongylocentrotus purpuratus]	_	_	_	_
comp13878_c0	0	143.98	0	14.92	7.15E-11	2.25E-09	9.158830281	up	-9.158830281	down	2.492897185	yes	OK	_	_	_	_	_
comp13880_c0	0	14	0	3.15	0.001996045	0.008161167	5.819509144	up	-5.819509144	down	-0.863312243	yes	OK	_	_	_	_	_
comp13881_c0	0	51	0	3.09	4.66E-07	5.89E-06	7.665925911	up	-7.665925911	down	0.997586108	yes	OK	zinc finger, C2H2 type, putative [Ixodes scapularis]	RecName: Full=Transcription factor Sp4 [Mus musculus]	zinc finger, C2H2 type, putative	HKB	PF00096.21|zf-C2H2|Zinc finger, C2H2 type|m.18589:195-217;PF00096.21|zf-C2H2|Zinc finger, C2H2 type|m.18589:223-247;PF00096.21|zf-C2H2|Zinc finger, C2H2 type|m.18589:253-275;PF13465.1|zf-H2C2_2|Zinc-finger double domain|m.18589:210-236;PF13465.1|zf-H2C2_2|Zinc-finger double domain|m.18589:240-263;PF13894.1|zf-C2H2_4|C2H2-type zinc finger|m.18589:197-217;PF13894.1|zf-C2H2_4|C2H2-type zinc finger|m…
comp13885_c0	0	37	0	5.2	5.19E-06	4.93E-05	7.205639421	up	-7.205639421	down	0.535558473	yes	OK	_	_	_	_	_
comp13899_c0	1	153	0.07	10.02	4.03E-10	1.05E-08	6.913205466	up	-6.913205466	down	2.589820718	yes	OK	_	_	_	_	_
comp13903_c0	0	28	0	3.83	3.57E-05	0.000269316	6.806679122	up	-6.806679122	down	0.134356335	yes	OK	_	_	_	_	_
comp139041_c0	0	29	0	4.83	2.82E-05	0.000219877	6.856860739	up	-6.856860739	down	0.184866642	yes	OK	_	_	_	_	_
comp13927_c0	0	19	0	2.52	0.000390825	0.002081648	6.253343317	up	-6.253343317	down	-0.423763537	yes	OK	_	_	_	_	_
comp139311_c0	0	30	0	4.73	2.25E-05	0.000180136	6.90535539	up	-6.90535539	down	0.233665085	yes	OK	_	_	_	_	_
comp13941_c0	102	4	12.97	0.46	7.14E-07	8.64E-06	-4.615027646	down	4.615027646	up	2.073560255	yes	OK	_	_	_	_	_
comp13944_c0	0	21	0	2.94	0.00021796	0.001279863	6.395930987	up	-6.395930987	down	-0.279713552	yes	OK	_	_	_	_	_
comp13946_c0	0	17	0	8.88	0.000726851	0.003518633	6.095101837	up	-6.095101837	down	-0.583851716	yes	OK	_	_	_	_	_
comp13951_c0	26	0	3.6	0	5.79E-05	0.000410126	-6.727865946	down	6.727865946	up	0.043158806	yes	OK	arthrodial cuticle protein AMP16.5 [Callinectes sapidus]	RecName: Full=Cuticle protein AM1199; Short=CPAM1199	_	_	PF00379.18|Chitin_bind_4|Insect cuticle protein|m.18486:76-127
comp13952_c0	0	22	0	3.77	0.000164799	0.001006917	6.462266246	up	-6.462266246	down	-0.212757234	yes	OK	_	_	_	_	_
comp13953_c0	0	35	0	3.1	7.72E-06	7.02E-05	7.126027463	up	-7.126027463	down	0.455562073	yes	OK	_	_	_	_	_
comp13955_c0	1	32	0.13	3.78	0.000103439	0.000679423	4.664773217	up	-4.664773217	down	0.371377358	yes	OK	_	_	_	_	_
comp13957_c0	23	0	2.89	0	0.000125561	0.000797899	-6.55276242	down	6.55276242	up	-0.134136625	yes	OK	PREDICTED: SCY1-like protein 2-like [Metaseiulus occidentalis]	_	similar to CG12524-PA	SCYL2	PF00069.20|Pkinase|Protein kinase domain|m.18386:35-305;PF07714.12|Pkinase_Tyr|Protein tyrosine kinase|m.18386:113-304
comp13959_c0	55	3	2.85	0.14	3.24E-05	0.000250622	-4.11372029	down	4.11372029	up	1.202100257	yes	OK	_	_	_	_	_
comp13963_c0	0	16	0	3.27	0.001006409	0.004627216	6.008957397	up	-6.008957397	down	-0.671110697	yes	OK	_	_	_	_	_
comp139715_c0	0	41	0	4.78	2.45E-06	2.55E-05	7.352784208	up	-7.352784208	down	0.68334328	yes	OK	_	_	_	_	_
comp13972_c0	4	34	0.32	2.47	0.001947577	0.008161167	2.984102665	up	-2.984102665	down	0.575841086	yes	OK	_	_	_	_	_
comp139885_c0	0	27	0	5.68	4.53E-05	0.000331633	6.754688928	up	-6.754688928	down	0.082009582	yes	OK	_	_	_	_	_
comp139889_c0	0	40	0	5.67	2.94E-06	3.00E-05	7.317380933	up	-7.317380933	down	0.647793924	yes	OK	_	_	_	_	_
comp139921_c0	0	16	0	5.22	0.001006409	0.004627216	6.008957397	up	-6.008957397	down	-0.671110697	yes	OK	_	_	_	_	_
comp139971_c0	0	21	0	6.26	0.00021796	0.001279863	6.395930987	up	-6.395930987	down	-0.279713552	yes	OK	_	_	_	_	_
comp139977_c0	0	26	0	3.26	5.79E-05	0.000410126	6.700754904	up	-6.700754904	down	0.027687685	yes	OK	_	_	_	_	PF13384.1|HTH_23|Homeodomain-like domain|m.111917:13-52
comp140012_c0	31	0	4.1	0	1.80E-05	0.000148194	-6.979425569	down	6.979425569	up	0.297501826	yes	OK	_	_	_	_	_
comp14001_c0	21	1	3.15	0.14	0.00133434	0.005996855	-4.111939048	down	4.111939048	up	-0.199071075	yes	OK	_	_	_	_	_
comp14002_c0	2	71	0.1	3.08	1.53E-06	1.69E-05	4.959090816	up	-4.959090816	down	1.514664928	yes	OK	_	_	_	_	_
comp140032_c0	1	23	0.27	5.51	0.000797167	0.003822867	4.192745836	up	-4.192745836	down	-0.086898313	yes	OK	_	_	_	_	_
comp14003_c0	2	35	0.19	3.09	0.000230561	0.001346891	3.943873097	up	-3.943873097	down	0.536520552	yes	OK	_	_	_	_	_
comp14014_c0	66	2	4.03	0.11	2.16E-06	2.29E-05	-4.905723817	down	4.905723817	up	1.432410645	yes	OK	conserved hypothetical protein [Pediculus humanus corporis]	_	_	NPYNR	_
comp14018_c0	0	45	0	15.05	1.22E-06	1.38E-05	7.48630055	up	-7.48630055	down	0.817368995	yes	OK	_	_	_	_	_
comp140198_c0	1	24	0.25	5.31	0.000621965	0.003120013	4.253493799	up	-4.253493799	down	-0.028155786	yes	OK	PREDICTED: LOW QUALITY PROTEIN: protein furry-like [Apis florea]	RecName: Full=FH2 domain-containing protein 1 [Homo sapiens]	_	_	_
comp14022_c0	0	17	0	4.33	0.000726851	0.003518633	6.095101837	up	-6.095101837	down	-0.583851716	yes	OK	_	_	_	_	_
comp14030_c0	0	23	0	4.47	0.000125561	0.000797899	6.525685013	up	-6.525685013	down	-0.148777466	yes	OK	_	_	_	_	_
comp140353_c0	1	46	0.09	3.91	8.23E-06	7.43E-05	5.184895311	up	-5.184895311	down	0.880388942	yes	OK	_	_	_	_	_
comp14037_c0	0	14	0	3.48	0.001996045	0.008161167	5.819509144	up	-5.819509144	down	-0.863312243	yes	OK	_	_	_	_	_
comp14038_c0	0	14	0	3.44	0.001996045	0.008161167	5.819509144	up	-5.819509144	down	-0.863312243	yes	OK	_	_	_	_	_
comp14041_c0	203	19	12.85	1.09	1.12E-05	9.83E-05	-3.427502163	down	3.427502163	up	3.139822197	yes	OK	_	_	_	_	_
comp140426_c0	0	17	0	4.97	0.000726851	0.003518633	6.095101837	up	-6.095101837	down	-0.583851716	yes	OK	_	_	_	_	_
comp14044_c0	0	14	0	3.71	0.001996045	0.008161167	5.819509144	up	-5.819509144	down	-0.863312243	yes	OK	_	_	_	_	_
comp14061_c0	1	19	0.18	3.13	0.002294842	0.009247575	3.92040414	up	-3.92040414	down	-0.34925285	yes	OK	_	_	_	_	_
comp14069_c0	0	15	0	3.35	0.001408973	0.006130576	5.917340726	up	-5.917340726	down	-0.764004645	yes	OK	_	_	_	_	_
comp14071_c0	0	28	0	3.93	3.57E-05	0.000269316	6.806679122	up	-6.806679122	down	0.134356335	yes	OK	_	_	_	_	_
comp14077_c0	1	69	0.2	12.19	4.03E-07	5.17E-06	5.767231448	up	-5.767231448	down	1.453935826	yes	OK	_	_	_	_	_
comp140796_c0	0	35.89	0	4.37	6.32E-06	5.88E-05	7.166382524	up	-7.166382524	down	0.496115538	yes	OK	_	_	_	_	_
comp140830_c0	0	28	0	5.24	3.57E-05	0.000269316	6.806679122	up	-6.806679122	down	0.134356335	yes	OK	PREDICTED: ligand-gated ion channel pHCl isoform X8 [Apis mellifera]	_	GK20603	_	PF02932.11|Neur_chan_memb|Neurotransmitter-gated ion-channel transmembrane region|m.75718:46-135
comp140967_c0	0	30	0	8.13	2.25E-05	0.000180136	6.90535539	up	-6.90535539	down	0.233665085	yes	OK	_	_	_	_	_
comp141061_c0	0	34	0	4.84	9.48E-06	8.40E-05	7.084511028	up	-7.084511028	down	0.413833679	yes	OK	_	_	_	_	_
comp14106_c0	0	24	0	3.19	9.64E-05	0.00063696	6.586432977	up	-6.586432977	down	-0.087520679	yes	OK	_	_	_	_	_
comp141124_c0	21	0	4.7	0	0.00021796	0.001279863	-6.422980694	down	6.422980694	up	-0.265693737	yes	OK	_	_	_	_	_
comp14113_c0	25	156	1.98	11.19	0.00049306	0.002581531	2.602286582	up	-2.602286582	down	2.825933993	yes	OK	_	_	_	_	_
comp141160_c0	0	21	0	3.25	0.00021796	0.001279863	6.395930987	up	-6.395930987	down	-0.279713552	yes	OK	_	_	_	_	_
comp141179_c0	0	23	0	5.39	0.000125561	0.000797899	6.525685013	up	-6.525685013	down	-0.148777466	yes	OK	_	_	_	_	_
comp14127_c0	0	14	0	4.22	0.001996045	0.008161167	5.819509144	up	-5.819509144	down	-0.863312243	yes	OK	_	_	_	_	_
comp14132_c0	0	38	0	3.55	4.28E-06	4.16E-05	7.243856342	up	-7.243856342	down	0.573950125	yes	OK	_	_	_	_	_
comp141332_c0	0	55	0	4.25	2.57E-07	3.48E-06	7.774343538	up	-7.774343538	down	1.10631516	yes	OK	_	_	_	_	_
comp141508_c0	0	43	0	5.26	1.72E-06	1.86E-05	7.421086387	up	-7.421086387	down	0.751913991	yes	OK	_	_	_	_	_
comp14152_c0	0	16	0	3.72	0.001006409	0.004627216	6.008957397	up	-6.008957397	down	-0.671110697	yes	OK	_	_	_	_	_
comp14157_c0	0	16	0	3.84	0.001006409	0.004627216	6.008957397	up	-6.008957397	down	-0.671110697	yes	OK	_	_	_	_	_
comp14167_c0	0	19	0	3.96	0.000390825	0.002081648	6.253343317	up	-6.253343317	down	-0.423763537	yes	OK	_	_	_	_	_
comp14168_c0	0	16	0	3.83	0.001006409	0.004627216	6.008957397	up	-6.008957397	down	-0.671110697	yes	OK	_	_	_	_	_
comp14189_c0	0	28	0	2.69	3.57E-05	0.000269316	6.806679122	up	-6.806679122	down	0.134356335	yes	OK	_	_	_	_	_
comp14193_c0	0	42	0	3.47	2.05E-06	2.18E-05	7.387339467	up	-7.387339467	down	0.718036539	yes	OK	_	_	_	_	_
comp141978_c0	0	42	0	3.68	2.05E-06	2.18E-05	7.387339467	up	-7.387339467	down	0.718036539	yes	OK	_	_	_	_	_
comp141994_c0	0	30	0	5.91	2.25E-05	0.000180136	6.90535539	up	-6.90535539	down	0.233665085	yes	OK	hypothetical protein [Actinosynnema mirum]	RecName: Full=Acrosin; Contains: RecName: Full=Acrosin light chain; Contains: RecName: Full=Acrosin heavy chain; Flags: Precursor [Oryctolagus cuniculus]	_	BNI1	_
comp142091_c0	0	21	0	6.96	0.00021796	0.001279863	6.395930987	up	-6.395930987	down	-0.279713552	yes	OK	_	_	_	_	_
comp14212_c0	0	16	0	3.48	0.001006409	0.004627216	6.008957397	up	-6.008957397	down	-0.671110697	yes	OK	_	_	_	_	_
comp14216_c0	2	39	0.18	3.2	0.000112765	0.000736012	4.098932603	up	-4.098932603	down	0.684242586	yes	OK	hypothetical protein LOTGIDRAFT_223496 [Lottia gigantea]	_	hypothetical protein	_	PF05721.8|PhyH|Phytanoyl-CoA dioxygenase (PhyH)|m.15123:40-241
comp142307_c0	0	62	0	3.19	1.12E-07	1.66E-06	7.946435947	up	-7.946435947	down	1.278840457	yes	OK	_	_	_	_	_
comp14234_c0	0	81	0	13.03	1.19E-08	2.22E-07	8.330717071	up	-8.330717071	down	1.663865975	yes	OK	_	_	_	_	_
comp142426_c0	13.55	0	7.48	0	0.001996045	0.008161167	-5.846400671	down	5.846400671	up	-0.852041409	yes	OK	hypothetical protein CLF_100574 [Clonorchis sinensis]	_	_	_	_
comp14257_c0	0	27	0	3.85	4.53E-05	0.000331633	6.754688928	up	-6.754688928	down	0.082009582	yes	OK	_	_	_	_	_
comp14271_c0	0	14	0	3.51	0.001996045	0.008161167	5.819509144	up	-5.819509144	down	-0.863312243	yes	OK	_	_	_	_	_
comp14295_c0	14	0	4.11	0	0.001996045	0.008161167	-5.846400671	down	5.846400671	up	-0.852041409	yes	OK	Zinc finger with UFM1-specific peptidase domain protein [Zootermopsis nevadensis]	_	_	_	_
comp142973_c0	0	19	0	3.16	0.000390825	0.002081648	6.253343317	up	-6.253343317	down	-0.423763537	yes	OK	_	_	_	_	_
comp142981_c0	120	8	5.49	0.33	4.82E-06	4.65E-05	-3.892427579	down	3.892427579	up	2.345354833	yes	OK	_	_	_	_	_
comp143025_c0	0	16	0	3.44	0.001006409	0.004627216	6.008957397	up	-6.008957397	down	-0.671110697	yes	OK	_	_	_	_	_
comp143075_c0	2	106	0.11	5.29	5.46E-08	8.70E-07	5.53557592	up	-5.53557592	down	2.078760697	yes	OK	ultrabithorax isoform II [Parhyale hawaiensis]	RecName: Full=Homeotic protein ultrabithorax; AltName: Full=JcUbx	_	ANTP	_
comp143125_c0	0	18	0	5.25	0.000530405	0.002690979	6.176391073	up	-6.176391073	down	-0.501582733	yes	OK	_	_	_	_	_
comp14319_c0	0	14	0	3.81	0.001996045	0.008161167	5.819509144	up	-5.819509144	down	-0.863312243	yes	OK	_	_	_	_	_
comp143227_c0	0	29	0	6.27	2.82E-05	0.000219877	6.856860739	up	-6.856860739	down	0.184866642	yes	OK	_	_	_	_	_
comp143243_c0	0	28	0	4.61	3.57E-05	0.000269316	6.806679122	up	-6.806679122	down	0.134356335	yes	OK	_	_	_	_	_
comp143248_c0	0	16	0	3.84	0.001006409	0.004627216	6.008957397	up	-6.008957397	down	-0.671110697	yes	OK	_	_	_	_	_
comp14336_c0	0	16	0	2.91	0.001006409	0.004627216	6.008957397	up	-6.008957397	down	-0.671110697	yes	OK	_	_	_	_	_
comp143400_c0	0	18	0	4.91	0.000530405	0.002690979	6.176391073	up	-6.176391073	down	-0.501582733	yes	OK	_	_	_	_	_
comp14346_c0	9	97	0.76	7.41	5.24E-05	0.000379673	3.367206367	up	-3.367206367	down	2.053362566	yes	OK	_	_	_	_	_
comp143472_c0	17	0	4.38	0	0.000726851	0.003518633	-6.122076875	down	6.122076875	up	-0.571275376	yes	OK	PREDICTED: tubulin alpha-1D chain-like [Saccoglossus kowalevskii]	RecName: Full=Tubulin alpha chain	_	TUBA	_
comp14352_c0	0	21.08	0	2.77	0.00021796	0.001279863	6.395930987	up	-6.395930987	down	-0.279713552	yes	OK	_	_	_	_	_
comp143547_c0	1	24	0.26	5.54	0.000621965	0.003120013	4.253493799	up	-4.253493799	down	-0.028155786	yes	OK	_	_	_	_	_
comp143596_c0	0	29	0	7.1	2.82E-05	0.000219877	6.856860739	up	-6.856860739	down	0.184866642	yes	OK	_	_	_	_	_
comp143680_c0	0	52	0	4.2	4.00E-07	5.14E-06	7.693803666	up	-7.693803666	down	1.025547025	yes	OK	_	_	_	_	_
comp143718_c0	0	15	0	5.51	0.001408973	0.006130576	5.917340726	up	-5.917340726	down	-0.764004645	yes	OK	_	_	_	_	_
comp14378_c0	0	138	0	13.2	1.05E-10	3.20E-09	9.097539472	up	-9.097539472	down	2.431560275	yes	OK	PREDICTED: high choriolytic enzyme 1-like [Takifugu rubripes]	RecName: Full=Zinc metalloproteinase nas-14; AltName: Full=Nematode astacin 14; Flags: Precursor [Caenorhabditis elegans]	_	_	PF01400.19|Astacin|Astacin (Peptidase family M12A)|m.15210:43-236
comp14380_c0	20	1	2.65	0.12	0.001743679	0.007454798	-4.042390163	down	4.042390163	up	-0.266361267	yes	OK	hypothetical protein PFICI_02052 [Pestalotiopsis fici W106-1]	_	_	_	_
comp143924_c0	0	18	0	3.8	0.000530405	0.002690979	6.176391073	up	-6.176391073	down	-0.501582733	yes	OK	_	_	_	_	_
comp14392_c0	0	25	0	2.76	7.45E-05	0.00050953	6.64472603	up	-6.64472603	down	-0.028764389	yes	OK	hypothetical protein EMIHUDRAFT_314476 [Emiliania huxleyi CCMP1516]	RecName: Full=Uncharacterized protein ORF4	_	_	_
comp143937_c0	3	38	0.37	4.24	0.000405979	0.00215573	3.530718963	up	-3.530718963	down	0.684692167	yes	OK	PREDICTED: proline-rich extensin-like protein EPR1-like [Ceratitis capitata]	_	_	SF3B4, SAP49	_
comp143966_c0	0	46	0	3.79	1.03E-06	1.19E-05	7.517834488	up	-7.517834488	down	0.849014203	yes	OK	_	_	_	_	_
comp14402_c0	0	20	0	3.24	0.000290613	0.001626825	6.326398004	up	-6.326398004	down	-0.349937146	yes	OK	_	_	_	_	_
comp144063_c0	0	36	0	4.3	6.32E-06	5.88E-05	7.166382524	up	-7.166382524	down	0.496115538	yes	OK	_	_	_	_	_
comp144216_c0	0	33	0	4.3	1.17E-05	0.000100725	7.041764384	up	-7.041764384	down	0.370860186	yes	OK	_	_	_	_	_
comp144334_c0	0	22	0	4.44	0.000164799	0.001006917	6.462266246	up	-6.462266246	down	-0.212757234	yes	OK	_	_	_	_	_
comp144462_c0	54	3	5.41	0.27	3.70E-05	0.000278402	-4.087367821	down	4.087367821	up	1.176949971	yes	OK	_	_	_	_	_
comp144469_c0	0	22	0	5.62	0.000164799	0.001006917	6.462266246	up	-6.462266246	down	-0.212757234	yes	OK	_	_	_	_	_
comp144515_c0	1	40	0.11	3.93	2.25E-05	0.00018036	4.984441755	up	-4.984441755	down	0.683792957	yes	OK	_	_	_	_	_
comp144669_c0	0	18	0	5.92	0.000530405	0.002690979	6.176391073	up	-6.176391073	down	-0.501582733	yes	OK	_	_	_	_	_
comp14466_c0	0	19	0	3.4	0.000390825	0.002081648	6.253343317	up	-6.253343317	down	-0.423763537	yes	OK	_	_	_	_	_
comp144731_c0	0	18	0	3.82	0.000530405	0.002690979	6.176391073	up	-6.176391073	down	-0.501582733	yes	OK	_	_	_	_	_
comp14476_c0	0	40	0	3.29	2.94E-06	3.00E-05	7.317380933	up	-7.317380933	down	0.647793924	yes	OK	_	_	_	_	_
comp144797_c0	0	20	0	3.82	0.000290613	0.001626825	6.326398004	up	-6.326398004	down	-0.349937146	yes	OK	_	_	_	_	_
comp14485_c0	0	46	0	3.03	1.03E-06	1.19E-05	7.517834488	up	-7.517834488	down	0.849014203	yes	OK	_	_	_	_	_
comp14487_c0	0	14	0	2.42	0.001996045	0.008161167	5.819509144	up	-5.819509144	down	-0.863312243	yes	OK	_	_	_	_	_
comp144897_c0	0	16	0	3.74	0.001006409	0.004627216	6.008957397	up	-6.008957397	down	-0.671110697	yes	OK	_	_	_	_	_
comp145037_c0	0	15	0	3.13	0.001408973	0.006130576	5.917340726	up	-5.917340726	down	-0.764004645	yes	OK	_	_	_	_	_
comp14540_c0	57	2	18.55	0.58	6.56E-06	6.10E-05	-4.695070937	down	4.695070937	up	1.227165477	yes	OK	_	_	_	_	_
comp145576_c0	0	37	0	3.9	5.19E-06	4.93E-05	7.205639421	up	-7.205639421	down	0.535558473	yes	OK	_	_	_	_	_
comp145767_c0	0	27	0	7.9	4.53E-05	0.000331633	6.754688928	up	-6.754688928	down	0.082009582	yes	OK	_	_	_	_	_
comp14580_c0	0	15	0	4.99	0.001408973	0.006130576	5.917340726	up	-5.917340726	down	-0.764004645	yes	OK	_	_	_	_	_
comp14582_c0	0	14	0	3.16	0.001996045	0.008161167	5.819509144	up	-5.819509144	down	-0.863312243	yes	OK	_	_	_	_	_
comp14584_c0	0	38	0	3.79	4.28E-06	4.16E-05	7.243856342	up	-7.243856342	down	0.573950125	yes	OK	_	_	_	_	_
comp145874_c0	0	59	0	4.34	1.68E-07	2.39E-06	7.875180047	up	-7.875180047	down	1.207413883	yes	OK	Kettin [Procambarus clarkii]	_	_	_	_
comp146270_c0	0	23	0	7.56	0.000125561	0.000797899	6.525685013	up	-6.525685013	down	-0.148777466	yes	OK	_	_	_	_	_
comp146281_c0	0	15	0	6.24	0.001408973	0.006130576	5.917340726	up	-5.917340726	down	-0.764004645	yes	OK	_	_	_	_	_
comp146303_c0	0	37	0	5.09	5.19E-06	4.93E-05	7.205639421	up	-7.205639421	down	0.535558473	yes	OK	_	_	_	_	_
comp146307_c0	0	17	0	5.61	0.000726851	0.003518633	6.095101837	up	-6.095101837	down	-0.583851716	yes	OK	_	_	_	_	_
comp146347_c0	0	26.97	0	2.9	4.53E-05	0.000331633	6.754688928	up	-6.754688928	down	0.082009582	yes	OK	_	_	_	_	_
comp14635_c0	0	20	0	3.55	0.000290613	0.001626825	6.326398004	up	-6.326398004	down	-0.349937146	yes	OK	_	_	_	_	_
comp146414_c0	6	44	0.57	3.77	0.001714647	0.007367082	2.797002481	up	-2.797002481	down	0.971424075	yes	OK	_	_	_	_	_
comp14649_c0	0	28	0	2.97	3.57E-05	0.000269316	6.806679122	up	-6.806679122	down	0.134356335	yes	OK	_	_	_	_	_
comp146545_c0	0	25	0	5.45	7.45E-05	0.00050953	6.64472603	up	-6.64472603	down	-0.028764389	yes	OK	_	_	_	_	_
comp146576_c0	0	19	0	7.91	0.000390825	0.002081648	6.253343317	up	-6.253343317	down	-0.423763537	yes	OK	_	_	_	_	_
comp146582_c0	2	25	0.36	3.99	0.001774106	0.007556431	3.462571664	up	-3.462571664	down	0.083175213	yes	OK	hypothetical protein, conserved [Eimeria mitis]	_	_	_	_
comp146589_c0	0	26	0	6.07	5.79E-05	0.000410126	6.700754904	up	-6.700754904	down	0.027687685	yes	OK	_	_	_	_	_
comp146608_c0	0	14	0	4.94	0.001996045	0.008161167	5.819509144	up	-5.819509144	down	-0.863312243	yes	OK	_	_	_	_	_
comp146665_c0	0	29	0	6.11	2.82E-05	0.000219877	6.856860739	up	-6.856860739	down	0.184866642	yes	OK	_	_	_	_	_
comp14668_c0	0	14	0	2.08	0.001996045	0.008161167	5.819509144	up	-5.819509144	down	-0.863312243	yes	OK	_	_	_	_	_
comp14671_c0	0	30	0	2.76	2.25E-05	0.000180136	6.90535539	up	-6.90535539	down	0.233665085	yes	OK	_	_	_	_	_
comp14673_c0	0	14	0	3.17	0.001996045	0.008161167	5.819509144	up	-5.819509144	down	-0.863312243	yes	OK	_	_	_	_	_
comp14679_c0	0	15	0	3.79	0.001408973	0.006130576	5.917340726	up	-5.917340726	down	-0.764004645	yes	OK	_	_	_	_	_
comp146800_c0	1	27	0.25	5.94	0.000305695	0.001696615	4.421749751	up	-4.421749751	down	0.134927086	yes	OK	_	_	_	_	_
comp146862_c0	17	0	5.89	0	0.000726851	0.003518633	-6.122076875	down	6.122076875	up	-0.571275376	yes	OK	_	_	_	_	_
comp146869_c0	0	29	0	3.06	2.82E-05	0.000219877	6.856860739	up	-6.856860739	down	0.184866642	yes	OK	Basic helix-loop-helix transcription factor amos [Camponotus floridanus]	RecName: Full=Basic helix-loop-helix transcription factor amos; AltName: Full=Absent MD neurons and olfactory sensilla protein; Short=Amos protein; AltName: Full=Re	similar to absent MD neurons and olfactory sensilla CG10393-PA	TAF5	PF00010.21|HLH|Helix-loop-helix DNA-binding domain|m.16128:156-207
comp14687_c0	25	0	2.88	0	7.45E-05	0.00050953	-6.671826749	down	6.671826749	up	-0.013557728	yes	OK	_	_	_	_	_
comp14689_c0	5	50	0.26	2.4	0.000382127	0.002081648	3.232082471	up	-3.232082471	down	1.108145323	yes	OK	_	_	_	_	_
comp146974_c0	0	21	0	8.61	0.00021796	0.001279863	6.395930987	up	-6.395930987	down	-0.279713552	yes	OK	_	_	_	_	_
comp14709_c0	0	15	0	3.83	0.001408973	0.006130576	5.917340726	up	-5.917340726	down	-0.764004645	yes	OK	_	_	_	_	_
comp14716_c0	24	1	3.12	0.12	0.000621965	0.003120013	-4.302480874	down	4.302480874	up	-0.014165648	yes	OK	PREDICTED: neurexin-1a-like [Diaphorina citri]	RecName: Full=Neurexin-3; AltName: Full=Neurexin III-alpha; AltName: Full=Neurexin-3-alpha; Flags: Precursor [Rattus norvegicus]	_	NRXN	PF02210.19|Laminin_G_2|Laminin G domain|m.15122:15-158;PF00054.18|Laminin_G_1|Laminin G domain|m.15122:15-158
comp147219_c0	0	18	0	6.98	0.000530405	0.002690979	6.176391073	up	-6.176391073	down	-0.501582733	yes	OK	_	_	_	_	_
comp14722_c0	0	16	0	2.3	0.001006409	0.004627216	6.008957397	up	-6.008957397	down	-0.671110697	yes	OK	_	_	_	_	_
comp14723_c0	2	41	0.21	3.96	8.03E-05	0.000546425	4.170629842	up	-4.170629842	down	0.752784891	yes	OK	_	_	_	_	_
comp14727_c0	0	23	0	3.05	0.000125561	0.000797899	6.525685013	up	-6.525685013	down	-0.148777466	yes	OK	_	_	_	_	_
comp14741_c0	0	16	0	2.87	0.001006409	0.004627216	6.008957397	up	-6.008957397	down	-0.671110697	yes	OK	_	_	_	_	_
comp147501_c0	0	15	0	4.79	0.001408973	0.006130576	5.917340726	up	-5.917340726	down	-0.764004645	yes	OK	olfactory ionotropic receptor IR4 [Panulirus argus]	_	_	_	_
comp147569_c0	0	24	0	6.32	9.64E-05	0.00063696	6.586432977	up	-6.586432977	down	-0.087520679	yes	OK	_	_	_	_	_
comp14758_c0	0	27	0	3.05	4.53E-05	0.000331633	6.754688928	up	-6.754688928	down	0.082009582	yes	OK	_	_	_	_	_
comp147651_c0	0	14	0	5.35	0.001996045	0.008161167	5.819509144	up	-5.819509144	down	-0.863312243	yes	OK	_	_	_	_	_
comp14770_c0	1	21	0.13	2.44	0.00133434	0.005996855	4.062991809	up	-4.062991809	down	-0.212105377	yes	OK	_	_	_	_	_
comp14776_c0	0	18	0	4.07	0.000530405	0.002690979	6.176391073	up	-6.176391073	down	-0.501582733	yes	OK	_	_	_	_	_
comp14777_c0	1	23.12	0.1	2	0.000797167	0.003822867	4.192745836	up	-4.192745836	down	-0.086898313	yes	OK	_	_	_	_	_
comp147978_c0	0	33	0	6.84	1.17E-05	0.000100725	7.041764384	up	-7.041764384	down	0.370860186	yes	OK	cadherin 23 [Tribolium castaneum]	RecName: Full=Cadherin-related family member 1; AltName: Full=Photoreceptor cadherin; Short=prCAD; AltName: Full=Protocadherin-21; Flags: Precursor	_	CDHR1, PCDH21	_
comp148063_c0	0	14	0	6.05	0.001996045	0.008161167	5.819509144	up	-5.819509144	down	-0.863312243	yes	OK	_	_	_	_	_
comp14816_c0	0	21	0	1.93	0.00021796	0.001279863	6.395930987	up	-6.395930987	down	-0.279713552	yes	OK	hypothetical protein SINV_01394 [Solenopsis invicta]	_	_	OVOL	_
comp148211_c0	0	15	0	4.06	0.001408973	0.006130576	5.917340726	up	-5.917340726	down	-0.764004645	yes	OK	_	_	_	_	_
comp14833_c0	50	1	9.07	0.16	4.42E-06	4.29E-05	-5.353692729	down	5.353692729	up	1.016863152	yes	OK	_	_	_	_	_
comp148356_c0	72	8	5.44	0.55	0.000212047	0.001276284	-3.157441275	down	3.157441275	up	1.665687798	yes	OK	_	_	_	_	_
comp14838_c0	0	17	0	3.57	0.000726851	0.003518633	6.095101837	up	-6.095101837	down	-0.583851716	yes	OK	_	_	_	_	_
comp148415_c0	0	14	0	5.74	0.001996045	0.008161167	5.819509144	up	-5.819509144	down	-0.863312243	yes	OK	_	_	_	_	_
comp14850_c0	0	21	0	2.49	0.00021796	0.001279863	6.395930987	up	-6.395930987	down	-0.279713552	yes	OK	_	_	_	_	_
comp14862_c0	0	29	0	3.08	2.82E-05	0.000219877	6.856860739	up	-6.856860739	down	0.184866642	yes	OK	_	_	_	_	_
comp14874_c0	16	0	3.65	0	0.001006409	0.004627216	-6.035908024	down	6.035908024	up	-0.658945348	yes	OK	PREDICTED: chaoptin-like isoform X1 [Musca domestica]	_	_	_	_
comp14883_c0	0	19	0	3.1	0.000390825	0.002081648	6.253343317	up	-6.253343317	down	-0.423763537	yes	OK	_	_	_	_	_
comp14905_c0	0	46	0	4.43	1.03E-06	1.19E-05	7.517834488	up	-7.517834488	down	0.849014203	yes	OK	_	_	_	_	_
comp14912_c0	0	28	0	7.27	3.57E-05	0.000269316	6.806679122	up	-6.806679122	down	0.134356335	yes	OK	_	_	_	_	_
comp149201_c0	0	25	0	5.06	7.45E-05	0.00050953	6.64472603	up	-6.64472603	down	-0.028764389	yes	OK	myosin heavy chain type 1 [Penaeus monodon]	RecName: Full=Myosin heavy chain, muscle [Drosophila melanogaster]	_	MYH	PF00612.22|IQ|IQ calmodulin-binding motif|m.83250:24-42
comp149273_c0	0	25	0	5.13	7.45E-05	0.00050953	6.64472603	up	-6.64472603	down	-0.028764389	yes	OK	_	_	_	_	_
comp149426_c0	1	50	0.1	4.31	4.42E-06	4.29E-05	5.304559653	up	-5.304559653	down	0.997972748	yes	OK	_	_	_	_	PF08016.7|PKD_channel|Polycystin cation channel|m.83263:129-281
comp149462_c0	0	42	0	5.2	2.05E-06	2.18E-05	7.387339467	up	-7.387339467	down	0.718036539	yes	OK	_	_	_	_	_
comp14949_c0	0	31	0	5.17	1.80E-05	0.000148194	6.952272818	up	-6.952272818	down	0.28086398	yes	OK	GH15629 [Drosophila grimshawi]	RecName: Full=Adenylate cyclase, terminal-differentiation specific; AltName: Full=ACB; AltName: Full=ATP pyrophosphate-lyase; AltName: Full=Adenylyl cyclase [Dictyo	_	_	_
comp14951_c0	1	47	0.1	4.41	7.02E-06	6.49E-05	5.215754709	up	-5.215754709	down	0.910696645	yes	OK	_	_	_	_	_
comp14952_c0	0	39	0	3.56	3.54E-06	3.52E-05	7.281086969	up	-7.281086969	down	0.611345117	yes	OK	_	_	_	_	_
comp14954_c0	0	14	0	3.79	0.001996045	0.008161167	5.819509144	up	-5.819509144	down	-0.863312243	yes	OK	_	_	_	_	_
comp149595_c0	0	25	0	4.55	7.45E-05	0.00050953	6.64472603	up	-6.64472603	down	-0.028764389	yes	OK	_	_	_	_	_
comp149748_c0	0	43	0	5.91	1.72E-06	1.86E-05	7.421086387	up	-7.421086387	down	0.751913991	yes	OK	_	_	_	_	_
comp14984_c0	0	62	0	8.42	1.12E-07	1.66E-06	7.946435947	up	-7.946435947	down	1.278840457	yes	OK	_	_	_	_	_
comp149889_c0	0	22	0	5.03	0.000164799	0.001006917	6.462266246	up	-6.462266246	down	-0.212757234	yes	OK	_	_	_	_	_
comp149930_c0	0	14	0	5.19	0.001996045	0.008161167	5.819509144	up	-5.819509144	down	-0.863312243	yes	OK	_	_	_	_	_
comp149963_c0	0	16	0	3.52	0.001006409	0.004627216	6.008957397	up	-6.008957397	down	-0.671110697	yes	OK	_	_	_	_	_
comp149969_c0	0	39	0	3.57	3.54E-06	3.52E-05	7.281086969	up	-7.281086969	down	0.611345117	yes	OK	_	_	_	_	_
comp14996_c0	0	25	0	3.79	7.45E-05	0.00050953	6.64472603	up	-6.64472603	down	-0.028764389	yes	OK	_	_	_	_	_
comp149973_c0	0	22	0	4.25	0.000164799	0.001006917	6.462266246	up	-6.462266246	down	-0.212757234	yes	OK	_	_	_	_	_
comp14997_c0	0	54	0	4.87	2.97E-07	3.95E-06	7.747993352	up	-7.747993352	down	1.079892206	yes	OK	_	_	_	_	_
comp15002_c0	1	32	0.16	4.31	0.000103439	0.000679423	4.664773217	up	-4.664773217	down	0.371377358	yes	OK	hypothetical protein DAPPUDRAFT_304857 [Daphnia pulex]	_	_	_	_
comp150049_c0	0	15	0	4.83	0.001408973	0.006130576	5.917340726	up	-5.917340726	down	-0.764004645	yes	OK	_	_	_	_	_
comp15004_c0	0	54	0	3.76	2.97E-07	3.95E-06	7.747993352	up	-7.747993352	down	1.079892206	yes	OK	_	_	_	_	_
comp150054_c0	0	29	0	5.12	2.82E-05	0.000219877	6.856860739	up	-6.856860739	down	0.184866642	yes	OK	_	_	_	_	_
comp150135_c0	0	23	0	5.67	0.000125561	0.000797899	6.525685013	up	-6.525685013	down	-0.148777466	yes	OK	_	_	_	_	_
comp150171_c0	0	37	0	5.14	5.19E-06	4.93E-05	7.205639421	up	-7.205639421	down	0.535558473	yes	OK	_	_	_	_	_
comp150192_c0	0	35	0	3.68	7.72E-06	7.02E-05	7.126027463	up	-7.126027463	down	0.455562073	yes	OK	orf73 [Alcelaphine herpesvirus orf73 [Alcelaphine herpesvirus 2]	RecName: Full=Proline-rich receptor-like protein kinase PERK14; AltName: Full=Proline-rich extensin-like receptor kinase 14; Short=AtPERK14 [Arabidopsis thaliana]	_	_	_
comp150256_c0	29	0	4.78	0	2.82E-05	0.000219877	-6.883998517	down	6.883998517	up	0.201066372	yes	OK	_	_	_	_	_
comp150278_c0	0	19	0	4.25	0.000390825	0.002081648	6.253343317	up	-6.253343317	down	-0.423763537	yes	OK	_	_	_	_	_
comp150285_c0	0	26	0	5.85	5.79E-05	0.000410126	6.700754904	up	-6.700754904	down	0.027687685	yes	OK	_	_	_	_	_
comp150343_c0	0	25	0	4.51	7.45E-05	0.00050953	6.64472603	up	-6.64472603	down	-0.028764389	yes	OK	_	_	_	_	_
comp150367_c0	0	20	0	4.24	0.000290613	0.001626825	6.326398004	up	-6.326398004	down	-0.349937146	yes	OK	_	_	_	_	_
comp150466_c0	25	0	3.71	0	7.45E-05	0.00050953	-6.671826749	down	6.671826749	up	-0.013557728	yes	OK	_	_	_	_	_
comp15047_c0	0	17	0	6.52	0.000726851	0.003518633	6.095101837	up	-6.095101837	down	-0.583851716	yes	OK	_	_	_	_	_
comp15049_c0	0	44	0	6.28	1.45E-06	1.60E-05	7.454061921	up	-7.454061921	down	0.785013149	yes	OK	_	_	_	_	_
comp150509_c0	0	17	0	3.97	0.000726851	0.003518633	6.095101837	up	-6.095101837	down	-0.583851716	yes	OK	_	_	_	_	_
comp15062_c0	0	64	0	9.85	8.64E-08	1.31E-06	7.992056853	up	-7.992056853	down	1.324564696	yes	OK	_	_	_	_	_
comp150851_c0	0	27	0	5.21	4.53E-05	0.000331633	6.754688928	up	-6.754688928	down	0.082009582	yes	OK	_	_	_	_	_
comp150861_c0	0	84	0	4.21	8.67E-09	1.68E-07	8.383024445	up	-8.383024445	down	1.716255119	yes	OK	hypothetical protein SINV_00848 [Solenopsis invicta]	RecName: Full=Basic helix-loop-helix transcription factor amos; AltName: Full=Absent MD neurons and olfactory sensilla protein; Short=Amos protein; AltName: Full=Re	similar to absent MD neurons and olfactory sensilla CG10393-PA	_	PF00010.21|HLH|Helix-loop-helix DNA-binding domain|m.82570:194-245
comp15094_c0	1	40	0.13	4.77	2.25E-05	0.00018036	4.984441755	up	-4.984441755	down	0.683792957	yes	OK	_	_	_	_	_
comp151017_c0	79	2	5.48	0.13	5.25E-07	6.59E-06	-5.164222769	down	5.164222769	up	1.685277954	yes	OK	PREDICTED: chorion peroxidase-like [Bombyx mori]	RecName: Full=Peroxidasin; Flags: Precursor [Drosophila melanogaster]	similar to CG5873-PA	_	PF03098.10|An_peroxidase|Animal haem peroxidase|m.82588:1-282
comp15101_c0	0	47	0	4.51	8.76E-07	1.03E-05	7.548693887	up	-7.548693887	down	0.879979338	yes	OK	_	_	_	_	_
comp15102_c0	7	69	0.45	4.46	0.000189466	0.001149515	3.228910848	up	-3.228910848	down	1.574088568	yes	OK	PREDICTED: protein trachealess-like isoform X3 [Ceratitis capitata]	RecName: Full=Protein trachealess [Drosophila melanogaster]	_	NPAS1_3	_
comp151034_c0	0	17	0	5.15	0.000726851	0.003518633	6.095101837	up	-6.095101837	down	-0.583851716	yes	OK	_	_	_	_	_
comp151062_c0	0	20	0	2.74	0.000290613	0.001626825	6.326398004	up	-6.326398004	down	-0.349937146	yes	OK	_	_	_	_	_
comp15113_c0	2	55	0.3	7.43	9.79E-06	8.65E-05	4.592189171	up	-4.592189171	down	1.158464034	yes	OK	_	_	_	_	_
comp15115_c0	0	21	0	4.83	0.00021796	0.001279863	6.395930987	up	-6.395930987	down	-0.279713552	yes	OK	_	_	_	_	_
comp151162_c0	0	18	0	4.18	0.000530405	0.002690979	6.176391073	up	-6.176391073	down	-0.501582733	yes	OK	_	_	_	_	_
comp15122_c0	0	44	0	6.04	1.45E-06	1.60E-05	7.454061921	up	-7.454061921	down	0.785013149	yes	OK	_	_	_	_	_
comp15132_c0	5	39	0.52	3.7	0.001822247	0.007747855	2.87567061	up	-2.87567061	down	0.787156198	yes	OK	GJ22511 [Drosophila virilis]	RecName: Full=Cuticle protein 19.8; AltName: Full=LmNCP19.8	_	_	_
comp15140_c0	8	85	1.68	15.99	7.81E-05	0.000532875	3.342316995	up	-3.342316995	down	1.864833296	yes	OK	_	_	_	_	_
comp151430_c0	3	35	0.21	2.19	0.000681598	0.003399663	3.412890084	up	-3.412890084	down	0.575368417	yes	OK	_	_	_	_	_
comp15144_c0	0	84	0	5.42	8.67E-09	1.68E-07	8.383024445	up	-8.383024445	down	1.716255119	yes	OK	_	_	_	_	_
comp151453_c0	0	40	0	5.91	2.94E-06	3.00E-05	7.317380933	up	-7.317380933	down	0.647793924	yes	OK	_	_	_	_	_
comp15152_c0	0	62	0	11.09	1.12E-07	1.66E-06	7.946435947	up	-7.946435947	down	1.278840457	yes	OK	_	_	_	_	_
comp151568_c0	0	21	0	5.94	0.00021796	0.001279863	6.395930987	up	-6.395930987	down	-0.279713552	yes	OK	_	_	_	_	_
comp15157_c0	1	67	0.1	6.01	5.12E-07	6.43E-06	5.724953114	up	-5.724953114	down	1.412191695	yes	OK	_	_	_	_	_
comp15174_c0	0	54	0	5.07	2.97E-07	3.95E-06	7.747993352	up	-7.747993352	down	1.079892206	yes	OK	_	_	_	_	_
comp15177_c0	1	23	0.21	4.35	0.000797167	0.003822867	4.192745836	up	-4.192745836	down	-0.086898313	yes	OK	_	_	_	_	_
comp15198_c0	0	41	0	7.11	2.45E-06	2.55E-05	7.352784208	up	-7.352784208	down	0.68334328	yes	OK	_	_	_	_	_
comp15204_c0	80	2	7.2	0.16	4.75E-07	6.00E-06	-5.182313764	down	5.182313764	up	1.703011803	yes	OK	_	_	_	_	_
comp15205_c0	0	41	0	8.1	2.45E-06	2.55E-05	7.352784208	up	-7.352784208	down	0.68334328	yes	OK	_	_	_	_	_
comp15208_c0	203	16	6.99	0.5	3.74E-06	3.70E-05	-3.671888083	down	3.671888083	up	3.120493901	yes	OK	PREDICTED: carbohydrate sulfotransferase 11-like [Microplitis demolitor]	_	_	_	PF03567.9|Sulfotransfer_2|Sulfotransferase family|m.14988:159-383
comp15213_c0	4	63	0.34	4.79	3.69E-05	0.000278067	3.869018359	up	-3.869018359	down	1.391804672	yes	OK	_	_	_	_	_
comp15226_c0	0	73	0	5.09	2.87E-08	4.89E-07	8.181182616	up	-8.181182616	down	1.514073859	yes	OK	_	_	_	_	_
comp15239_c0	1	27	0.18	4.33	0.000305695	0.001696615	4.421749751	up	-4.421749751	down	0.134927086	yes	OK	PREDICTED: ENHANCER OF AG-4 protein 2-like [Fragaria vesca subsp. vesca]	RecName: Full=Epstein-Barr nuclear antigen 2; Short=EBNA-2; Short=EBV nuclear antigen 2 [Human herpesvirus 4 (strain B95-8)]	_	_	_
comp15258_c0	0	20	0	6.9	0.000290613	0.001626825	6.326398004	up	-6.326398004	down	-0.349937146	yes	OK	Down syndrome cell adhesion molecule-like protein [Zootermopsis nevadensis]	_	_	_	_
comp15266_c0	15	110	1.11	6.88	0.000311618	0.001727902	2.826781192	up	-2.826781192	down	2.291822325	yes	OK	PREDICTED: uncharacterized protein LOC100868294 [Apis florea]	_	_	_	PF03103.12|DUF243|Domain of unknown function (DUF243)|m.15207:98-184
comp15269_c0	0	32	0	4.36	1.45E-05	0.000121844	6.997712395	up	-6.997712395	down	0.326564939	yes	OK	AGAP010411-PA [Anopheles gambiae str. PEST]	RecName: Full=Glutamate receptor 1; AltName: Full=Glutamate receptor I; Short=dGLUR-I; AltName: Full=Kainate-selective glutamate receptor; Flags: Precursor [Drosoph	_	_	_
comp152756_c0	0	16.15	0	4.07	0.001006409	0.004627216	6.008957397	up	-6.008957397	down	-0.671110697	yes	OK	_	_	_	_	_
comp15281_c0	0	32	0	3.34	1.45E-05	0.000121844	6.997712395	up	-6.997712395	down	0.326564939	yes	OK	_	_	_	_	_
comp15283_c0	7	57	0.63	4.65	0.000698785	0.003479657	2.954382825	up	-2.954382825	down	1.326853361	yes	OK	_	_	_	_	_
comp15294_c0	0	18	0	5.33	0.000530405	0.002690979	6.176391073	up	-6.176391073	down	-0.501582733	yes	OK	_	_	_	_	_
comp15296_c0	0	37	0	7.56	5.19E-06	4.93E-05	7.205639421	up	-7.205639421	down	0.535558473	yes	OK	opsin, partial [Skogsbergia AF353369_1 opsin, partial [Skogsbergia lerneri]	_	_	_	_
comp15299_c0	0	66	0	16.97	6.69E-08	1.04E-06	8.036279246	up	-8.036279246	down	1.368883046	yes	OK	_	_	_	_	_
comp15302_c0	0	54	0	5.43	2.97E-07	3.95E-06	7.747993352	up	-7.747993352	down	1.079892206	yes	OK	_	_	_	_	_
comp15303_c0	17	0	6.55	0	0.000726851	0.003518633	-6.122076875	down	6.122076875	up	-0.571275376	yes	OK	_	_	_	_	_
comp153126_c0	0	38	0	3.66	4.28E-06	4.16E-05	7.243856342	up	-7.243856342	down	0.573950125	yes	OK	_	_	_	_	_
comp15316_c0	0	31	0	10.88	1.80E-05	0.000148194	6.952272818	up	-6.952272818	down	0.28086398	yes	OK	_	_	_	_	_
comp153201_c0	0	36.01	0	4.83	6.32E-06	5.88E-05	7.166382524	up	-7.166382524	down	0.496115538	yes	OK	_	_	_	_	_
comp15327_c0	0	61	0	7.66	1.28E-07	1.87E-06	7.923072851	up	-7.923072851	down	1.255422675	yes	OK	_	_	_	_	_
comp153339_c0	0	23	0	5.88	0.000125561	0.000797899	6.525685013	up	-6.525685013	down	-0.148777466	yes	OK	_	_	_	_	_
comp15333_c0	0	33	0	4.5	1.17E-05	0.000100725	7.041764384	up	-7.041764384	down	0.370860186	yes	OK	_	_	_	_	_
comp15335_c0	25	0	6.93	0	7.45E-05	0.00050953	-6.671826749	down	6.671826749	up	-0.013557728	yes	OK	_	_	_	_	_
comp153377_c0	0	37	0	4.72	5.19E-06	4.93E-05	7.205639421	up	-7.205639421	down	0.535558473	yes	OK	_	_	_	_	_
comp15349_c0	0	27	0	5.58	4.53E-05	0.000331633	6.754688928	up	-6.754688928	down	0.082009582	yes	OK	_	_	_	_	_
comp15351_c0	1	43	0.26	4.35	1.34E-05	0.000115128	5.088147209	up	-5.088147209	down	0.785441853	yes	OK	_	_	_	_	_
comp15352_c0	0	16	0	8.1	0.001006409	0.004627216	6.008957397	up	-6.008957397	down	-0.671110697	yes	OK	_	_	_	_	_
comp15362_c0	31	3	5.53	0.48	0.001418913	0.006159439	-3.291554453	down	3.291554453	up	0.429549344	yes	OK	_	_	_	_	_
comp153644_c0	0	25	0	5.56	7.45E-05	0.00050953	6.64472603	up	-6.64472603	down	-0.028764389	yes	OK	_	_	_	_	_
comp15367_c0	3	54	0.37	6	3.70E-05	0.000278402	4.034855973	up	-4.034855973	down	1.158820604	yes	OK	_	_	_	_	_
comp15377_c0	0	28	0	6.21	3.57E-05	0.000269316	6.806679122	up	-6.806679122	down	0.134356335	yes	OK	_	_	_	_	_
comp153817_c0	0	16	0	6.23	0.001006409	0.004627216	6.008957397	up	-6.008957397	down	-0.671110697	yes	OK	_	_	_	_	_
comp153882_c0	0	16	0	3.19	0.001006409	0.004627216	6.008957397	up	-6.008957397	down	-0.671110697	yes	OK	_	_	_	_	_
comp153886_c0	0	36	0	3.93	6.32E-06	5.88E-05	7.166382524	up	-7.166382524	down	0.496115538	yes	OK	_	_	_	_	_
comp15394_c0	0	30	0	7.69	2.25E-05	0.000180136	6.90535539	up	-6.90535539	down	0.233665085	yes	OK	_	_	_	_	_
comp153953_c0	1	34	0.12	3.61	6.91E-05	0.000484572	4.75157185	up	-4.75157185	down	0.456060536	yes	OK	_	_	_	_	_
comp15396_c0	0	87	0	6.29	6.40E-09	1.30E-07	8.433501493	up	-8.433501493	down	1.766807291	yes	OK	_	_	_	_	_
comp153998_c0	0	21	0	3.78	0.00021796	0.001279863	6.395930987	up	-6.395930987	down	-0.279713552	yes	OK	_	_	_	_	_
comp154008_c0	2	36	0.16	2.58	0.000191901	0.001162343	3.984228158	up	-3.984228158	down	0.5748957	yes	OK	_	_	_	_	_
comp154045_c0	0	36	0	5.63	6.32E-06	5.88E-05	7.166382524	up	-7.166382524	down	0.496115538	yes	OK	_	_	_	_	_
comp15404_c0	63	0	8.46	0	7.60E-08	1.17E-06	-7.996690253	down	7.996690253	up	1.322660017	yes	OK	selenoprotein M [Litopenaeus vannamei]	_	_	_	_
comp154055_c0	0	28	0	4.22	3.57E-05	0.000269316	6.806679122	up	-6.806679122	down	0.134356335	yes	OK	_	_	_	_	_
comp15406_c0	0	21	0	5.16	0.00021796	0.001279863	6.395930987	up	-6.395930987	down	-0.279713552	yes	OK	_	_	_	_	_
comp154088_c0	0	15	0	5.65	0.001408973	0.006130576	5.917340726	up	-5.917340726	down	-0.764004645	yes	OK	TKL protein kinase [Plasmodium falciparum NF135/5.C10]	RecName: Full=Ubiquitin carboxyl-terminal hydrolase 34; AltName: Full=Deubiquitinating enzyme 34; AltName: Full=Ubiquitin thioesterase 34; AltName: Full=Ubiquitin	_	_	_
comp154099_c0	0	29	0	5.7	2.82E-05	0.000219877	6.856860739	up	-6.856860739	down	0.184866642	yes	OK	_	_	_	_	_
comp15410_c0	0	33	0	8.32	1.17E-05	0.000100725	7.041764384	up	-7.041764384	down	0.370860186	yes	OK	_	_	_	_	_
comp15412_c0	30	1	4.62	0.14	0.000157376	0.000982717	-4.621459256	down	4.621459256	up	0.296965772	yes	OK	_	_	_	_	_
comp154256_c0	0	17	0	4.48	0.000726851	0.003518633	6.095101837	up	-6.095101837	down	-0.583851716	yes	OK	_	_	_	_	_
comp154260_c0	0	36	0	5.85	6.32E-06	5.88E-05	7.166382524	up	-7.166382524	down	0.496115538	yes	OK	_	_	_	_	_
comp15430_c0	0	37	0	4.81	5.19E-06	4.93E-05	7.205639421	up	-7.205639421	down	0.535558473	yes	OK	_	_	_	_	_
comp15444_c0	41	4	3.92	0.35	0.000622182	0.003120013	-3.305343344	down	3.305343344	up	0.834638194	yes	OK	_	_	_	_	_
comp154455_c0	0	16	0	6.11	0.001006409	0.004627216	6.008957397	up	-6.008957397	down	-0.671110697	yes	OK	_	_	_	_	_
comp15465_c0	3	36	0.21	2.3	0.000571838	0.002890439	3.453245145	up	-3.453245145	down	0.612739492	yes	OK	_	_	_	_	PF00059.16|Lectin_C|Lectin C-type domain|m.14850:18-138
comp154738_c0	0	17	0	3.18	0.000726851	0.003518633	6.095101837	up	-6.095101837	down	-0.583851716	yes	OK	_	_	_	_	_
comp15477_c0	0	25	0	7.51	7.45E-05	0.00050953	6.64472603	up	-6.64472603	down	-0.028764389	yes	OK	_	_	_	_	_
comp15481_c0	0	25	0	6.34	7.45E-05	0.00050953	6.64472603	up	-6.64472603	down	-0.028764389	yes	OK	_	_	_	_	_
comp15490_c0	0	39	0	5.74	3.54E-06	3.52E-05	7.281086969	up	-7.281086969	down	0.611345117	yes	OK	_	_	_	_	_
comp15496_c0	0	47	0	5.03	8.76E-07	1.03E-05	7.548693887	up	-7.548693887	down	0.879979338	yes	OK	_	_	_	_	_
comp15507_c0	0	25	0	7.31	7.45E-05	0.00050953	6.64472603	up	-6.64472603	down	-0.028764389	yes	OK	_	_	_	_	_
comp15517_c0	0	61	0	4.94	1.28E-07	1.87E-06	7.923072851	up	-7.923072851	down	1.255422675	yes	OK	_	_	_	_	_
comp15521_c0	0	50	0	10.31	5.43E-07	6.72E-06	7.637498831	up	-7.637498831	down	0.969071935	yes	OK	_	_	_	_	_
comp155280_c0	0	17	0	5.15	0.000726851	0.003518633	6.095101837	up	-6.095101837	down	-0.583851716	yes	OK	_	_	_	_	_
comp155357_c0	1	21	0.13	2.41	0.00133434	0.005996855	4.062991809	up	-4.062991809	down	-0.212105377	yes	OK	_	_	_	_	_
comp15537_c0	0	24	0	6.59	9.64E-05	0.00063696	6.586432977	up	-6.586432977	down	-0.087520679	yes	OK	Lutropin-choriogonadotropic hormone receptor [Zootermopsis nevadensis]	RecName: Full=Lutropin-choriogonadotropic hormone receptor; Short=LH/CG-R; AltName: Full=Luteinizing hormone receptor; Short=LSH-R; Flags: Precursor [Mus musculus]	_	TSHR	_
comp155436_c0	0	17	0	6.08	0.000726851	0.003518633	6.095101837	up	-6.095101837	down	-0.583851716	yes	OK	_	_	_	_	_
comp155553_c0	0	17	0	4.62	0.000726851	0.003518633	6.095101837	up	-6.095101837	down	-0.583851716	yes	OK	_	_	_	_	_
comp155602_c0	0	17	0	5.34	0.000726851	0.003518633	6.095101837	up	-6.095101837	down	-0.583851716	yes	OK	_	_	_	_	_
comp15560_c0	1	58	0.09	4.91	1.63E-06	1.79E-05	5.517684756	up	-5.517684756	down	1.207761551	yes	OK	PREDICTED: innexin shaking-B-like [Megachile rotundata]	RecName: Full=Innexin unc-9; AltName: Full=Uncoordinated protein 9 [Caenorhabditis elegans]	_	_	PF00876.13|Innexin|Innexin|m.15042:8-187
comp15561_c0	0	16	0	5.54	0.001006409	0.004627216	6.008957397	up	-6.008957397	down	-0.671110697	yes	OK	hypothetical protein DAPPUDRAFT_94254 [Daphnia pulex]	_	_	_	_
comp15570_c0	0	16	0	7.31	0.001006409	0.004627216	6.008957397	up	-6.008957397	down	-0.671110697	yes	OK	_	_	_	_	_
comp155950_c0	0	32	0	4.09	1.45E-05	0.000121844	6.997712395	up	-6.997712395	down	0.326564939	yes	OK	_	_	_	_	_
comp15598_c0	0	129	0	7.49	1.95E-10	5.48E-09	9.000425995	up	-9.000425995	down	2.334368109	yes	OK	hypothetical protein KGM_05801 [Danaus plexippus]	_	_	_	_
comp156117_c0	0	16	0	3.54	0.001006409	0.004627216	6.008957397	up	-6.008957397	down	-0.671110697	yes	OK	_	_	_	_	_
comp15617_c0	0	69	0	7.23	4.62E-08	7.48E-07	8.100170626	up	-8.100170626	down	1.432906089	yes	OK	_	_	_	_	_
comp15624_c0	0	136	0	8.77	1.20E-10	3.59E-09	9.076516585	up	-9.076516585	down	2.410520956	yes	OK	_	_	_	_	_
comp15626_c0	0	41	0	3.45	2.45E-06	2.55E-05	7.352784208	up	-7.352784208	down	0.68334328	yes	OK	_	RecName: Full=Uncharacterized histidine-rich protein DDB_G0274557; Flags: Precursor [Dictyostelium discoideum]	_	_	_
comp15633_c0	1	33	0.2	5.84	8.44E-05	0.000572654	4.708825207	up	-4.708825207	down	0.414341324	yes	OK	_	_	_	_	_
comp15635_c0	0	26	0	6.73	5.79E-05	0.000410126	6.700754904	up	-6.700754904	down	0.027687685	yes	OK	calmodulin-binding protein trpl [Danaus plexippus]	_	_	TRPL	_
comp15642_c0	0	24	0	5.16	9.64E-05	0.00063696	6.586432977	up	-6.586432977	down	-0.087520679	yes	OK	_	_	_	_	_
comp15645_c0	0	32	0	4.49	1.45E-05	0.000121844	6.997712395	up	-6.997712395	down	0.326564939	yes	OK	_	_	_	_	_
comp15654_c0	0	30	0	5.96	2.25E-05	0.000180136	6.90535539	up	-6.90535539	down	0.233665085	yes	OK	_	_	_	_	_
comp156595_c0	0	23	0	2.67	0.000125561	0.000797899	6.525685013	up	-6.525685013	down	-0.148777466	yes	OK	_	_	_	_	_
comp15667_c0	1	23	0.25	5.15	0.000797167	0.003822867	4.192745836	up	-4.192745836	down	-0.086898313	yes	OK	_	_	_	_	_
comp156731_c0	0	21	0	4.07	0.00021796	0.001279863	6.395930987	up	-6.395930987	down	-0.279713552	yes	OK	PREDICTED: ADAMTS-like protein 5-like isoform 1 [Strongylocentrotus purpuratus]	_	_	_	PF01759.16|NTR|UNC-6/NTR/C345C module|m.83409:26-121
comp15674_c0	0	14	0	4.19	0.001996045	0.008161167	5.819509144	up	-5.819509144	down	-0.863312243	yes	OK	_	_	_	_	_
comp15692_c0	0	36	0	7.21	6.32E-06	5.88E-05	7.166382524	up	-7.166382524	down	0.496115538	yes	OK	_	_	_	_	_
comp157047_c0	0	15	0	4.26	0.001408973	0.006130576	5.917340726	up	-5.917340726	down	-0.764004645	yes	OK	_	_	_	_	_
comp157084_c0	0	49	0	4.45	6.35E-07	7.73E-06	7.608500341	up	-7.608500341	down	0.939982156	yes	OK	_	_	_	_	_
comp15713_c0	0	73	0	8.98	2.87E-08	4.89E-07	8.181182616	up	-8.181182616	down	1.514073859	yes	OK	_	_	_	_	_
comp157233_c0	0	34	0	4.31	9.48E-06	8.40E-05	7.084511028	up	-7.084511028	down	0.413833679	yes	OK	_	_	_	_	_
comp15732_c0	0	15	0	5.1	0.001408973	0.006130576	5.917340726	up	-5.917340726	down	-0.764004645	yes	OK	Potassium voltage-gated channel subfamily KQT member 5, partial [Zootermopsis nevadensis]	RecName: Full=Potassium voltage-gated channel subfamily KQT member 5; AltName: Full=KQT-like 5; AltName: Full=Potassium channel subunit alpha KvLQT5; AltName: Ful	_	KCNQN	_
comp15770_c0	17	0	5.68	0	0.000726851	0.003518633	-6.122076875	down	6.122076875	up	-0.571275376	yes	OK	_	_	_	_	_
comp15772_c0	4	36	0.54	4.36	0.00138806	0.006130576	3.065974162	up	-3.065974162	down	0.649622166	yes	OK	_	_	_	_	_
comp15775_c0	0	14	0	4.68	0.001996045	0.008161167	5.819509144	up	-5.819509144	down	-0.863312243	yes	OK	_	_	_	_	_
comp15782_c0	0	86	0	4.52	7.08E-09	1.41E-07	8.416871273	up	-8.416871273	down	1.750152721	yes	OK	_	_	_	_	_
comp157994_c0	0	17	0	5.59	0.000726851	0.003518633	6.095101837	up	-6.095101837	down	-0.583851716	yes	OK	_	_	_	_	_
comp158024_c0	0	16	0	3.24	0.001006409	0.004627216	6.008957397	up	-6.008957397	down	-0.671110697	yes	OK	_	_	_	_	_
comp158032_c0	0	21	0	3.75	0.00021796	0.001279863	6.395930987	up	-6.395930987	down	-0.279713552	yes	OK	_	_	_	_	_
comp15806_c0	134	12	4.51	0.37	1.85E-05	0.000152003	-3.481135398	down	3.481135398	up	2.534883213	yes	OK	PREDICTED: LOW QUALITY PROTEIN: sodium-dependent proline transporter [Anas platyrhynchos]	RecName: Full=Sodium-dependent nutrient amino acid transporter 1 [Drosophila virilis]	_	SLC6A5S	PF00209.13|SNF|Sodium:neurotransmitter symporter family|m.15238:86-618
comp158070_c0	0	25	0	5.5	7.45E-05	0.00050953	6.64472603	up	-6.64472603	down	-0.028764389	yes	OK	_	_	_	_	_
comp158077_c0	0	18	0	3.91	0.000530405	0.002690979	6.176391073	up	-6.176391073	down	-0.501582733	yes	OK	_	_	_	_	_
comp158100_c0	0	18	0	5.35	0.000530405	0.002690979	6.176391073	up	-6.176391073	down	-0.501582733	yes	OK	_	_	_	_	_
comp158147_c0	0	20	0	5.36	0.000290613	0.001626825	6.326398004	up	-6.326398004	down	-0.349937146	yes	OK	_	_	_	_	_
comp158194_c0	0	63	0	4.93	9.84E-08	1.47E-06	7.969426721	up	-7.969426721	down	1.301883868	yes	OK	_	_	_	_	_
comp158236_c0	0	81	0	4.68	1.19E-08	2.22E-07	8.330717071	up	-8.330717071	down	1.663865975	yes	OK	hypothetical protein M513_07819 [Trichuris suis]	_	_	_	PF00665.21|rve|Integrase core domain|m.112876:3-74
comp158264_c0	0	20	0	3.2	0.000290613	0.001626825	6.326398004	up	-6.326398004	down	-0.349937146	yes	OK	_	_	_	_	_
comp158333_c0	0	22	0	2.76	0.000164799	0.001006917	6.462266246	up	-6.462266246	down	-0.212757234	yes	OK	_	_	_	_	_
comp15838_c0	0	83	0	5.62	9.62E-09	1.84E-07	8.365798518	up	-8.365798518	down	1.699002715	yes	OK	_	_	_	_	_
comp158460_c0	0	23	0	3.75	0.000125561	0.000797899	6.525685013	up	-6.525685013	down	-0.148777466	yes	OK	_	_	_	_	_
comp158515_c0	0	14	0	5.03	0.001996045	0.008161167	5.819509144	up	-5.819509144	down	-0.863312243	yes	OK	_	_	_	_	_
comp15851_c0	2	42	0.29	5.42	6.80E-05	0.000478404	4.205185101	up	-4.205185101	down	0.78587051	yes	OK	_	_	_	_	_
comp158541_c0	0	16	0	5.07	0.001006409	0.004627216	6.008957397	up	-6.008957397	down	-0.671110697	yes	OK	_	_	_	_	_
comp15859_c0	34	2	4.22	0.22	0.000277936	0.001600998	-3.953859097	down	3.953859097	up	0.512735807	yes	OK	_	_	_	_	_
comp158602_c0	0	17	0	4.77	0.000726851	0.003518633	6.095101837	up	-6.095101837	down	-0.583851716	yes	OK	_	_	_	_	_
comp15860_c0	0	20	0	5.44	0.000290613	0.001626825	6.326398004	up	-6.326398004	down	-0.349937146	yes	OK	_	_	_	_	_
comp158622_c0	0	21	0	4.07	0.00021796	0.001279863	6.395930987	up	-6.395930987	down	-0.279713552	yes	OK	_	_	_	_	_
comp15869_c0	2	28	0.56	6.9	0.000921321	0.004383545	3.624524756	up	-3.624524756	down	0.234761118	yes	OK	hypothetical protein TcasGA2_TC010967 [Tribolium castaneum]	_	_	GRIN3A	_
comp15872_c0	0	30	0	4.52	2.25E-05	0.000180136	6.90535539	up	-6.90535539	down	0.233665085	yes	OK	_	_	_	_	_
comp15882_c0	0	34	0	7.48	9.48E-06	8.40E-05	7.084511028	up	-7.084511028	down	0.413833679	yes	OK	_	_	_	_	_
comp15883_c0	0	43	0	8.03	1.72E-06	1.86E-05	7.421086387	up	-7.421086387	down	0.751913991	yes	OK	_	_	_	_	_
comp15886_c0	4	95	0.26	5.61	1.50E-06	1.66E-05	4.459653799	up	-4.459653799	down	1.953886643	yes	OK	_	_	_	_	_
comp158893_c0	0	15	0	4.81	0.001408973	0.006130576	5.917340726	up	-5.917340726	down	-0.764004645	yes	OK	_	_	_	_	_
comp15892_c0	0	18	0	4.81	0.000530405	0.002690979	6.176391073	up	-6.176391073	down	-0.501582733	yes	OK	_	_	_	_	_
comp159025_c0	2	35	0.27	4.34	0.000230561	0.001346891	3.943873097	up	-3.943873097	down	0.536520552	yes	OK	PREDICTED: uncharacterized protein LOC100123845 [Nasonia vitripennis]	_	_	_	PF01421.14|Reprolysin|Reprolysin (M12B) family zinc metalloprotease|m.112838:10-75;PF13574.1|Reprolysin_2|Metallo-peptidase family M12B Reprolysin-like|m.112838:9-64;PF13688.1|Reprolysin_5|Metallo-peptidase family M12|m.112838:7-50;PF13583.1|Reprolysin_4|Metallo-peptidase family M12B Reprolysin-like|m.112838:11-72
comp159124_c0	0	16	0	2.68	0.001006409	0.004627216	6.008957397	up	-6.008957397	down	-0.671110697	yes	OK	_	_	_	_	_
comp159186_c0	0	42	0	4.41	2.05E-06	2.18E-05	7.387339467	up	-7.387339467	down	0.718036539	yes	OK	hypothetical protein DAPPUDRAFT_220681 [Daphnia pulex]	RecName: Full=Cuticle protein 7; AltName: Full=BcNCP15.0	_	_	PF00379.18|Chitin_bind_4|Insect cuticle protein|m.112851:31-75
comp15922_c0	0	57	0	6.66	2.23E-07	3.07E-06	7.825642603	up	-7.825642603	down	1.157750767	yes	OK	_	_	_	_	_
comp15923_c0	0	32	0	5.33	1.45E-05	0.000121844	6.997712395	up	-6.997712395	down	0.326564939	yes	OK	hypothetical protein TcasGA2_TC009058 [Tribolium castaneum]	_	conserved hypothetical protein	_	_
comp15925_c0	0	19	0	5.87	0.000390825	0.002081648	6.253343317	up	-6.253343317	down	-0.423763537	yes	OK	hypothetical protein H671_7g17501 [Cricetulus griseus]	RecName: Full=Nucleolar protein 58; AltName: Full=Nucleolar protein 5 [Dictyostelium discoideum]	_	_	_
comp159359_c0	0	22	0	2.64	0.000164799	0.001006917	6.462266246	up	-6.462266246	down	-0.212757234	yes	OK	_	_	_	_	_
comp159362_c0	0	21	0	6.19	0.00021796	0.001279863	6.395930987	up	-6.395930987	down	-0.279713552	yes	OK	_	_	_	_	_
comp159386_c0	31	0	3.14	0	1.80E-05	0.000148194	-6.979425569	down	6.979425569	up	0.297501826	yes	OK	hypothetical protein EMH_0031110 [Eimeria mitis]	RecName: Full=101 kDa malaria antigen; AltName: Full=Acidic basic repeat antigen; AltName: Full=p101	_	_	_
comp15938_c0	0	104	0	17.02	1.34E-09	3.14E-08	8.690315446	up	-8.690315446	down	2.023952081	yes	OK	_	_	_	_	_
comp159394_c0	0	21	0	4.65	0.00021796	0.001279863	6.395930987	up	-6.395930987	down	-0.279713552	yes	OK	_	_	_	_	_
comp159429_c0	0	28	0	4.06	3.57E-05	0.000269316	6.806679122	up	-6.806679122	down	0.134356335	yes	OK	_	_	_	_	_
comp159439_c0	19	1	2.76	0.13	0.002294842	0.009247575	-3.969317923	down	3.969317923	up	-0.33693543	yes	OK	_	_	_	_	_
comp159461_c0	0	18	0	5.5	0.000530405	0.002690979	6.176391073	up	-6.176391073	down	-0.501582733	yes	OK	_	_	_	_	_
comp159469_c0	20	0	3.89	0	0.000290613	0.001626825	-6.353431809	down	6.353431809	up	-0.336251134	yes	OK	_	_	_	_	_
comp159473_c0	0	15	0	4.69	0.001408973	0.006130576	5.917340726	up	-5.917340726	down	-0.764004645	yes	OK	_	_	_	_	_
comp159477_c0	18	0	3.63	0	0.000530405	0.002690979	-6.203387847	down	6.203387847	up	-0.488617033	yes	OK	_	_	_	_	_
comp159529_c0	61	0	4.29	0	9.84E-08	1.47E-06	-7.950332851	down	7.950332851	up	1.276035975	yes	OK	_	_	_	_	_
comp159574_c0	0	35	0	3.16	7.72E-06	7.02E-05	7.126027463	up	-7.126027463	down	0.455562073	yes	OK	_	_	_	_	_
comp159579_c0	0	17	0	4.13	0.000726851	0.003518633	6.095101837	up	-6.095101837	down	-0.583851716	yes	OK	_	_	_	_	_
comp159623_c0	0	32	0	4.75	1.45E-05	0.000121844	6.997712395	up	-6.997712395	down	0.326564939	yes	OK	_	_	_	_	_
comp15963_c0	0	43	0	5.77	1.72E-06	1.86E-05	7.421086387	up	-7.421086387	down	0.751913991	yes	OK	_	_	_	_	_
comp159694_c0	0	25	0	4.93	7.45E-05	0.00050953	6.64472603	up	-6.64472603	down	-0.028764389	yes	OK	_	_	_	_	_
comp15970_c0	32	3	5.24	0.43	0.001175582	0.005338827	-3.337000819	down	3.337000819	up	0.471489804	yes	OK	_	_	_	_	PF15430.1|SVWC|Single domain von Willebrand factor type C|m.15087:79-140
comp15997_c0	0	32	0	7.45	1.45E-05	0.000121844	6.997712395	up	-6.997712395	down	0.326564939	yes	OK	_	_	_	_	_
comp15998_c0	34	4	7.73	0.81	0.001947577	0.008161167	-3.03703626	down	3.03703626	up	0.589998982	yes	OK	_	_	_	_	_
comp159990_c0	0	34	0	4.65	9.48E-06	8.40E-05	7.084511028	up	-7.084511028	down	0.413833679	yes	OK	_	_	_	_	_
comp160051_c0	0	20	0	5.01	0.000290613	0.001626825	6.326398004	up	-6.326398004	down	-0.349937146	yes	OK	_	_	_	_	_
comp16007_c0	0	60	0	4.87	1.47E-07	2.11E-06	7.899325176	up	-7.899325176	down	1.231618149	yes	OK	PREDICTED: uncharacterized protein LOC101894911 [Musca domestica]	_	_	_	PF02958.15|EcKinase|Ecdysteroid kinase|m.115294:91-316
comp160080_c0	0	14	0	3.69	0.001996045	0.008161167	5.819509144	up	-5.819509144	down	-0.863312243	yes	OK	_	_	_	_	_
comp16012_c0	0	24	0	5.12	9.64E-05	0.00063696	6.586432977	up	-6.586432977	down	-0.087520679	yes	OK	_	_	_	_	_
comp160191_c0	0	24	0	4.07	9.64E-05	0.00063696	6.586432977	up	-6.586432977	down	-0.087520679	yes	OK	_	_	_	_	_
comp16035_c0	1	36	0.24	8.59	4.69E-05	0.000342103	4.833443346	up	-4.833443346	down	0.536039536	yes	OK	_	_	_	_	_
comp160448_c0	0	32	0	4.44	1.45E-05	0.000121844	6.997712395	up	-6.997712395	down	0.326564939	yes	OK	_	_	_	_	_
comp160505_c0	1	19	0.3	5.06	0.002294842	0.009247575	3.92040414	up	-3.92040414	down	-0.34925285	yes	OK	_	_	_	_	_
comp160579_c0	0	17	0	5.05	0.000726851	0.003518633	6.095101837	up	-6.095101837	down	-0.583851716	yes	OK	_	_	_	_	_
comp16070_c0	0	26	0	6.55	5.79E-05	0.000410126	6.700754904	up	-6.700754904	down	0.027687685	yes	OK	_	_	_	_	_
comp16108_c0	0	41	0	3.77	2.45E-06	2.55E-05	7.352784208	up	-7.352784208	down	0.68334328	yes	OK	_	_	_	_	_
comp16110_c0	0	48	0	6.83	7.45E-07	8.90E-06	7.578906999	up	-7.578906999	down	0.910293034	yes	OK	_	_	_	_	_
comp16111_c0	3	35	0.43	4.49	0.000681598	0.003399663	3.412890084	up	-3.412890084	down	0.575368417	yes	OK	_	_	_	_	_
comp16115_c0	2	99	0.12	5.35	9.80E-08	1.47E-06	5.437254357	up	-5.437254357	down	1.982233488	yes	OK	_	_	_	_	PF02931.18|Neur_chan_LBD|Neurotransmitter-gated ion-channel ligand binding domain|m.114991:113-290;PF00057.13|Ldl_recept_a|Low-density lipoprotein receptor domain class A|m.114991:70-105;PF02932.11|Neur_chan_memb|Neurotransmitter-gated ion-channel transmembrane region|m.114991:336-413
comp16123_c0	59	0	7.43	0	1.28E-07	1.87E-06	-7.902436275	down	7.902436275	up	1.227856089	yes	OK	_	_	_	_	_
comp16128_c0	0	30	0	5.73	2.25E-05	0.000180136	6.90535539	up	-6.90535539	down	0.233665085	yes	OK	_	_	_	_	_
comp16129_c0	0	50	0	5.72	5.43E-07	6.72E-06	7.637498831	up	-7.637498831	down	0.969071935	yes	OK	_	_	_	_	_
comp16139_c0	3	65	0.16	3.15	1.06E-05	9.30E-05	4.301200106	up	-4.301200106	down	1.41281612	yes	OK	_	_	_	_	_
comp16157_c0	15	0	6.37	0	0.001408973	0.006130576	-5.944263741	down	5.944263741	up	-0.752273774	yes	OK	S-antigen protein [Columba livia]	_	_	CNGB1	_
comp16160_c0	0	28	0	8.01	3.57E-05	0.000269316	6.806679122	up	-6.806679122	down	0.134356335	yes	OK	_	_	_	_	_
comp16174_c0	0	69	0	4.06	4.62E-08	7.48E-07	8.100170626	up	-8.100170626	down	1.432906089	yes	OK	_	_	_	_	_
comp16177_c0	0	33	0	6.16	1.17E-05	0.000100725	7.041764384	up	-7.041764384	down	0.370860186	yes	OK	_	_	_	_	_
comp161783_c0	0	16	0	4.32	0.001006409	0.004627216	6.008957397	up	-6.008957397	down	-0.671110697	yes	OK	_	_	_	_	_
comp16197_c0	0	52	0	10.3	4.00E-07	5.14E-06	7.693803666	up	-7.693803666	down	1.025547025	yes	OK	_	_	_	_	_
comp16207_c0	0	22	0	5.42	0.000164799	0.001006917	6.462266246	up	-6.462266246	down	-0.212757234	yes	OK	hypothetical protein ENH_00002760, partial [Eimeria necatrix]	RecName: Full=Metabotropic glutamate receptor-like protein R; Flags: Precursor [Dictyostelium discoideum]	_	_	_
comp16208_c0	0	39	0	6.41	3.54E-06	3.52E-05	7.281086969	up	-7.281086969	down	0.611345117	yes	OK	_	_	_	_	_
comp16210_c0	0	33	0	6.96	1.17E-05	0.000100725	7.041764384	up	-7.041764384	down	0.370860186	yes	OK	_	_	_	_	_
comp16217_c0	0	41	0	4.52	2.45E-06	2.55E-05	7.352784208	up	-7.352784208	down	0.68334328	yes	OK	PREDICTED: LOW QUALITY PROTEIN: SKI/DACH domain-containing protein 1-like [Physeter catodon]	RecName: Full=Ubiquitin carboxyl-terminal hydrolase 34; AltName: Full=Deubiquitinating enzyme 34; AltName: Full=Ubiquitin thioesterase 34; AltName: Full=Ubiquitin	_	_	_
comp162198_c0	0	21	0	4.8	0.00021796	0.001279863	6.395930987	up	-6.395930987	down	-0.279713552	yes	OK	_	_	_	_	_
comp16222_c0	1	81	0.09	6.64	1.07E-07	1.59E-06	5.997777893	up	-5.997777893	down	1.681810954	yes	OK	_	_	_	_	_
comp162379_c0	0	14	0	3.75	0.001996045	0.008161167	5.819509144	up	-5.819509144	down	-0.863312243	yes	OK	_	_	_	_	_
comp162472_c0	1	31	0.14	4.02	0.000127312	0.000806064	4.619333641	up	-4.619333641	down	0.327092005	yes	OK	_	_	_	_	_
comp162476_c0	27	0	4.48	0	4.53E-05	0.000331633	-6.781809537	down	6.781809537	up	0.097733907	yes	OK	_	_	_	_	_
comp162485_c0	0	14	0	5.4	0.001996045	0.008161167	5.819509144	up	-5.819509144	down	-0.863312243	yes	OK	_	_	_	_	_
comp162503_c0	0	29	0	2.91	2.82E-05	0.000219877	6.856860739	up	-6.856860739	down	0.184866642	yes	OK	_	_	_	_	_
comp16255_c0	0	25	0	8.51	7.45E-05	0.00050953	6.64472603	up	-6.64472603	down	-0.028764389	yes	OK	hypothetical protein KGM_08191 [Danaus plexippus]	_	_	_	_
comp162596_c0	2	34	0.19	2.99	0.000277936	0.001600998	3.902356662	up	-3.902356662	down	0.497094707	yes	OK	_	_	_	_	_
comp162605_c0	3	29	0.33	2.87	0.002088451	0.008509304	3.14372336	up	-3.14372336	down	0.328146006	yes	OK	_	_	_	_	_
comp162626_c0	0	31	0	5.29	1.80E-05	0.000148194	6.952272818	up	-6.952272818	down	0.28086398	yes	OK	_	_	_	_	_
comp162696_c0	1	19	0.26	4.33	0.002294842	0.009247575	3.92040414	up	-3.92040414	down	-0.34925285	yes	OK	PREDICTED: hemicentin-1 [Ochotona princeps]	RecName: Full=Hemicentin-1; AltName: Full=Fibulin-6; Short=FIBL-6; Flags: Precursor [Homo sapiens]	_	HMCN	_
comp162698_c0	29	0	6.06	0	2.82E-05	0.000219877	-6.883998517	down	6.883998517	up	0.201066372	yes	OK	PREDICTED: uncharacterized protein LOC101463243 isoform X1 [Ceratitis capitata]	RecName: Full=Macrophage scavenger receptor types I and II; AltName: Full=Macrophage acetylated LDL receptor I and II; AltName: CD_antigen=CD204 [Oryctolagus cunicul	_	_	PF00530.13|SRCR|Scavenger receptor cysteine-rich domain|m.65160:62-164;PF15494.1|SRCR_2|Scavenger receptor cysteine-rich domain|m.65160:71-154
comp16271_c0	39	1	5.9	0.15	2.69E-05	0.000213081	-4.997242704	down	4.997242704	up	0.665586581	yes	OK	_	_	_	_	_
comp16273_c0	0	69	0	5.73	4.62E-08	7.48E-07	8.100170626	up	-8.100170626	down	1.432906089	yes	OK	_	_	_	_	_
comp162837_c0	0	32	0	3.72	1.45E-05	0.000121844	6.997712395	up	-6.997712395	down	0.326564939	yes	OK	_	_	_	_	_
comp16283_c0	0	36	0	10.65	6.32E-06	5.88E-05	7.166382524	up	-7.166382524	down	0.496115538	yes	OK	PREDICTED: synaptotagmin-12 isoform X1 [Peromyscus maniculatus bairdii]	RecName: Full=Synaptotagmin-12; AltName: Full=Synaptotagmin XII; Short=SytXII; AltName: Full=Synaptotagmin-related gene 1 protein; Short=Srg1 [Rattus norvegicus]	_	_	_
comp162856_c0	0	19	0	3.55	0.000390825	0.002081648	6.253343317	up	-6.253343317	down	-0.423763537	yes	OK	_	_	_	_	_
comp162857_c0	0	35	0	4	7.72E-06	7.02E-05	7.126027463	up	-7.126027463	down	0.455562073	yes	OK	_	_	_	_	_
comp162927_c0	0	17	0	4.88	0.000726851	0.003518633	6.095101837	up	-6.095101837	down	-0.583851716	yes	OK	_	_	_	_	_
comp162935_c0	0	20	0	3.53	0.000290613	0.001626825	6.326398004	up	-6.326398004	down	-0.349937146	yes	OK	_	_	_	_	_
comp16295_c0	0	37	0	8.61	5.19E-06	4.93E-05	7.205639421	up	-7.205639421	down	0.535558473	yes	OK	_	_	_	_	_
comp162988_c0	0	38	0	5.24	4.28E-06	4.16E-05	7.243856342	up	-7.243856342	down	0.573950125	yes	OK	_	_	_	_	_
comp16303_c0	0	16	0	7.07	0.001006409	0.004627216	6.008957397	up	-6.008957397	down	-0.671110697	yes	OK	_	_	_	_	_
comp163047_c0	0	17	0	4.29	0.000726851	0.003518633	6.095101837	up	-6.095101837	down	-0.583851716	yes	OK	Sodium- and chloride-dependent glycine transporter 2 [Crassostrea gigas]	RecName: Full=Sodium- and chloride-dependent GABA transporter ine; AltName: Full=Protein inebriated; AltName: Full=Protein receptor oscillation A [Drosophila melanog	similar to glycine transporter	SLC6A5S	PF00209.13|SNF|Sodium:neurotransmitter symporter family|m.65172:50-132
comp16305_c0	0	47	0	9.38	8.76E-07	1.03E-05	7.548693887	up	-7.548693887	down	0.879979338	yes	OK	_	_	_	_	_
comp163101_c0	0	19	0	3.75	0.000390825	0.002081648	6.253343317	up	-6.253343317	down	-0.423763537	yes	OK	_	_	_	_	_
comp163191_c0	0	21.06	0	5.65	0.00021796	0.001279863	6.395930987	up	-6.395930987	down	-0.279713552	yes	OK	_	_	_	_	_
comp163255_c0	0	14	0	3.58	0.001996045	0.008161167	5.819509144	up	-5.819509144	down	-0.863312243	yes	OK	_	_	_	_	_
comp16328_c0	0	23	0	7.83	0.000125561	0.000797899	6.525685013	up	-6.525685013	down	-0.148777466	yes	OK	_	_	_	_	_
comp163294_c0	1	42	0.11	4.26	1.59E-05	0.000133785	5.05440029	up	-5.05440029	down	0.752349465	yes	OK	_	_	_	_	_
comp163303_c0	0	44	0	4.67	1.45E-06	1.60E-05	7.454061921	up	-7.454061921	down	0.785013149	yes	OK	_	_	_	_	_
comp16347_c0	0	25	0	5.58	7.45E-05	0.00050953	6.64472603	up	-6.64472603	down	-0.028764389	yes	OK	_	_	_	_	_
comp163665_c0	0	26	0	4.46	5.79E-05	0.000410126	6.700754904	up	-6.700754904	down	0.027687685	yes	OK	_	_	_	_	_
comp163708_c0	0	18	0	4.31	0.000530405	0.002690979	6.176391073	up	-6.176391073	down	-0.501582733	yes	OK	_	_	_	_	_
comp16370_c0	0	24	0	8.82	9.64E-05	0.00063696	6.586432977	up	-6.586432977	down	-0.087520679	yes	OK	_	_	_	_	_
comp163759_c0	0	23	0	4.86	0.000125561	0.000797899	6.525685013	up	-6.525685013	down	-0.148777466	yes	OK	_	_	_	_	_
comp16376_c0	0	16	0	6.36	0.001006409	0.004627216	6.008957397	up	-6.008957397	down	-0.671110697	yes	OK	_	_	_	_	_
comp16380_c0	0	31	0	5.07	1.80E-05	0.000148194	6.952272818	up	-6.952272818	down	0.28086398	yes	OK	_	_	_	_	_
comp16382_c0	4	41	0.56	5.15	0.000622182	0.003120013	3.252375846	up	-3.252375846	down	0.819057282	yes	OK	_	_	_	_	_
comp163836_c0	0	21	0	5.09	0.00021796	0.001279863	6.395930987	up	-6.395930987	down	-0.279713552	yes	OK	_	_	_	_	_
comp16424_c0	33	3	6.22	0.51	0.000977184	0.004627216	-3.38105919	down	3.38105919	up	0.51224776	yes	OK	_	_	_	_	_
comp164298_c0	0	25	0	4.49	7.45E-05	0.00050953	6.64472603	up	-6.64472603	down	-0.028764389	yes	OK	_	_	_	_	_
comp164333_c0	0	23	0	3.75	0.000125561	0.000797899	6.525685013	up	-6.525685013	down	-0.148777466	yes	OK	_	_	_	_	_
comp16433_c0	0	24	0	4.36	9.64E-05	0.00063696	6.586432977	up	-6.586432977	down	-0.087520679	yes	OK	_	_	_	_	_
comp16434_c0	1	74	0.1	6.79	2.27E-07	3.11E-06	5.867805076	up	-5.867805076	down	1.553295344	yes	OK	hypothetical protein EXVG_00324 [Emiliania huxleyi virus 202]	RecName: Full=Uncharacterized histidine-rich protein DDB_G0274557; Flags: Precursor [Dictyostelium discoideum]	_	_	_
comp164377_c0	0	36	0	3.65	6.32E-06	5.88E-05	7.166382524	up	-7.166382524	down	0.496115538	yes	OK	PREDICTED: uncharacterized protein K02A2.6-like [Amphimedon queenslandica]	_	_	_	_
comp164459_c0	2	37	0.15	2.46	0.000160239	0.000998191	4.023485054	up	-4.023485054	down	0.612274748	yes	OK	_	_	_	_	PF07707.10|BACK|BTB And C-terminal Kelch|m.24103:48-120
comp16463_c0	0	30	0	5.29	2.25E-05	0.000180136	6.90535539	up	-6.90535539	down	0.233665085	yes	OK	_	_	_	_	_
comp164712_c0	2	31	0.22	3.04	0.000497338	0.002600933	3.770118452	up	-3.770118452	down	0.371894486	yes	OK	hypothetical protein EAI_11840 [Harpegnathos saltator]	_	_	_	_
comp164998_c0	0	28.99	0	3.06	2.82E-05	0.000219877	6.856860739	up	-6.856860739	down	0.184866642	yes	OK	_	_	_	_	_
comp16511_c0	5	84	0.34	5.25	1.01E-05	8.90E-05	3.977608085	up	-3.977608085	down	1.800811608	yes	OK	_	_	_	_	PF09315.6|DUF1973|Domain of unknown function (DUF1973)|m.115035:247-425;PF13519.1|VWA_2|von Willebrand factor type A domain|m.115035:37-207;PF00092.23|VWA|von Willebrand factor type A domain|m.115035:47-177
comp16529_c0	0	64	0	7.18	8.64E-08	1.31E-06	7.992056853	up	-7.992056853	down	1.324564696	yes	OK	_	_	_	_	_
comp16540_c0	0	39	0	9.49	3.54E-06	3.52E-05	7.281086969	up	-7.281086969	down	0.611345117	yes	OK	_	_	_	_	_
comp16542_c0	0	25	0	6.39	7.45E-05	0.00050953	6.64472603	up	-6.64472603	down	-0.028764389	yes	OK	_	_	_	_	_
comp16546_c0	1	26	0.74	8.07	0.000385253	0.002081648	4.367815726	up	-4.367815726	down	0.082592415	yes	OK	_	_	_	_	_
comp16554_c0	2	46	0.2	4.18	3.60E-05	0.000271396	4.335680122	up	-4.335680122	down	0.91110021	yes	OK	_	_	_	_	_
comp16558_c0	31	0	6.75	0	1.80E-05	0.000148194	-6.979425569	down	6.979425569	up	0.297501826	yes	OK	_	_	_	_	_
comp16559_c0	0	19	0	3.66	0.000390825	0.002081648	6.253343317	up	-6.253343317	down	-0.423763537	yes	OK	_	_	_	_	_
comp16567_c0	0	35	0	8.05	7.72E-06	7.02E-05	7.126027463	up	-7.126027463	down	0.455562073	yes	OK	_	_	_	_	_
comp165689_c0	0	32	0	4.46	1.45E-05	0.000121844	6.997712395	up	-6.997712395	down	0.326564939	yes	OK	_	_	_	_	_
comp165767_c0	0	58	0	3.68	1.94E-07	2.72E-06	7.850623934	up	-7.850623934	down	1.182796215	yes	OK	PREDICTED: neuroligin 4 isoform X1 [Apis mellifera]	_	_	NLGN	_
comp16585_c0	1	27	0.2	4.93	0.000305695	0.001696615	4.421749751	up	-4.421749751	down	0.134927086	yes	OK	_	_	_	_	_
comp16586_c0	17	0	7.3	0	0.000726851	0.003518633	-6.122076875	down	6.122076875	up	-0.571275376	yes	OK	_	_	_	_	_
comp16590_c0	0	19	0	6.67	0.000390825	0.002081648	6.253343317	up	-6.253343317	down	-0.423763537	yes	OK	_	_	_	_	_
comp16591_c0	0	37	0	8.83	5.19E-06	4.93E-05	7.205639421	up	-7.205639421	down	0.535558473	yes	OK	_	_	_	_	_
comp16609_c0	0	37	0	6.54	5.19E-06	4.93E-05	7.205639421	up	-7.205639421	down	0.535558473	yes	OK	_	_	_	_	_
comp16627_c0	0	22	0	7.39	0.000164799	0.001006917	6.462266246	up	-6.462266246	down	-0.212757234	yes	OK	_	_	_	_	_
comp16628_c0	0	27	0	6.21	4.53E-05	0.000331633	6.754688928	up	-6.754688928	down	0.082009582	yes	OK	_	_	_	_	_
comp16630_c0	0	41	0	8.04	2.45E-06	2.55E-05	7.352784208	up	-7.352784208	down	0.68334328	yes	OK	_	_	_	_	_
comp16633_c0	13	103	0.65	5.73	0.000229483	0.00134362	2.934997175	up	-2.934997175	down	2.183927734	yes	OK	forkhead domain-containing protein, putative [Ixodes scapularis]	RecName: Full=Forkhead box protein J1.2; Short=FoxJ1.2 [Xenopus (Silurana) tropicalis]	forkhead domain-containing protein, putative	FOXJ1	PF00250.13|Fork_head|Fork head domain|m.115073:191-283
comp16635_c0	0	41	0	4.61	2.45E-06	2.55E-05	7.352784208	up	-7.352784208	down	0.68334328	yes	OK	_	_	_	_	_
comp16646_c0	3	109	0.19	6.25	1.60E-07	2.30E-06	5.044762461	up	-5.044762461	down	2.131358622	yes	OK	_	_	_	_	_
comp166681_c0	0	19	0	2.67	0.000390825	0.002081648	6.253343317	up	-6.253343317	down	-0.423763537	yes	OK	_	_	_	_	_
comp16678_c0	95	17	7.76	1.26	0.00142796	0.006193169	-2.492260202	down	2.492260202	up	2.150449195	yes	OK	_	_	_	_	_
comp16680_c0	1	88	0.09	7.25	5.30E-08	8.46E-07	6.117003019	up	-6.117003019	down	1.799802546	yes	OK	_	_	_	_	_
comp16686_c0	1	60	0.16	8.83	1.24E-06	1.40E-05	5.566385998	up	-5.566385998	down	1.255761799	yes	OK	_	_	_	_	_
comp16696_c0	22	0	9	0	0.000164799	0.001006917	-6.489330426	down	6.489330426	up	-0.198419513	yes	OK	_	_	_	_	_
comp16700_c0	5	43	0.46	3.55	0.001005195	0.004627216	3.015670027	up	-3.015670027	down	0.912310629	yes	OK	_	_	_	_	_
comp16704_c0	2	30	0.4	5.34	0.000608346	0.003060767	3.723201024	up	-3.723201024	down	0.327619027	yes	OK	_	_	_	_	_
comp16705_c0	1	47	0.14	5.97	7.02E-06	6.49E-05	5.215754709	up	-5.215754709	down	0.910696645	yes	OK	_	_	_	_	_
comp16733_c0	0	32	0	6.51	1.45E-05	0.000121844	6.997712395	up	-6.997712395	down	0.326564939	yes	OK	_	_	_	_	_
comp16746_c0	0	35	0	8.68	7.72E-06	7.02E-05	7.126027463	up	-7.126027463	down	0.455562073	yes	OK	_	_	_	_	_
comp167474_c0	0	25	0	5.75	7.45E-05	0.00050953	6.64472603	up	-6.64472603	down	-0.028764389	yes	OK	_	_	_	_	_
comp167502_c0	1	25	0.13	2.95	0.000488131	0.002557198	4.311786853	up	-4.311786853	down	0.028283123	yes	OK	_	_	_	_	_
comp167571_c0	0	40	0	5.37	2.94E-06	3.00E-05	7.317380933	up	-7.317380933	down	0.647793924	yes	OK	_	_	_	_	_
comp167583_c0	0	29	0	4.26	2.82E-05	0.000219877	6.856860739	up	-6.856860739	down	0.184866642	yes	OK	_	_	_	_	_
comp167599_c0	0	14	0	6.05	0.001996045	0.008161167	5.819509144	up	-5.819509144	down	-0.863312243	yes	OK	_	_	_	_	_
comp167614_c0	0	36	0	3.16	6.32E-06	5.88E-05	7.166382524	up	-7.166382524	down	0.496115538	yes	OK	_	_	_	_	_
comp16761_c0	0	55	0	8.34	2.57E-07	3.48E-06	7.774343538	up	-7.774343538	down	1.10631516	yes	OK	_	_	_	_	_
comp167629_c0	0	21	0	5.17	0.00021796	0.001279863	6.395930987	up	-6.395930987	down	-0.279713552	yes	OK	_	_	_	_	_
comp167638_c0	0	23	0	3.46	0.000125561	0.000797899	6.525685013	up	-6.525685013	down	-0.148777466	yes	OK	_	_	_	_	_
comp16764_c0	22	135	0.77	4.32	0.000638152	0.003195684	2.576558709	up	-2.576558709	down	2.620891041	yes	OK	_	_	_	_	_
comp167658_c0	2	66	0.13	3.96	2.74E-06	2.83E-05	4.85412488	up	-4.85412488	down	1.412503926	yes	OK	_	_	_	_	_
comp167715_c0	0	24	0	5.16	9.64E-05	0.00063696	6.586432977	up	-6.586432977	down	-0.087520679	yes	OK	_	_	_	_	_
comp16772_c0	0	15.97	0	5.92	0.001006409	0.004627216	6.008957397	up	-6.008957397	down	-0.671110697	yes	OK	_	_	_	_	_
comp16775_c0	28	0	8.94	0	3.57E-05	0.000269316	-6.833808619	down	6.833808619	up	0.150323315	yes	OK	_	_	_	_	_
comp167841_c0	0	18	0	4.61	0.000530405	0.002690979	6.176391073	up	-6.176391073	down	-0.501582733	yes	OK	_	_	_	_	_
comp167893_c0	15	0	3.27	0	0.001408973	0.006130576	-5.944263741	down	5.944263741	up	-0.752273774	yes	OK	_	_	_	_	_
comp16790_c0	26	1	2.65	0.09	0.000385253	0.002081648	-4.4168243	down	4.4168243	up	0.097151985	yes	OK	_	_	_	_	_
comp167945_c0	0	16	0	2.6	0.001006409	0.004627216	6.008957397	up	-6.008957397	down	-0.671110697	yes	OK	_	_	_	_	_
comp167977_c0	20	0	2.64	0	0.000290613	0.001626825	-6.353431809	down	6.353431809	up	-0.336251134	yes	OK	_	_	_	_	_
comp16797_c0	0	40	0	8.05	2.94E-06	3.00E-05	7.317380933	up	-7.317380933	down	0.647793924	yes	OK	_	_	_	_	_
comp167987_c0	0	22	0	4.15	0.000164799	0.001006917	6.462266246	up	-6.462266246	down	-0.212757234	yes	OK	_	_	_	_	_
comp168004_c0	18	0	3.94	0	0.000530405	0.002690979	-6.203387847	down	6.203387847	up	-0.488617033	yes	OK	_	_	_	_	_
comp168108_c0	0	18	0	3.03	0.000530405	0.002690979	6.176391073	up	-6.176391073	down	-0.501582733	yes	OK	_	_	_	_	_
comp168135_c0	0	18	0	2.6	0.000530405	0.002690979	6.176391073	up	-6.176391073	down	-0.501582733	yes	OK	_	_	_	_	_
comp16813_c0	0	45	0	7.16	1.22E-06	1.38E-05	7.48630055	up	-7.48630055	down	0.817368995	yes	OK	_	_	_	_	_
comp168188_c0	0	28	0	4.15	3.57E-05	0.000269316	6.806679122	up	-6.806679122	down	0.134356335	yes	OK	_	_	_	_	_
comp168200_c0	0	24	0	4.56	9.64E-05	0.00063696	6.586432977	up	-6.586432977	down	-0.087520679	yes	OK	_	_	_	_	_
comp16824_c0	0	29	0	8.11	2.82E-05	0.000219877	6.856860739	up	-6.856860739	down	0.184866642	yes	OK	_	_	_	_	_
comp168259_c0	2	43	0.15	2.89	5.78E-05	0.000410126	4.23893202	up	-4.23893202	down	0.818213232	yes	OK	hyperpolarization-activated ion channel [Cancer borealis]	RecName: Full=Potassium/sodium hyperpolarization-activated cyclic nucleotide-gated channel 2; AltName: Full=Brain cyclic nucleotide-gated channel 2; Short=BCNG-2; A	_	HCN2	_
comp16825_c0	5	53	0.56	5.34	0.000259049	0.001500051	3.315736565	up	-3.315736565	down	1.184556319	yes	OK	_	_	_	_	_
comp168314_c0	0	36	0	5.13	6.32E-06	5.88E-05	7.166382524	up	-7.166382524	down	0.496115538	yes	OK	_	_	_	_	_
comp168340_c0	0	18	0	3.11	0.000530405	0.002690979	6.176391073	up	-6.176391073	down	-0.501582733	yes	OK	_	_	_	_	_
comp16837_c0	0	27	0	4.26	4.53E-05	0.000331633	6.754688928	up	-6.754688928	down	0.082009582	yes	OK	_	_	_	_	_
comp16841_c0	32	0	7.9	0	1.45E-05	0.000121844	-7.024871935	down	7.024871935	up	0.343409205	yes	OK	_	_	_	_	_
comp168439_c0	28	2	3.04	0.2	0.000921321	0.004383545	-3.675984759	down	3.675984759	up	0.248994548	yes	OK	_	_	_	_	_
comp16843_c0	0	93	0	6.84	3.58E-09	7.67E-08	8.529447564	up	-8.529447564	down	1.862886537	yes	OK	_	_	_	_	_
comp16846_c0	82	2	6.51	0.14	3.89E-07	5.07E-06	-5.217829088	down	5.217829088	up	1.737839072	yes	OK	_	_	_	_	_
comp168495_c0	0	29	0	4.8	2.82E-05	0.000219877	6.856860739	up	-6.856860739	down	0.184866642	yes	OK	_	_	_	_	_
comp168517_c0	2	34	0.26	4.03	0.000277936	0.001600998	3.902356662	up	-3.902356662	down	0.497094707	yes	OK	_	_	_	_	_
comp16857_c0	0	50	0	5.34	5.43E-07	6.72E-06	7.637498831	up	-7.637498831	down	0.969071935	yes	OK	_	_	_	_	_
comp168667_c0	0	33	0	2.88	1.17E-05	0.000100725	7.041764384	up	-7.041764384	down	0.370860186	yes	OK	_	_	_	_	_
comp168732_c0	0	34	0	5.21	9.48E-06	8.40E-05	7.084511028	up	-7.084511028	down	0.413833679	yes	OK	_	_	_	_	_
comp16877_c0	0	28	0	2.75	3.57E-05	0.000269316	6.806679122	up	-6.806679122	down	0.134356335	yes	OK	_	_	_	_	_
comp168789_c0	0	28	0	5.1	3.57E-05	0.000269316	6.806679122	up	-6.806679122	down	0.134356335	yes	OK	_	_	_	_	PF00060.21|Lig_chan|Ligand-gated ion channel|m.71444:24-80
comp168830_c0	0	19	0	4.99	0.000390825	0.002081648	6.253343317	up	-6.253343317	down	-0.423763537	yes	OK	_	_	_	_	_
comp16885_c0	0	34	0	8.01	9.48E-06	8.40E-05	7.084511028	up	-7.084511028	down	0.413833679	yes	OK	_	_	_	_	_
comp16887_c0	57	9	5.61	0.8	0.001644254	0.007078865	-2.656692547	down	2.656692547	up	1.387034419	yes	OK	PREDICTED: CD209 antigen-like protein E isoform X1 [Poecilia reticulata]	_	_	MUC2	PF00059.16|Lectin_C|Lectin C-type domain|m.115069:130-235
comp168893_c0	2	24	0.23	2.47	0.00222798	0.00902518	3.404278611	up	-3.404278611	down	0.028878531	yes	OK	_	_	_	_	_
comp16897_c0	0	52	0	5.18	4.00E-07	5.14E-06	7.693803666	up	-7.693803666	down	1.025547025	yes	OK	_	_	_	_	_
comp169051_c0	1	24	0.2	4.33	0.000621965	0.003120013	4.253493799	up	-4.253493799	down	-0.028155786	yes	OK	_	_	_	_	_
comp16912_c0	0	34	0	6.68	9.48E-06	8.40E-05	7.084511028	up	-7.084511028	down	0.413833679	yes	OK	_	_	_	_	_
comp169131_c0	0	15	0	4.53	0.001408973	0.006130576	5.917340726	up	-5.917340726	down	-0.764004645	yes	OK	hypothetical protein [Burkholderia cenocepacia]	RecName: Full=Glycine, alanine and asparagine-rich protein; Flags: Precursor	_	_	_
comp169202_c0	0	36	0	3.54	6.32E-06	5.88E-05	7.166382524	up	-7.166382524	down	0.496115538	yes	OK	_	_	_	_	_
comp169339_c0	0	18	0	4.18	0.000530405	0.002690979	6.176391073	up	-6.176391073	down	-0.501582733	yes	OK	_	_	_	_	_
comp16937_c0	0	14	0	8.97	0.001996045	0.008161167	5.819509144	up	-5.819509144	down	-0.863312243	yes	OK	_	_	_	_	_
comp16941_c1	0	74	0	5.19	2.56E-08	4.40E-07	8.200744253	up	-8.200744253	down	1.533671336	yes	OK	_	_	_	_	_
comp169491_c0	0	24	0	3.92	9.64E-05	0.00063696	6.586432977	up	-6.586432977	down	-0.087520679	yes	OK	_	_	_	_	_
comp169700_c0	0	17	0	3.44	0.000726851	0.003518633	6.095101837	up	-6.095101837	down	-0.583851716	yes	OK	_	_	_	_	_
comp169729_c0	0	38	0	4.02	4.28E-06	4.16E-05	7.243856342	up	-7.243856342	down	0.573950125	yes	OK	_	_	_	_	_
comp16976_c0	0	36	0	4.32	6.32E-06	5.88E-05	7.166382524	up	-7.166382524	down	0.496115538	yes	OK	_	_	_	_	_
comp16978_c0	0	52	0	9.04	4.00E-07	5.14E-06	7.693803666	up	-7.693803666	down	1.025547025	yes	OK	_	_	_	_	_
comp169820_c0	0	21	0	2.98	0.00021796	0.001279863	6.395930987	up	-6.395930987	down	-0.279713552	yes	OK	hypothetical protein M514_20419, partial [Trichuris suis]	_	_	_	_
comp16995_c0	0	19	0	4.1	0.000390825	0.002081648	6.253343317	up	-6.253343317	down	-0.423763537	yes	OK	_	_	_	_	_
comp16997_c0	0	37	0	4.46	5.19E-06	4.93E-05	7.205639421	up	-7.205639421	down	0.535558473	yes	OK	_	_	_	_	_
comp17005_c0	61	6	6.22	0.55	0.000184741	0.001122536	-3.319550293	down	3.319550293	up	1.409739998	yes	OK	_	_	_	_	_
comp17009_c0	1	25	0.25	5.55	0.000488131	0.002557198	4.311786853	up	-4.311786853	down	0.028283123	yes	OK	_	_	_	_	_
comp17020_c0	0	22	0	5.92	0.000164799	0.001006917	6.462266246	up	-6.462266246	down	-0.212757234	yes	OK	_	_	_	_	_
comp17023_c0	0	49	0	8.95	6.35E-07	7.73E-06	7.608500341	up	-7.608500341	down	0.939982156	yes	OK	_	_	_	_	_
comp17036_c0	2	62	0.25	7.12	4.47E-06	4.33E-05	4.764281581	up	-4.764281581	down	1.325218793	yes	OK	_	_	_	_	PF01607.19|CBM_14|Chitin binding Peritrophin-A domain|m.115227:170-221
comp17046_c0	0	38	0	6.15	4.28E-06	4.16E-05	7.243856342	up	-7.243856342	down	0.573950125	yes	OK	_	_	_	_	_
comp17052_c0	0	15	0	3.58	0.001408973	0.006130576	5.917340726	up	-5.917340726	down	-0.764004645	yes	OK	_	_	_	_	_
comp170535_c0	0	30	0	4.01	2.25E-05	0.000180136	6.90535539	up	-6.90535539	down	0.233665085	yes	OK	_	_	_	_	_
comp170594_c0	0	20	0	2.89	0.000290613	0.001626825	6.326398004	up	-6.326398004	down	-0.349937146	yes	OK	_	_	_	_	_
comp17060_c0	0	21.37	0	8.08	0.00021796	0.001279863	6.395930987	up	-6.395930987	down	-0.279713552	yes	OK	_	_	_	_	_
comp170616_c0	0	47	0	3.06	8.76E-07	1.03E-05	7.548693887	up	-7.548693887	down	0.879979338	yes	OK	_	_	_	_	PF02892.10|zf-BED|BED zinc finger|m.21607:43-92
comp17061_c0	0	30	0	7.82	2.25E-05	0.000180136	6.90535539	up	-6.90535539	down	0.233665085	yes	OK	putative oxysterol-binding protein 1A [Danaus plexippus]	RecName: Full=Oxysterol-binding protein-related protein 1; Short=ORP-1; Short=OSBP-related protein 1 [Homo sapiens]	_	_	_
comp170642_c0	0	33	0	2.8	1.17E-05	0.000100725	7.041764384	up	-7.041764384	down	0.370860186	yes	OK	Sox14 protein [Scylla paramamosain]	RecName: Full=Putative transcription factor SOX-14 [Drosophila melanogaster]	similar to Putative transcription factor SOX-14	SOX4_11_12	PF00505.14|HMG_box|HMG (high mobility group) box|m.21615:48-116;PF09011.5|HMG_box_2|HMG-box domain|m.21615:45-115
comp170656_c0	0	16	0	4.26	0.001006409	0.004627216	6.008957397	up	-6.008957397	down	-0.671110697	yes	OK	Putative sodium-coupled neutral amino acid transporter 11 [Crassostrea gigas]	RecName: Full=Putative sodium-coupled neutral amino acid transporter 11; AltName: Full=Solute carrier family 38 member 11 [Macaca fascicularis]	_	SLC38A11	PF01490.13|Aa_trans|Transmembrane amino acid transporter protein|m.21612:22-92
comp17077_c0	16	95	0.92	4.94	0.001194285	0.005416992	2.524154137	up	-2.524154137	down	2.121169056	yes	OK	_	_	_	_	_
comp17092_c0	0	71	0	4.93	3.63E-08	6.06E-07	8.141245182	up	-8.141245182	down	1.474061137	yes	OK	_	_	_	_	_
comp17094_c0	0	19	0	6.58	0.000390825	0.002081648	6.253343317	up	-6.253343317	down	-0.423763537	yes	OK	_	_	_	_	_
comp17095_c0	3	73	0.23	5	4.28E-06	4.16E-05	4.468045237	up	-4.468045237	down	1.572943741	yes	OK	PREDICTED: progestin and adipoQ receptor family member 4 [Tribolium castaneum]	_	GA27228	_	_
comp17108_c0	52	1	5.47	0.1	3.29E-06	3.33E-05	-5.410002776	down	5.410002776	up	1.072474623	yes	OK	_	_	_	_	_
comp17125_c0	0	59	0	6.81	1.68E-07	2.39E-06	7.875180047	up	-7.875180047	down	1.207413883	yes	OK	_	_	_	_	_
comp17127_c0	4	109	0.3	7.38	4.83E-07	6.09E-06	4.657491478	up	-4.657491478	down	2.144369231	yes	OK	hypothetical protein TcasGA2_TC009676 [Tribolium castaneum]	_	_	NRXN	PF02210.19|Laminin_G_2|Laminin G domain|m.115110:50-182;PF00054.18|Laminin_G_1|Laminin G domain|m.115110:50-156
comp17129_c0	109	5	5.45	0.23	1.08E-06	1.24E-05	-4.405860906	down	4.405860906	up	2.178507716	yes	OK	_	_	_	_	_
comp17141_c0	0	29	0	5.5	2.82E-05	0.000219877	6.856860739	up	-6.856860739	down	0.184866642	yes	OK	_	_	_	_	_
comp17143_c0	9	100	0.56	5.61	4.17E-05	0.000311046	3.411037396	up	-3.411037396	down	2.093530254	yes	OK	_	_	_	_	_
comp171482_c0	0	19	0	3.37	0.000390825	0.002081648	6.253343317	up	-6.253343317	down	-0.423763537	yes	OK	_	_	_	_	_
comp17148_c0	0	20	0	4.61	0.000290613	0.001626825	6.326398004	up	-6.326398004	down	-0.349937146	yes	OK	_	_	_	_	_
comp171509_c0	0	14	0	5.27	0.001996045	0.008161167	5.819509144	up	-5.819509144	down	-0.863312243	yes	OK	_	_	_	_	_
comp17151_c0	0	55	0	9	2.57E-07	3.48E-06	7.774343538	up	-7.774343538	down	1.10631516	yes	OK	_	_	_	_	_
comp171526_c0	0	16	0	5.22	0.001006409	0.004627216	6.008957397	up	-6.008957397	down	-0.671110697	yes	OK	_	_	_	_	_
comp17158_c0	0	27	0	6.53	4.53E-05	0.000331633	6.754688928	up	-6.754688928	down	0.082009582	yes	OK	_	_	_	_	_
comp17168_c0	0	25	0	8.72	7.45E-05	0.00050953	6.64472603	up	-6.64472603	down	-0.028764389	yes	OK	_	_	_	_	_
comp17171_c0	0	31	0	8.9	1.80E-05	0.000148194	6.952272818	up	-6.952272818	down	0.28086398	yes	OK	_	_	_	_	_
comp17184_c0	0	76	0	5.96	2.04E-08	3.60E-07	8.239089356	up	-8.239089356	down	1.572084775	yes	OK	_	_	_	_	_
comp17190_c0	0	63	0	6.67	9.84E-08	1.47E-06	7.969426721	up	-7.969426721	down	1.301883868	yes	OK	_	_	_	_	_
comp17191_c0	0	46	0	8.24	1.03E-06	1.19E-05	7.517834488	up	-7.517834488	down	0.849014203	yes	OK	_	_	_	_	_
comp171949_c0	0	21	0	2.53	0.00021796	0.001279863	6.395930987	up	-6.395930987	down	-0.279713552	yes	OK	_	_	_	_	_
comp17204_c0	0	24	0	4.47	9.64E-05	0.00063696	6.586432977	up	-6.586432977	down	-0.087520679	yes	OK	_	_	_	_	_
comp17222_c0	0	61	0	8.03	1.28E-07	1.87E-06	7.923072851	up	-7.923072851	down	1.255422675	yes	OK	_	_	_	_	_
comp172260_c0	0	51	0	4.84	4.66E-07	5.89E-06	7.665925911	up	-7.665925911	down	0.997586108	yes	OK	_	_	_	_	_
comp17231_c0	0	56	0	9.47	2.23E-07	3.07E-06	7.800221069	up	-7.800221069	down	1.132262401	yes	OK	_	_	_	_	_
comp17235_c0	0	73	0	12.84	2.87E-08	4.89E-07	8.181182616	up	-8.181182616	down	1.514073859	yes	OK	_	_	_	_	_
comp17250_c0	0	37	0	7.01	5.19E-06	4.93E-05	7.205639421	up	-7.205639421	down	0.535558473	yes	OK	_	_	_	_	_
comp17271_c0	0	35	0	7.44	7.72E-06	7.02E-05	7.126027463	up	-7.126027463	down	0.455562073	yes	OK	_	_	_	_	_
comp17287_c0	0	18	0	9.17	0.000530405	0.002690979	6.176391073	up	-6.176391073	down	-0.501582733	yes	OK	_	_	_	_	_
comp172895_c0	0	17	0	4.67	0.000726851	0.003518633	6.095101837	up	-6.095101837	down	-0.583851716	yes	OK	PREDICTED: glucose dehydrogenase [acceptor]	_	_	_	_
comp172938_c0	0	15	0	4.67	0.001408973	0.006130576	5.917340726	up	-5.917340726	down	-0.764004645	yes	OK	_	_	_	_	_
comp173023_c0	0	15	0	3.49	0.001408973	0.006130576	5.917340726	up	-5.917340726	down	-0.764004645	yes	OK	hypothetical protein LOTGIDRAFT_91668, partial [Lottia gigantea]	_	_	_	_
comp173029_c0	0	15	0	3.49	0.001408973	0.006130576	5.917340726	up	-5.917340726	down	-0.764004645	yes	OK	_	_	_	_	_
comp173063_c0	1	62.03	0.05	2.91	9.57E-07	1.12E-05	5.61349677	up	-5.61349677	down	1.302214858	yes	OK	_	_	_	_	_
comp173291_c0	0	15	0	2.41	0.001408973	0.006130576	5.917340726	up	-5.917340726	down	-0.764004645	yes	OK	_	_	_	_	_
comp173347_c0	0	17	0	4.17	0.000726851	0.003518633	6.095101837	up	-6.095101837	down	-0.583851716	yes	OK	_	_	_	_	_
comp173371_c0	2	30	0.21	2.87	0.000608346	0.003060767	3.723201024	up	-3.723201024	down	0.327619027	yes	OK	_	_	_	_	_
comp17338_c0	0	45	0	8.01	1.22E-06	1.38E-05	7.48630055	up	-7.48630055	down	0.817368995	yes	OK	_	_	_	_	_
comp173397_c0	0	14	0	5.51	0.001996045	0.008161167	5.819509144	up	-5.819509144	down	-0.863312243	yes	OK	_	_	_	_	_
comp173430_c0	0	28	0	2.97	3.57E-05	0.000269316	6.806679122	up	-6.806679122	down	0.134356335	yes	OK	_	_	_	_	PF10545.4|MADF_DNA_bdg|Alcohol dehydrogenase transcription factor Myb/SANT-like|m.83006:10-94
comp17343_c0	0	33	0	9.23	1.17E-05	0.000100725	7.041764384	up	-7.041764384	down	0.370860186	yes	OK	_	_	_	_	_
comp17345_c0	0	34	0	8.3	9.48E-06	8.40E-05	7.084511028	up	-7.084511028	down	0.413833679	yes	OK	_	_	_	_	_
comp173470_c0	0	33	0	2.99	1.17E-05	0.000100725	7.041764384	up	-7.041764384	down	0.370860186	yes	OK	PREDICTED: eclosion hormone-like [Acyrthosiphon pisum]	RecName: Full=Eclosion hormone; AltName: Full=EH; AltName: Full=Ecdysis activator; Flags: Precursor [Bombyx mori]	_	_	_
comp173482_c0	3	47	0.29	4.15	9.86E-05	0.000650785	3.835556507	up	-3.835556507	down	0.970248208	yes	OK	_	_	_	_	_
comp17348_c0	20	0	4.39	0	0.000290613	0.001626825	-6.353431809	down	6.353431809	up	-0.336251134	yes	OK	_	_	_	_	_
comp173515_c0	0	18	0	4.35	0.000530405	0.002690979	6.176391073	up	-6.176391073	down	-0.501582733	yes	OK	_	_	_	_	_
comp173557_c0	0	17	0	2.64	0.000726851	0.003518633	6.095101837	up	-6.095101837	down	-0.583851716	yes	OK	_	_	_	_	_
comp17357_c0	15	83	1.14	5.73	0.002059862	0.008404495	2.421534778	up	-2.421534778	down	1.941829527	yes	OK	_	_	_	_	_
comp17360_c0	0	19	0	6.79	0.000390825	0.002081648	6.253343317	up	-6.253343317	down	-0.423763537	yes	OK	hypothetical protein YQE_08620, partial [Dendroctonus ponderosae]	RecName: Full=Solute carrier family 26 member 6; AltName: Full=Anion exchange transporter; AltName: Full=Chloride-formate exchanger; AltName: Full=Pendrin-L1; Alt	_	K14453	PF00916.15|Sulfate_transp|Sulfate transporter family|m.115078:10-70
comp17368_c0	0	22	0	4.64	0.000164799	0.001006917	6.462266246	up	-6.462266246	down	-0.212757234	yes	OK	_	_	_	_	_
comp17374_c0	0	16	0	6.14	0.001006409	0.004627216	6.008957397	up	-6.008957397	down	-0.671110697	yes	OK	_	_	_	_	_
comp173851_c0	0	58	0	3.67	1.94E-07	2.72E-06	7.850623934	up	-7.850623934	down	1.182796215	yes	OK	_	_	_	_	_
comp17398_c0	0	21	0	10.97	0.00021796	0.001279863	6.395930987	up	-6.395930987	down	-0.279713552	yes	OK	_	_	_	_	_
comp174003_c0	0	23	0	3.81	0.000125561	0.000797899	6.525685013	up	-6.525685013	down	-0.148777466	yes	OK	_	_	_	_	_
comp17400_c0	0	31	0	7.35	1.80E-05	0.000148194	6.952272818	up	-6.952272818	down	0.28086398	yes	OK	_	_	_	_	_
comp174038_c0	2	25	0.37	4.15	0.001774106	0.007556431	3.462571664	up	-3.462571664	down	0.083175213	yes	OK	_	_	_	_	_
comp17406_c0	0	42.2	0	4.81	2.05E-06	2.18E-05	7.387339467	up	-7.387339467	down	0.718036539	yes	OK	_	_	_	_	_
comp17416_c0	0	100	0	7.81	1.90E-09	4.29E-08	8.633871609	up	-8.633871609	down	1.967442313	yes	OK	_	_	_	_	_
comp174186_c0	0	16	0	6.26	0.001006409	0.004627216	6.008957397	up	-6.008957397	down	-0.671110697	yes	OK	_	_	_	_	_
comp174203_c0	15	0	5.86	0	0.001408973	0.006130576	-5.944263741	down	5.944263741	up	-0.752273774	yes	OK	_	_	_	_	_
comp174283_c0	0	45	0	3.79	1.22E-06	1.38E-05	7.48630055	up	-7.48630055	down	0.817368995	yes	OK	innexin 4 [Cancer borealis]	RecName: Full=Innexin shaking-B; AltName: Full=Protein passover [Drosophila melanogaster]	_	_	PF00876.13|Innexin|Innexin|m.114918:18-183
comp17429_c0	1	52	0.07	3.47	3.29E-06	3.33E-05	5.360864488	up	-5.360864488	down	1.053351859	yes	OK	PREDICTED: protein enabled homolog [Latimeria chalumnae]	_	_	ENAH, MENA	_
comp174315_c0	0	35	0	2.97	7.72E-06	7.02E-05	7.126027463	up	-7.126027463	down	0.455562073	yes	OK	_	_	_	_	_
comp17433_c0	0	31	0	4.73	1.80E-05	0.000148194	6.952272818	up	-6.952272818	down	0.28086398	yes	OK	_	_	_	_	_
comp17434_c0	0	54	0	7.62	2.97E-07	3.95E-06	7.747993352	up	-7.747993352	down	1.079892206	yes	OK	_	_	_	_	_
comp174419_c0	0	36	0	3.66	6.32E-06	5.88E-05	7.166382524	up	-7.166382524	down	0.496115538	yes	OK	_	_	_	_	_
comp174454_c0	24	2	2.82	0.21	0.00222798	0.00902518	-3.45569866	down	3.45569866	up	0.041969496	yes	OK	_	_	_	_	_
comp174495_c0	1	43	0.12	4.58	1.34E-05	0.000115128	5.088147209	up	-5.088147209	down	0.785441853	yes	OK	_	_	_	_	_
comp174888_c0	0	34	0	4.14	9.48E-06	8.40E-05	7.084511028	up	-7.084511028	down	0.413833679	yes	OK	_	_	_	_	_
comp17497_c0	0	25	0	3.26	7.45E-05	0.00050953	6.64472603	up	-6.64472603	down	-0.028764389	yes	OK	_	_	_	_	_
comp17499_c0	0	32	0	4.24	1.45E-05	0.000121844	6.997712395	up	-6.997712395	down	0.326564939	yes	OK	arrestin 112 [Metapenaeus ensis]	RecName: Full=Arrestin homolog	_	ARR2	_
comp17505_c0	24	2	4.48	0.34	0.00222798	0.00902518	-3.45569866	down	3.45569866	up	0.041969496	yes	OK	_	_	_	_	_
comp17507_c0	0	34	0	9.41	9.48E-06	8.40E-05	7.084511028	up	-7.084511028	down	0.413833679	yes	OK	_	_	_	_	_
comp175090_c0	0	18	0	4.89	0.000530405	0.002690979	6.176391073	up	-6.176391073	down	-0.501582733	yes	OK	_	_	_	_	_
comp17512_c0	0	32	0	3.31	1.45E-05	0.000121844	6.997712395	up	-6.997712395	down	0.326564939	yes	OK	_	_	_	_	_
comp17513_c0	0	17	0	5.76	0.000726851	0.003518633	6.095101837	up	-6.095101837	down	-0.583851716	yes	OK	PREDICTED: chondroitin sulfate N-acetylgalactosaminyltransferase 1-like [Takifugu rubripes]	RecName: Full=Chondroitin sulfate N-acetylgalactosaminyltransferase 2; AltName: Full=Chondroitin beta-1,4-N-acetylgalactosaminyltransferase 2; Short=Beta4GalNAcT-2	_	CSGALNACT1_2	PF05679.11|CHGN|Chondroitin N-acetylgalactosaminyltransferase|m.115039:15-104
comp17514_c0	0	74	0	9.51	2.56E-08	4.40E-07	8.200744253	up	-8.200744253	down	1.533671336	yes	OK	_	_	_	_	_
comp17518_c0	1	41	0.09	3.49	1.89E-05	0.000155338	5.019845031	up	-5.019845031	down	0.718479	yes	OK	_	_	_	_	_
comp17523_c0	2	26	0.53	6.17	0.001419505	0.006159439	3.518600538	up	-3.518600538	down	0.135497801	yes	OK	_	_	_	_	_
comp175259_c0	0	22	0	3.09	0.000164799	0.001006917	6.462266246	up	-6.462266246	down	-0.212757234	yes	OK	_	_	_	_	_
comp175263_c0	0	23	0	4.72	0.000125561	0.000797899	6.525685013	up	-6.525685013	down	-0.148777466	yes	OK	_	_	_	_	_
comp17532_c0	0	29	0	4.57	2.82E-05	0.000219877	6.856860739	up	-6.856860739	down	0.184866642	yes	OK	_	_	_	_	_
comp17536_c0	43	6	3.66	0.46	0.001969439	0.008161167	-2.817517333	down	2.817517333	up	0.957045877	yes	OK	_	_	_	_	_
comp175424_c0	0	16	0	1.7	0.001006409	0.004627216	6.008957397	up	-6.008957397	down	-0.671110697	yes	OK	PREDICTED: RNA-binding protein 24-like [Acyrthosiphon pisum]	RecName: Full=RNA-binding protein 38; AltName: Full=CLL-associated antigen KW-5; AltName: Full=HSRNASEB; AltName: Full=RNA-binding motif protein 38; AltName: Full	similar to RNA binding motif protein 24	_	PF00076.17|RRM_1|RNA recognition motif. (a.k.a. RRM, RBD, or RNP domain)|m.114895:55-120;PF14259.1|RRM_6|RNA recognition motif (a.k.a. RRM, RBD, or RNP domain)|m.114895:55-122;PF13893.1|RRM_5|RNA recognition motif. (a.k.a. RRM, RBD, or RNP domain)|m.114895:69-128
comp175431_c0	0	27	0	4.68	4.53E-05	0.000331633	6.754688928	up	-6.754688928	down	0.082009582	yes	OK	_	_	_	_	_
comp17554_c0	0	23	0	6.82	0.000125561	0.000797899	6.525685013	up	-6.525685013	down	-0.148777466	yes	OK	PREDICTED: alkylglycerol monooxygenase [Tribolium castaneum]	RecName: Full=Alkylglycerol monooxygenase; AltName: Full=Transmembrane protein 195	_	AGMO	_
comp17561_c0	5	40	0.43	3.1	0.001565549	0.006754426	2.911964573	up	-2.911964573	down	0.819479237	yes	OK	_	_	_	_	_
comp175746_c0	0	19	0	3.84	0.000390825	0.002081648	6.253343317	up	-6.253343317	down	-0.423763537	yes	OK	_	_	_	_	_
comp17575_c0	0	20	0	5.16	0.000290613	0.001626825	6.326398004	up	-6.326398004	down	-0.349937146	yes	OK	_	_	_	_	_
comp17584_c0	0	18	0	3.82	0.000530405	0.002690979	6.176391073	up	-6.176391073	down	-0.501582733	yes	OK	_	_	_	_	_
comp17585_c0	14	0	5.62	0	0.001996045	0.008161167	-5.846400671	down	5.846400671	up	-0.852041409	yes	OK	_	_	_	_	_
comp17604_c0	0	18	0	3.45	0.000530405	0.002690979	6.176391073	up	-6.176391073	down	-0.501582733	yes	OK	_	_	_	_	_
comp17607_c0	0	30	0	3.52	2.25E-05	0.000180136	6.90535539	up	-6.90535539	down	0.233665085	yes	OK	_	_	_	_	_
comp17613_c0	0	143	0	12.51	7.62E-11	2.38E-09	9.148794267	up	-9.148794267	down	2.482853802	yes	OK	_	_	_	_	_
comp17614_c0	3	66	0.18	3.51	9.39E-06	8.40E-05	4.323141867	up	-4.323141867	down	1.433832303	yes	OK	_	_	_	_	_
comp176169_c0	0	26	0	3.99	5.79E-05	0.000410126	6.700754904	up	-6.700754904	down	0.027687685	yes	OK	_	_	_	_	_
comp17631_c0	0	20	0	6.57	0.000290613	0.001626825	6.326398004	up	-6.326398004	down	-0.349937146	yes	OK	_	_	_	_	_
comp17632_c0	0	18	0	5.11	0.000530405	0.002690979	6.176391073	up	-6.176391073	down	-0.501582733	yes	OK	_	_	_	_	_
comp176339_c0	0	35	0	4.06	7.72E-06	7.02E-05	7.126027463	up	-7.126027463	down	0.455562073	yes	OK	_	_	_	_	_
comp17636_c0	0	26	0	5.59	5.79E-05	0.000410126	6.700754904	up	-6.700754904	down	0.027687685	yes	OK	hypothetical protein L798_00981 [Zootermopsis nevadensis]	_	_	_	_
comp17644_c0	35	0	4.04	0	7.72E-06	7.02E-05	-7.153205061	down	7.153205061	up	0.47298056	yes	OK	_	_	_	_	_
comp17648_c0	0	27	0	2.97	4.53E-05	0.000331633	6.754688928	up	-6.754688928	down	0.082009582	yes	OK	_	_	_	_	_
comp17649_c0	0	17	0	4.1	0.000726851	0.003518633	6.095101837	up	-6.095101837	down	-0.583851716	yes	OK	_	_	_	_	_
comp176516_c0	0	29	0	3.74	2.82E-05	0.000219877	6.856860739	up	-6.856860739	down	0.184866642	yes	OK	_	_	_	_	_
comp17673_c0	0	58	0	10.04	1.94E-07	2.72E-06	7.850623934	up	-7.850623934	down	1.182796215	yes	OK	_	_	_	_	_
comp17679_c0	6	75	0.32	3.61	5.25E-05	0.000380085	3.562984757	up	-3.562984757	down	1.665498937	yes	OK	_	_	_	_	_
comp17681_c0	0	19	0	5.73	0.000390825	0.002081648	6.253343317	up	-6.253343317	down	-0.423763537	yes	OK	_	_	_	_	_
comp17698_c0	1	131	0.11	12.81	1.64E-09	3.75E-08	6.689639557	up	-6.689639557	down	2.367679747	yes	OK	_	_	_	_	_
comp17712_c0	0	15	0	3.92	0.001408973	0.006130576	5.917340726	up	-5.917340726	down	-0.764004645	yes	OK	_	_	_	_	_
comp17725_c0	0	90	0	8.41	4.77E-09	9.94E-08	8.482271991	up	-8.482271991	down	1.815647008	yes	OK	_	_	_	_	_
comp17727_c0	40	2	4.83	0.22	9.50E-05	0.00063696	-4.186758784	down	4.186758784	up	0.735697725	yes	OK	cell wall-plasma membrane linker protein [Arabidopsis thaliana]	_	_	_	_
comp17731_c0	0	19	0	3.37	0.000390825	0.002081648	6.253343317	up	-6.253343317	down	-0.423763537	yes	OK	_	_	_	_	_
comp17751_c0	0	88	0	13.77	5.80E-09	1.19E-07	8.449942196	up	-8.449942196	down	1.78327169	yes	OK	_	_	_	_	_
comp177552_c0	1	34	0.11	3.29	6.91E-05	0.000484572	4.75157185	up	-4.75157185	down	0.456060536	yes	OK	_	_	_	_	_
comp17770_c0	0	98	0	11.24	2.26E-09	5.05E-08	8.604799379	up	-8.604799379	down	1.938334716	yes	OK	_	_	_	_	_
comp17787_c0	0	23	0	5.12	0.000125561	0.000797899	6.525685013	up	-6.525685013	down	-0.148777466	yes	OK	_	_	_	_	_
comp17794_c0	0	85	0	11.46	7.83E-09	1.54E-07	8.400047116	up	-8.400047116	down	1.733303531	yes	OK	_	_	_	_	_
comp177958_c0	0	17	0	3.35	0.000726851	0.003518633	6.095101837	up	-6.095101837	down	-0.583851716	yes	OK	_	_	_	_	_
comp17795_c0	37	2	8.12	0.39	0.000160239	0.000998191	-4.07500358	down	4.07500358	up	0.628512316	yes	OK	_	_	_	_	_
comp17796_c0	0	28	0	4.68	3.57E-05	0.000269316	6.806679122	up	-6.806679122	down	0.134356335	yes	OK	_	_	_	_	_
comp17797_c0	0	26	0	7.12	5.79E-05	0.000410126	6.700754904	up	-6.700754904	down	0.027687685	yes	OK	_	_	_	_	_
comp17800_c0	0	41	0	3.98	2.45E-06	2.55E-05	7.352784208	up	-7.352784208	down	0.68334328	yes	OK	_	_	_	_	PF07716.10|bZIP_2|Basic region leucine zipper|m.115052:199-250
comp17803_c0	0	84	0	7.59	8.67E-09	1.68E-07	8.383024445	up	-8.383024445	down	1.716255119	yes	OK	_	_	_	_	_
comp17821_c0	0	60	0	8.03	1.47E-07	2.11E-06	7.899325176	up	-7.899325176	down	1.231618149	yes	OK	_	_	_	_	_
comp17838_c0	0	37	0	9.85	5.19E-06	4.93E-05	7.205639421	up	-7.205639421	down	0.535558473	yes	OK	_	_	_	_	_
comp17852_c0	2	32	0.31	4.5	0.000408153	0.002164745	3.815558029	up	-3.815558029	down	0.414848924	yes	OK	_	_	_	_	_
comp17868_c0	0	73	0	8.94	2.87E-08	4.89E-07	8.181182616	up	-8.181182616	down	1.514073859	yes	OK	_	_	_	_	_
comp17872_c0	39	2	4.28	0.2	0.000112765	0.000736012	-4.150460489	down	4.150460489	up	0.700845204	yes	OK	_	_	_	_	_
comp17873_c0	62	8	2.44	0.29	0.000575736	0.002906355	-2.942509917	down	2.942509917	up	1.472495383	yes	OK	PREDICTED: cytoplasmic dynein 2 heavy chain 1-like [Aplysia californica]	RecName: Full=Cytoplasmic dynein 2 heavy chain 1; AltName: Full=Dynein heavy chain isotype 1B [Tripneustes gratilla]	_	DYNC2H, DNCH2	PF08393.8|DHC_N2|Dynein heavy chain, N-terminal region 2|m.115306:4-251;PF12774.2|AAA_6|Hydrolytic ATP binding site of dynein motor region D1|m.115306:382-610
comp17874_c0	0	43	0	6.8	1.72E-06	1.86E-05	7.421086387	up	-7.421086387	down	0.751913991	yes	OK	_	_	_	_	_
comp178754_c0	23	0	4.45	0	0.000125561	0.000797899	-6.55276242	down	6.55276242	up	-0.134136625	yes	OK	_	_	_	_	_
comp178758_c0	16	0	2.54	0	0.001006409	0.004627216	-6.035908024	down	6.035908024	up	-0.658945348	yes	OK	_	_	_	_	_
comp17876_c0	0	19	0	3.44	0.000390825	0.002081648	6.253343317	up	-6.253343317	down	-0.423763537	yes	OK	_	_	_	_	_
comp178836_c0	2	35	0.21	3.3	0.000230561	0.001346891	3.943873097	up	-3.943873097	down	0.536520552	yes	OK	_	_	_	_	_
comp178862_c0	1	36	0.12	3.8	4.69E-05	0.000342103	4.833443346	up	-4.833443346	down	0.536039536	yes	OK	_	_	_	_	_
comp178868_c0	0	20	0	3.47	0.000290613	0.001626825	6.326398004	up	-6.326398004	down	-0.349937146	yes	OK	_	_	_	_	_
comp178905_c0	2	37	0.25	4.11	0.000160239	0.000998191	4.023485054	up	-4.023485054	down	0.612274748	yes	OK	_	_	_	_	_
comp178910_c0	0	14	0	3.23	0.001996045	0.008161167	5.819509144	up	-5.819509144	down	-0.863312243	yes	OK	_	_	_	_	_
comp17892_c0	0	40	0	6.56	2.94E-06	3.00E-05	7.317380933	up	-7.317380933	down	0.647793924	yes	OK	_	_	_	_	_
comp17898_c0	0	15	0	5.02	0.001408973	0.006130576	5.917340726	up	-5.917340726	down	-0.764004645	yes	OK	_	_	_	_	_
comp17901_c0	1	32	0.12	3.37	0.000103439	0.000679423	4.664773217	up	-4.664773217	down	0.371377358	yes	OK	_	_	_	_	_
comp17902_c0	0	18	0	3.35	0.000530405	0.002690979	6.176391073	up	-6.176391073	down	-0.501582733	yes	OK	_	_	_	_	_
comp179051_c0	0	26	0	3.52	5.79E-05	0.000410126	6.700754904	up	-6.700754904	down	0.027687685	yes	OK	_	_	_	_	_
comp17907_c0	0	129	0	16.11	1.95E-10	5.48E-09	9.000425995	up	-9.000425995	down	2.334368109	yes	OK	_	_	_	_	PF05699.9|Dimer_Tnp_hAT|hAT family C-terminal dimerisation region|m.114980:132-198
comp17910_c0	22	0	4.47	0	0.000164799	0.001006917	-6.489330426	down	6.489330426	up	-0.198419513	yes	OK	_	_	_	_	_
comp179145_c0	0	23	0	3.39	0.000125561	0.000797899	6.525685013	up	-6.525685013	down	-0.148777466	yes	OK	_	_	_	_	_
comp179157_c0	0	19	0	3.74	0.000390825	0.002081648	6.253343317	up	-6.253343317	down	-0.423763537	yes	OK	Ves G 5 allergen precursor, putative [Pediculus humanus corporis]	_	_	_	_
comp179160_c0	24	0	3.17	0	9.64E-05	0.00063696	-6.61352252	down	6.61352252	up	-0.072590498	yes	OK	PREDICTED: organic cation transporter protein [Acyrthosiphon pisum]	_	_	_	_
comp179254_c0	0	37	0	3.74	5.19E-06	4.93E-05	7.205639421	up	-7.205639421	down	0.535558473	yes	OK	_	_	_	_	_
comp179316_c0	0	15	0	5.39	0.001408973	0.006130576	5.917340726	up	-5.917340726	down	-0.764004645	yes	OK	_	_	_	_	_
comp179333_c0	0	23	0	2.83	0.000125561	0.000797899	6.525685013	up	-6.525685013	down	-0.148777466	yes	OK	_	_	_	_	_
comp179357_c0	0	14	0	4.38	0.001996045	0.008161167	5.819509144	up	-5.819509144	down	-0.863312243	yes	OK	_	_	_	_	_
comp179379_c0	0	23	0	5.06	0.000125561	0.000797899	6.525685013	up	-6.525685013	down	-0.148777466	yes	OK	_	_	_	_	_
comp179453_c0	0	29	0	3.09	2.82E-05	0.000219877	6.856860739	up	-6.856860739	down	0.184866642	yes	OK	_	_	_	_	_
comp179456_c0	0	24	0	2.6	9.64E-05	0.00063696	6.586432977	up	-6.586432977	down	-0.087520679	yes	OK	_	_	_	_	_
comp17948_c0	1	37	0.15	5.05	3.89E-05	0.000291213	4.872700243	up	-4.872700243	down	0.574422936	yes	OK	_	_	_	_	_
comp179527_c0	0	27	0	3.18	4.53E-05	0.000331633	6.754688928	up	-6.754688928	down	0.082009582	yes	OK	_	_	_	_	_
comp17955_c0	0	34	0	5.95	9.48E-06	8.40E-05	7.084511028	up	-7.084511028	down	0.413833679	yes	OK	_	_	_	_	_
comp17961_c0	16	91	0.53	2.81	0.001581076	0.006819798	2.462261178	up	-2.462261178	down	2.068391543	yes	OK	hypothetical protein AaeL_AAEL014653 [Aedes aegypti]	_	_	_	_
comp179648_c0	0	24	0	3.54	9.64E-05	0.00063696	6.586432977	up	-6.586432977	down	-0.087520679	yes	OK	_	_	_	_	_
comp179649_c0	4	41	0.38	3.55	0.000622182	0.003120013	3.252375846	up	-3.252375846	down	0.819057282	yes	OK	_	_	_	_	_
comp17964_c0	0	17	0	7.15	0.000726851	0.003518633	6.095101837	up	-6.095101837	down	-0.583851716	yes	OK	hypothetical protein L798_11882 [Zootermopsis nevadensis]	RecName: Full=Putative zinc finger protein ENSP00000344568	_	KRAB	_
comp17965_c0	0	15	0	5.24	0.001408973	0.006130576	5.917340726	up	-5.917340726	down	-0.764004645	yes	OK	_	_	_	_	_
comp179692_c0	0	20	0	3.63	0.000290613	0.001626825	6.326398004	up	-6.326398004	down	-0.349937146	yes	OK	_	_	_	_	_
comp179697_c0	0	17	0	3.05	0.000726851	0.003518633	6.095101837	up	-6.095101837	down	-0.583851716	yes	OK	_	_	_	_	_
comp179699_c0	0	24	0	2.48	9.64E-05	0.00063696	6.586432977	up	-6.586432977	down	-0.087520679	yes	OK	_	_	_	_	_
comp17971_c0	0	91.04	0	6.82	4.33E-09	9.09E-08	8.498169202	up	-8.498169202	down	1.831566094	yes	OK	_	_	_	_	_
comp179752_c0	0	20	0	4.35	0.000290613	0.001626825	6.326398004	up	-6.326398004	down	-0.349937146	yes	OK	_	_	_	_	_
comp17981_c0	0	28	0	3.39	3.57E-05	0.000269316	6.806679122	up	-6.806679122	down	0.134356335	yes	OK	_	_	_	_	_
comp17985_c0	5	40	0.94	12.68	0.001565549	0.006754426	2.911964573	up	-2.911964573	down	0.819479237	yes	OK	hypothetical protein DAPPUDRAFT_1192 [Daphnia pulex]	_	_	_	PF00001.16|7tm_1|7 transmembrane receptor (rhodopsin family)|m.115316:82-142
comp17988_c0	0	35	0	3	7.72E-06	7.02E-05	7.126027463	up	-7.126027463	down	0.455562073	yes	OK	_	_	_	_	_
comp179943_c0	0	14	0	4.78	0.001996045	0.008161167	5.819509144	up	-5.819509144	down	-0.863312243	yes	OK	_	_	_	_	_
comp180018_c0	0	34	0	3.91	9.48E-06	8.40E-05	7.084511028	up	-7.084511028	down	0.413833679	yes	OK	_	_	_	_	_
comp18002_c0	0	16	0	4.72	0.001006409	0.004627216	6.008957397	up	-6.008957397	down	-0.671110697	yes	OK	_	_	_	_	_
comp180045_c0	0	18	0	3.7	0.000530405	0.002690979	6.176391073	up	-6.176391073	down	-0.501582733	yes	OK	_	_	_	_	_
comp180048_c0	0	40	0	3.13	2.94E-06	3.00E-05	7.317380933	up	-7.317380933	down	0.647793924	yes	OK	tyramine/octopamine receptor [Macrobrachium rosenbergii]	RecName: Full=Octopamine receptor	_	HTR1	PF00001.16|7tm_1|7 transmembrane receptor (rhodopsin family)|m.82816:1-304
comp180111_c0	0	26	0	3.09	5.79E-05	0.000410126	6.700754904	up	-6.700754904	down	0.027687685	yes	OK	_	_	_	_	_
comp180143_c0	2	41	0.23	4.31	8.03E-05	0.000546425	4.170629842	up	-4.170629842	down	0.752784891	yes	OK	_	_	_	_	_
comp180165_c0	0	18	0	4.3	0.000530405	0.002690979	6.176391073	up	-6.176391073	down	-0.501582733	yes	OK	_	_	_	_	_
comp18017_c0	0	34	0	3.55	9.48E-06	8.40E-05	7.084511028	up	-7.084511028	down	0.413833679	yes	OK	_	_	_	_	_
comp18018_c0	4	127	0.12	3.34	1.33E-07	1.93E-06	4.877519425	up	-4.877519425	down	2.357268774	yes	OK	_	_	_	_	_
comp18020_c0	0	56	0	5.13	2.23E-07	3.07E-06	7.800221069	up	-7.800221069	down	1.132262401	yes	OK	_	_	_	_	_
comp18036_c0	0	22	0	5.74	0.000164799	0.001006917	6.462266246	up	-6.462266246	down	-0.212757234	yes	OK	serine protease [Aedes aegypti]	_	_	_	_
comp18042_c0	143	2	13.79	0.17	3.50E-09	7.53E-08	-6.018294356	down	6.018294356	up	2.526595275	yes	OK	_	_	_	_	_
comp180440_c0	0	15	0	3.46	0.001408973	0.006130576	5.917340726	up	-5.917340726	down	-0.764004645	yes	OK	_	_	_	_	_
comp18073_c0	1	37	0.11	3.61	3.89E-05	0.000291213	4.872700243	up	-4.872700243	down	0.574422936	yes	OK	_	_	_	_	_
comp18082_c0	2	25	0.31	3.44	0.001774106	0.007556431	3.462571664	up	-3.462571664	down	0.083175213	yes	OK	_	_	_	_	_
comp180868_c0	0	18	0	5.31	0.000530405	0.002690979	6.176391073	up	-6.176391073	down	-0.501582733	yes	OK	_	_	_	_	_
comp180915_c0	0	19	0	3.86	0.000390825	0.002081648	6.253343317	up	-6.253343317	down	-0.423763537	yes	OK	_	_	_	_	_
comp180930_c0	60	4	3.56	0.22	4.16E-05	0.000310412	-3.851936624	down	3.851936624	up	1.344120574	yes	OK	_	_	_	_	_
comp180980_c0	0	20	0	6.16	0.000290613	0.001626825	6.326398004	up	-6.326398004	down	-0.349937146	yes	OK	_	_	_	_	_
comp181063_c0	0	31	0	3.17	1.80E-05	0.000148194	6.952272818	up	-6.952272818	down	0.28086398	yes	OK	_	_	_	_	_
comp18113_c0	0	22	0	4.15	0.000164799	0.001006917	6.462266246	up	-6.462266246	down	-0.212757234	yes	OK	_	_	_	_	_
comp18118_c0	1	28	0.21	5.27	0.000243817	0.001419991	4.473739944	up	-4.473739944	down	0.185425805	yes	OK	_	_	_	_	_
comp181217_c0	0	15	0	4.64	0.001408973	0.006130576	5.917340726	up	-5.917340726	down	-0.764004645	yes	OK	_	_	_	_	_
comp18125_c0	4	54	0.87	10.5	9.91E-05	0.000653467	3.64758499	up	-3.64758499	down	1.184204381	yes	OK	_	_	_	_	_
comp18132_c0	0	82.19	0	13.12	1.07E-08	2.02E-07	8.348364425	up	-8.348364425	down	1.681541375	yes	OK	_	_	_	_	_
comp18138_c0	0	17	0	3.82	0.000726851	0.003518633	6.095101837	up	-6.095101837	down	-0.583851716	yes	OK	_	_	_	_	_
comp18145_c0	0	43	0	4.26	1.72E-06	1.86E-05	7.421086387	up	-7.421086387	down	0.751913991	yes	OK	_	_	_	_	_
comp18148_c0	0	18	0	1.78	0.000530405	0.002690979	6.176391073	up	-6.176391073	down	-0.501582733	yes	OK	_	_	_	_	_
comp181600_c0	0	14	0	4.07	0.001996045	0.008161167	5.819509144	up	-5.819509144	down	-0.863312243	yes	OK	_	_	_	_	_
comp18162_c0	0	52	0	3.6	4.00E-07	5.14E-06	7.693803666	up	-7.693803666	down	1.025547025	yes	OK	_	_	_	_	_
comp18163_c0	45	2	3.92	0.16	4.20E-05	0.000313621	-4.355697186	down	4.355697186	up	0.898365502	yes	OK	Histidine decarboxylase [Acromyrmex echinatior]	RecName: Full=Histidine decarboxylase; Short=HDC [Drosophila melanogaster]	_	hdc, HDC	_
comp18164_c0	0	43	0	4.05	1.72E-06	1.86E-05	7.421086387	up	-7.421086387	down	0.751913991	yes	OK	_	_	_	_	_
comp18166_c0	1	50	0.1	4.3	4.42E-06	4.29E-05	5.304559653	up	-5.304559653	down	0.997972748	yes	OK	_	_	_	_	_
comp18169_c0	0	49	0	11	6.35E-07	7.73E-06	7.608500341	up	-7.608500341	down	0.939982156	yes	OK	_	_	_	_	_
comp18174_c0	0	37	0	7.51	5.19E-06	4.93E-05	7.205639421	up	-7.205639421	down	0.535558473	yes	OK	_	_	_	_	_
comp181768_c0	0	14	0	1.97	0.001996045	0.008161167	5.819509144	up	-5.819509144	down	-0.863312243	yes	OK	_	_	_	_	_
comp18179_c0	9	65	1.17	7.65	0.000880555	0.004203341	2.791503271	up	-2.791503271	down	1.536301908	yes	OK	_	_	_	_	_
comp18180_c0	0	22	0	3.31	0.000164799	0.001006917	6.462266246	up	-6.462266246	down	-0.212757234	yes	OK	_	_	_	_	_
comp18182_c0	0	33	0	3.06	1.17E-05	0.000100725	7.041764384	up	-7.041764384	down	0.370860186	yes	OK	_	_	_	_	_
comp181862_c0	0	31	0	2.9	1.80E-05	0.000148194	6.952272818	up	-6.952272818	down	0.28086398	yes	OK	_	_	_	_	_
comp18190_c0	1	50	0.11	4.78	4.42E-06	4.29E-05	5.304559653	up	-5.304559653	down	0.997972748	yes	OK	_	_	_	_	_
comp181939_c0	0	16	0	3.2	0.001006409	0.004627216	6.008957397	up	-6.008957397	down	-0.671110697	yes	OK	_	_	_	_	_
comp18195_c0	2	24	0.23	2.47	0.00222798	0.00902518	3.404278611	up	-3.404278611	down	0.028878531	yes	OK	PREDICTED: putative nuclease HARBI1-like [Amphimedon queenslandica]	_	_	_	PF13359.1|DDE_Tnp_4|DDE superfamily endonuclease|m.112361:7-64;PF04827.9|Plant_tran|Plant transposon protein|m.112361:11-65
comp18198_c0	33	3	17.88	1.44	0.000977184	0.004627216	-3.38105919	down	3.38105919	up	0.51224776	yes	OK	crustin 2 [Portunus trituberculatus]	_	_	_	_
comp18201_c0	1	98	0.13	11.83	2.10E-08	3.70E-07	6.271860202	up	-6.271860202	down	1.953193164	yes	OK	_	_	_	_	_
comp182069_c0	0	20	0	4.66	0.000290613	0.001626825	6.326398004	up	-6.326398004	down	-0.349937146	yes	OK	_	_	_	_	_
comp18207_c0	0	16	0	4.19	0.001006409	0.004627216	6.008957397	up	-6.008957397	down	-0.671110697	yes	OK	_	_	_	_	_
comp182162_c0	0	40	0	3.6	2.94E-06	3.00E-05	7.317380933	up	-7.317380933	down	0.647793924	yes	OK	hypothetical protein, conserved [Eimeria maxima]	_	_	SFRS12	_
comp18225_c0	0	20	0	3.91	0.000290613	0.001626825	6.326398004	up	-6.326398004	down	-0.349937146	yes	OK	_	_	_	_	_
comp182274_c0	1	35	0.11	3.49	5.69E-05	0.000410126	4.793088286	up	-4.793088286	down	0.496605146	yes	OK	_	_	_	_	_
comp182304_c0	0	27	0	2.99	4.53E-05	0.000331633	6.754688928	up	-6.754688928	down	0.082009582	yes	OK	_	_	_	_	_
comp182473_c0	0	33	0	2.47	1.17E-05	0.000100725	7.041764384	up	-7.041764384	down	0.370860186	yes	OK	_	_	_	_	_
comp18248_c0	62	2	4.18	0.12	3.49E-06	3.51E-05	-4.815873881	down	4.815873881	up	1.344770045	yes	OK	ecdysteroid receptor [Uca pugilator]	_	_	_	_
comp18262_c0	2	36	0.2	3.26	0.000191901	0.001162343	3.984228158	up	-3.984228158	down	0.5748957	yes	OK	_	_	_	_	_
comp18267_c0	2	55	0.57	13.91	9.79E-06	8.65E-05	4.592189171	up	-4.592189171	down	1.158464034	yes	OK	_	_	_	_	_
comp18277_c0	0	29	0	3.65	2.82E-05	0.000219877	6.856860739	up	-6.856860739	down	0.184866642	yes	OK	_	_	_	_	_
comp182809_c0	0	21	0	2.85	0.00021796	0.001279863	6.395930987	up	-6.395930987	down	-0.279713552	yes	OK	_	_	_	_	_
comp182825_c0	0	32	0	3.39	1.45E-05	0.000121844	6.997712395	up	-6.997712395	down	0.326564939	yes	OK	_	_	_	_	_
comp18285_c0	37	5	4.19	0.51	0.002484979	0.009960751	-2.853479423	down	2.853479423	up	0.734375803	yes	OK	_	_	_	_	_
comp18295_c0	14	0	4.32	0	0.001996045	0.008161167	-5.846400671	down	5.846400671	up	-0.852041409	yes	OK	_	_	_	_	_
comp18305_c0	0	35	0	4.63	7.72E-06	7.02E-05	7.126027463	up	-7.126027463	down	0.455562073	yes	OK	calcium activated chlorine channel, putative [Ixodes scapularis]	_	_	_	_
comp18316_c0	0	22	0	2.19	0.000164799	0.001006917	6.462266246	up	-6.462266246	down	-0.212757234	yes	OK	_	_	_	_	_
comp18317_c0	0	43	0	4.55	1.72E-06	1.86E-05	7.421086387	up	-7.421086387	down	0.751913991	yes	OK	_	_	_	_	_
comp18319_c0	0	23	0	4.26	0.000125561	0.000797899	6.525685013	up	-6.525685013	down	-0.148777466	yes	OK	_	_	_	_	_
comp18320_c0	0	21	0	4.05	0.00021796	0.001279863	6.395930987	up	-6.395930987	down	-0.279713552	yes	OK	_	_	_	_	_
comp18350_c0	0	37	0	9.39	5.19E-06	4.93E-05	7.205639421	up	-7.205639421	down	0.535558473	yes	OK	_	_	_	_	_
comp18353_c0	1	71	0.24	15.13	3.19E-07	4.22E-06	5.808306004	up	-5.808306004	down	1.49450506	yes	OK	_	_	_	_	_
comp18354_c0	38	3	4.26	0.3	0.000405979	0.00215573	-3.583178049	down	3.583178049	up	0.700397353	yes	OK	C-type lectin [Eriocheir sinensis]	_	_	_	PF00059.16|Lectin_C|Lectin C-type domain|m.112314:60-179
comp18357_c0	0	40	0	3.76	2.94E-06	3.00E-05	7.317380933	up	-7.317380933	down	0.647793924	yes	OK	_	_	_	_	_
comp18371_c0	0	32	0	2.74	1.45E-05	0.000121844	6.997712395	up	-6.997712395	down	0.326564939	yes	OK	_	_	_	_	_
comp18379_c0	1	110	0.1	9.64	7.70E-09	1.53E-07	6.438105755	up	-6.438105755	down	2.118020058	yes	OK	_	_	_	_	_
comp18385_c0	0	39	0	9.05	3.54E-06	3.52E-05	7.281086969	up	-7.281086969	down	0.611345117	yes	OK	_	_	_	_	_
comp18389_c0	0	29	0	6.55	2.82E-05	0.000219877	6.856860739	up	-6.856860739	down	0.184866642	yes	OK	_	_	_	_	_
comp184148_c0	0	17	0	5.52	0.000726851	0.003518633	6.095101837	up	-6.095101837	down	-0.583851716	yes	OK	_	_	_	_	_
comp184155_c0	0	26	0	3.84	5.79E-05	0.000410126	6.700754904	up	-6.700754904	down	0.027687685	yes	OK	RecName: Full=Arrestin homolog arrestin homolog [Locusta migratoria]	RecName: Full=Arrestin homolog	_	ARR2	PF02752.17|Arrestin_C|Arrestin (or S-antigen), C-terminal domain|m.74011:1-155
comp184162_c0	0	27	0	3.05	4.53E-05	0.000331633	6.754688928	up	-6.754688928	down	0.082009582	yes	OK	_	_	_	_	_
comp18427_c0	0	14	0	4.27	0.001996045	0.008161167	5.819509144	up	-5.819509144	down	-0.863312243	yes	OK	nicotinic acetylcholine receptor subunit a2 [Tribolium castaneum]	RecName: Full=Acetylcholine receptor subunit alpha-L1; Flags: Precursor	_	CHRNN	_
comp18428_c0	32	3	8.48	0.71	0.001175582	0.005338827	-3.337000819	down	3.337000819	up	0.471489804	yes	OK	_	_	_	_	_
comp18429_c0	2	30	0.46	6.17	0.000608346	0.003060767	3.723201024	up	-3.723201024	down	0.327619027	yes	OK	_	_	_	_	_
comp18434_c0	0	16	0	5.05	0.001006409	0.004627216	6.008957397	up	-6.008957397	down	-0.671110697	yes	OK	_	_	_	_	_
comp18435_c0	0	28	0	4.9	3.57E-05	0.000269316	6.806679122	up	-6.806679122	down	0.134356335	yes	OK	_	_	_	_	_
comp18449_c0	0	40	0	10.29	2.94E-06	3.00E-05	7.317380933	up	-7.317380933	down	0.647793924	yes	OK	_	_	_	_	_
comp18455_c0	27	1	3.22	0.11	0.000305695	0.001696615	-4.470767891	down	4.470767891	up	0.149753577	yes	OK	hypothetical protein [Mycobacterium tuberculosis]	_	_	_	_
comp184560_c0	1	26	0.09	2.15	0.000385253	0.002081648	4.367815726	up	-4.367815726	down	0.082592415	yes	OK	_	_	_	_	_
comp18457_c0	0	31	0	5.56	1.80E-05	0.000148194	6.952272818	up	-6.952272818	down	0.28086398	yes	OK	_	_	_	_	_
comp18458_c0	1	64	0.06	3.38	7.42E-07	8.90E-06	5.659117676	up	-5.659117676	down	1.347217418	yes	OK	_	_	_	_	_
comp18467_c0	0	13.68	0	3.84	0.001996045	0.008161167	5.819509144	up	-5.819509144	down	-0.863312243	yes	OK	_	_	_	_	_
comp18475_c0	0	62	0	12.61	1.12E-07	1.66E-06	7.946435947	up	-7.946435947	down	1.278840457	yes	OK	_	_	_	_	_
comp18487_c0	0	32	0	3.15	1.45E-05	0.000121844	6.997712395	up	-6.997712395	down	0.326564939	yes	OK	_	_	_	_	_
comp18491_c0	2	52	0.16	3.67	1.48E-05	0.00012482	4.511649299	up	-4.511649299	down	1.080634246	yes	OK	_	_	_	_	_
comp18510_c0	0	39	0	11.28	3.54E-06	3.52E-05	7.281086969	up	-7.281086969	down	0.611345117	yes	OK	_	_	_	_	_
comp18513_c0	0	25	0	6	7.45E-05	0.00050953	6.64472603	up	-6.64472603	down	-0.028764389	yes	OK	_	_	_	_	_
comp18529_c0	0	41	0	5.32	2.45E-06	2.55E-05	7.352784208	up	-7.352784208	down	0.68334328	yes	OK	_	_	_	_	_
comp185317_c0	3	69	0.16	3.42	6.66E-06	6.18E-05	4.387033246	up	-4.387033246	down	1.495102455	yes	OK	nicotinic acetylcholine receptor subunit alpha 3 [Danaus plexippus]	RecName: Full=Acetylcholine receptor subunit alpha-like; AltName: Full=MARA1; Flags: Precursor	_	CHRNN	PF02931.18|Neur_chan_LBD|Neurotransmitter-gated ion-channel ligand binding domain|m.74019:183-227
comp185333_c0	0	17	0	3.18	0.000726851	0.003518633	6.095101837	up	-6.095101837	down	-0.583851716	yes	OK	_	_	_	_	_
comp185365_c0	0	26	0	2.47	5.79E-05	0.000410126	6.700754904	up	-6.700754904	down	0.027687685	yes	OK	_	_	_	_	_
comp18536_c0	0	54	0	11.13	2.97E-07	3.95E-06	7.747993352	up	-7.747993352	down	1.079892206	yes	OK	_	_	_	_	_
comp185385_c0	0	15	0	4.41	0.001408973	0.006130576	5.917340726	up	-5.917340726	down	-0.764004645	yes	OK	_	_	_	_	_
comp185391_c0	39	2	2.94	0.14	0.000112765	0.000736012	-4.150460489	down	4.150460489	up	0.700845204	yes	OK	hypothetical protein DAPPUDRAFT_20079 [Daphnia pulex]	RecName: Full=Neurexin-3b; AltName: Full=Neurexin IIIb-alpha; AltName: Full=Neurexin-3b-alpha; Flags: Precursor [Danio rerio]	_	NRXN	PF02210.19|Laminin_G_2|Laminin G domain|m.74057:15-128;PF02210.19|Laminin_G_2|Laminin G domain|m.74057:222-352;PF00054.18|Laminin_G_1|Laminin G domain|m.74057:17-128;PF00054.18|Laminin_G_1|Laminin G domain|m.74057:222-324;PF00008.22|EGF|EGF-like domain|m.74057:156-186
comp185392_c0	0	18	0	3.65	0.000530405	0.002690979	6.176391073	up	-6.176391073	down	-0.501582733	yes	OK	_	_	_	_	_
comp185396_c0	1	20	0.11	2.06	0.001743679	0.007454798	3.993458826	up	-3.993458826	down	-0.279045871	yes	OK	_	_	_	_	_
comp18539_c0	0	21	0	3.68	0.00021796	0.001279863	6.395930987	up	-6.395930987	down	-0.279713552	yes	OK	_	_	_	_	_
comp185429_c0	1	22	0.11	2.28	0.001028032	0.004708755	4.129327069	up	-4.129327069	down	-0.148140697	yes	OK	_	_	_	_	_
comp18545_c0	0	52	0	5.9	4.00E-07	5.14E-06	7.693803666	up	-7.693803666	down	1.025547025	yes	OK	_	_	_	_	_
comp185503_c0	19	0	2.7	0	0.000390825	0.002081648	-6.280359569	down	6.280359569	up	-0.410428445	yes	OK	PREDICTED: tubulin beta-2B chain-like isoform 1 [Oryzias latipes]	RecName: Full=Tubulin beta chain; AltName: Full=Beta-tubulin [Sus scrofa]	beta-tubulin, putative; Tubulin is the major constituent of microtubules. It binds two moles [...]	TUBB	PF03953.12|Tubulin_C|Tubulin C-terminal domain|m.74037:42-163
comp185553_c0	1	22	0.16	3.25	0.001028032	0.004708755	4.129327069	up	-4.129327069	down	-0.148140697	yes	OK	PREDICTED: uncharacterized protein LOC656848 isoform X1 [Tribolium castaneum]	RecName: Full=U8-agatoxin-Ao1a; Short=U8-AGTX-Ao1a; AltName: Full=AgorTX_B6; Flags: Precursor	conserved hypothetical protein	_	_
comp185561_c0	0	20	0	3.16	0.000290613	0.001626825	6.326398004	up	-6.326398004	down	-0.349937146	yes	OK	_	_	_	_	_
comp185568_c0	0	17	0	3.7	0.000726851	0.003518633	6.095101837	up	-6.095101837	down	-0.583851716	yes	OK	_	_	_	_	_
comp185603_c0	1	58	0.06	3.25	1.63E-06	1.79E-05	5.517684756	up	-5.517684756	down	1.207761551	yes	OK	conserved hypothetical protein [Pediculus humanus corporis]	RecName: Full=Sodium/potassium/calcium exchanger Nckx30C; AltName: Full=Na(+)/K(+)/Ca(2+)-exchange protein Nckx30C [Drosophila melanogaster]	sodium/potassium/calcium exchanger Nckx30C ortholog	SLC24A2, NCKX2	PF01699.19|Na_Ca_ex|Sodium/calcium exchanger protein|m.74048:127-257
comp185638_c0	0	23	0	2.79	0.000125561	0.000797899	6.525685013	up	-6.525685013	down	-0.148777466	yes	OK	_	_	_	_	_
comp18565_c0	0	30	0	5.7	2.25E-05	0.000180136	6.90535539	up	-6.90535539	down	0.233665085	yes	OK	_	_	_	_	_
comp185703_c0	0	14	0	2.68	0.001996045	0.008161167	5.819509144	up	-5.819509144	down	-0.863312243	yes	OK	_	_	_	_	_
comp185713_c0	0	15	0	3.27	0.001408973	0.006130576	5.917340726	up	-5.917340726	down	-0.764004645	yes	OK	_	_	_	_	_
comp185715_c0	0	25	0	3.05	7.45E-05	0.00050953	6.64472603	up	-6.64472603	down	-0.028764389	yes	OK	_	_	_	_	_
comp185751_c0	0	17	0	4.01	0.000726851	0.003518633	6.095101837	up	-6.095101837	down	-0.583851716	yes	OK	_	_	_	_	_
comp185770_c0	0	22	0	3.77	0.000164799	0.001006917	6.462266246	up	-6.462266246	down	-0.212757234	yes	OK	_	_	_	_	_
comp185790_c0	0	19	0	3.84	0.000390825	0.002081648	6.253343317	up	-6.253343317	down	-0.423763537	yes	OK	_	_	_	_	_
comp185812_c0	0	26	0	3.9	5.79E-05	0.000410126	6.700754904	up	-6.700754904	down	0.027687685	yes	OK	_	_	_	_	_
comp18586_c0	6	46	0.49	4.05	0.001306465	0.005898574	2.860775048	up	-2.860775048	down	1.027834142	yes	OK	_	_	_	_	_
comp185888_c0	3	30	0.43	3.9	0.001718425	0.007374595	3.192218011	up	-3.192218011	down	0.37241157	yes	OK	_	_	_	_	_
comp18599_c0	16	0	2.91	0	0.001006409	0.004627216	-6.035908024	down	6.035908024	up	-0.658945348	yes	OK	_	_	_	_	_
comp186049_c0	1	30	0.18	4.97	0.000157376	0.000982717	4.572416213	up	-4.572416213	down	0.281401326	yes	OK	_	_	_	_	_
comp18606_c0	3	59.04	0.19	3.33	2.20E-05	0.000179135	4.162042668	up	-4.162042668	down	1.279845361	yes	OK	_	_	_	_	_
comp186073_c0	0	21	0	3.1	0.00021796	0.001279863	6.395930987	up	-6.395930987	down	-0.279713552	yes	OK	_	_	_	_	_
comp186082_c0	0	14	0	3.24	0.001996045	0.008161167	5.819509144	up	-5.819509144	down	-0.863312243	yes	OK	_	_	_	_	_
comp18610_c0	2	41	0.26	4.79	8.03E-05	0.000546425	4.170629842	up	-4.170629842	down	0.752784891	yes	OK	_	_	_	_	_
comp186175_c0	0	16	0	4.32	0.001006409	0.004627216	6.008957397	up	-6.008957397	down	-0.671110697	yes	OK	_	_	_	_	_
comp186179_c0	0	15	0	3.45	0.001408973	0.006130576	5.917340726	up	-5.917340726	down	-0.764004645	yes	OK	_	_	_	_	_
comp186202_c0	0	20	0	3.44	0.000290613	0.001626825	6.326398004	up	-6.326398004	down	-0.349937146	yes	OK	_	_	_	_	_
comp186266_c0	0	28	0	4.21	3.57E-05	0.000269316	6.806679122	up	-6.806679122	down	0.134356335	yes	OK	_	_	_	_	_
comp186277_c0	0	16	0	3.45	0.001006409	0.004627216	6.008957397	up	-6.008957397	down	-0.671110697	yes	OK	_	_	_	_	_
comp186357_c0	0	20	0	3.39	0.000290613	0.001626825	6.326398004	up	-6.326398004	down	-0.349937146	yes	OK	_	_	_	_	_
comp186402_c0	0	23	0	5.04	0.000125561	0.000797899	6.525685013	up	-6.525685013	down	-0.148777466	yes	OK	_	_	_	_	_
comp18641_c0	1	23	0.28	5.72	0.000797167	0.003822867	4.192745836	up	-4.192745836	down	-0.086898313	yes	OK	_	_	_	_	_
comp18643_c0	0	14	0	4.81	0.001996045	0.008161167	5.819509144	up	-5.819509144	down	-0.863312243	yes	OK	_	_	_	_	_
comp186455_c0	0	18	0	4.88	0.000530405	0.002690979	6.176391073	up	-6.176391073	down	-0.501582733	yes	OK	_	_	_	_	_
comp18650_c0	0	23	0	5.9	0.000125561	0.000797899	6.525685013	up	-6.525685013	down	-0.148777466	yes	OK	_	_	_	_	_
comp18663_c0	29	0	3.67	0	2.82E-05	0.000219877	-6.883998517	down	6.883998517	up	0.201066372	yes	OK	_	_	_	_	_
comp186753_c0	0	16	0	4.12	0.001006409	0.004627216	6.008957397	up	-6.008957397	down	-0.671110697	yes	OK	_	_	_	_	_
comp186911_c0	2	24	0.29	3.14	0.00222798	0.00902518	3.404278611	up	-3.404278611	down	0.028878531	yes	OK	_	_	_	_	_
comp18715_c0	0	29	0	3.36	2.82E-05	0.000219877	6.856860739	up	-6.856860739	down	0.184866642	yes	OK	_	_	_	_	_
comp187163_c0	0	24	0	3.17	9.64E-05	0.00063696	6.586432977	up	-6.586432977	down	-0.087520679	yes	OK	_	_	_	_	_
comp18716_c0	22	0	4.91	0	0.000164799	0.001006917	-6.489330426	down	6.489330426	up	-0.198419513	yes	OK	_	_	_	_	_
comp18723_c0	25	2	3.55	0.26	0.001774106	0.007556431	-3.514002889	down	3.514002889	up	0.096570026	yes	OK	_	_	_	_	_
comp187245_c0	0	23	0	2.82	0.000125561	0.000797899	6.525685013	up	-6.525685013	down	-0.148777466	yes	OK	_	_	_	_	_
comp18725_c0	94.15	12	16.54	1.89	0.000248171	0.001442574	-2.970767018	down	2.970767018	up	2.0718304	yes	OK	Ribosome-binding protein 1 [Columba livia]	RecName: Full=Regulator of nonsense transcripts 3A; AltName: Full=Up-frameshift suppressor 3 homolog A [Danio rerio]	_	UPF3, RENT3	_
comp18726_c0	0	22	0	5.39	0.000164799	0.001006917	6.462266246	up	-6.462266246	down	-0.212757234	yes	OK	_	_	_	_	_
comp18728_c0	0	20	0	2.6	0.000290613	0.001626825	6.326398004	up	-6.326398004	down	-0.349937146	yes	OK	_	_	_	_	_
comp187291_c0	0	21	0	2.7	0.00021796	0.001279863	6.395930987	up	-6.395930987	down	-0.279713552	yes	OK	_	_	_	_	_
comp187344_c0	16	0	3.38	0	0.001006409	0.004627216	-6.035908024	down	6.035908024	up	-0.658945348	yes	OK	_	_	_	_	_
comp18734_c0	1	26	0.1	2.3	0.000385253	0.002081648	4.367815726	up	-4.367815726	down	0.082592415	yes	OK	_	_	_	_	_
comp18742_c0	2	49	0.16	3.64	2.29E-05	0.000182886	4.426345975	up	-4.426345975	down	0.998359344	yes	OK	_	_	_	_	_
comp187440_c0	0	21	0	3.92	0.00021796	0.001279863	6.395930987	up	-6.395930987	down	-0.279713552	yes	OK	_	_	_	_	_
comp18748_c0	78	14	7.62	1.27	0.001852364	0.007869462	-2.484216751	down	2.484216751	up	1.866388297	yes	OK	unknown [Dendroctonus ponderosae]	RecName: Full=Copper homeostasis protein cutC homolog [Homo sapiens]	_	cutC	PF03932.9|CutC|CutC family|m.112114:28-229
comp187608_c0	0	26	0	3.68	5.79E-05	0.000410126	6.700754904	up	-6.700754904	down	0.027687685	yes	OK	_	_	_	_	_
comp18760_c0	0	25	0	4.19	7.45E-05	0.00050953	6.64472603	up	-6.64472603	down	-0.028764389	yes	OK	_	_	_	_	_
comp18761_c0	0	30	0	3.99	2.25E-05	0.000180136	6.90535539	up	-6.90535539	down	0.233665085	yes	OK	_	_	_	_	_
comp18769_c0	0	45	0	11.77	1.22E-06	1.38E-05	7.48630055	up	-7.48630055	down	0.817368995	yes	OK	_	_	_	_	_
comp18773_c0	0	54	0	13.66	2.97E-07	3.95E-06	7.747993352	up	-7.747993352	down	1.079892206	yes	OK	_	_	_	_	_
comp18777_c0	0	84	0	10.63	8.67E-09	1.68E-07	8.383024445	up	-8.383024445	down	1.716255119	yes	OK	_	_	_	_	_
comp18792_c0	0	50	0	4.86	5.43E-07	6.72E-06	7.637498831	up	-7.637498831	down	0.969071935	yes	OK	_	_	_	_	_
comp18794_c0	0	41	0	6.95	2.45E-06	2.55E-05	7.352784208	up	-7.352784208	down	0.68334328	yes	OK	_	_	_	_	_
comp18800_c0	0	23	0	5.74	0.000125561	0.000797899	6.525685013	up	-6.525685013	down	-0.148777466	yes	OK	_	_	_	_	_
comp18804_c0	16	128	1.25	7.31	0.000150578	0.0009453	2.953312723	up	-2.953312723	down	2.49558257	yes	OK	PREDICTED: homeobox protein HMX3-A-like [Callorhinchus milii]	RecName: Full=Homeobox protein HMX3; AltName: Full=Homeobox protein H6 family member 3; AltName: Full=Homeobox protein Nkx-5.1	_	NKX5, HMX	PF00046.24|Homeobox|Homeobox domain|m.112281:2-37
comp18816_c0	0	60	0	9.31	1.47E-07	2.11E-06	7.899325176	up	-7.899325176	down	1.231618149	yes	OK	_	_	_	_	_
comp18824_c0	0	27	0	6.48	4.53E-05	0.000331633	6.754688928	up	-6.754688928	down	0.082009582	yes	OK	_	_	_	_	_
comp18830_c0	0	23	0	4.38	0.000125561	0.000797899	6.525685013	up	-6.525685013	down	-0.148777466	yes	OK	_	_	_	_	_
comp18839_c0	0	80	0	8.62	1.32E-08	2.44E-07	8.312851175	up	-8.312851175	down	1.645971199	yes	OK	_	_	_	_	_
comp18849_c0	0	104	0	9.52	1.34E-09	3.14E-08	8.690315446	up	-8.690315446	down	2.023952081	yes	OK	_	_	_	_	_
comp18857_c0	0	28	0	4.48	3.57E-05	0.000269316	6.806679122	up	-6.806679122	down	0.134356335	yes	OK	_	_	_	_	_
comp18858_c0	31	0	4.54	0	1.80E-05	0.000148194	-6.979425569	down	6.979425569	up	0.297501826	yes	OK	hypothetical protein ENH_00034930 [Eimeria necatrix]	RecName: Full=Lateral signaling target protein 2 homolog [Anopheles gambiae]	_	_	_
comp188642_c0	0	22	0	2.37	0.000164799	0.001006917	6.462266246	up	-6.462266246	down	-0.212757234	yes	OK	unknown [Dendroctonus ponderosae]	_	_	_	_
comp18877_c0	57	5	6.39	0.51	0.000139734	0.000879657	-3.473546779	down	3.473546779	up	1.297872807	yes	OK	_	_	_	_	PF00651.26|BTB|BTB/POZ domain|m.112070:31-135
comp18898_c0	0	26	0	6.78	5.79E-05	0.000410126	6.700754904	up	-6.700754904	down	0.027687685	yes	OK	_	_	_	_	_
comp18919_c0	0	37	0	3.58	5.19E-06	4.93E-05	7.205639421	up	-7.205639421	down	0.535558473	yes	OK	_	_	_	_	_
comp18923_c0	3	74	0.36	7.92	3.85E-06	3.80E-05	4.487606874	up	-4.487606874	down	1.591764532	yes	OK	AGAP002797-PA [Anopheles gambiae str. PEST]	_	_	_	_
comp18926_c0	14	0	3.26	0	0.001996045	0.008161167	-5.846400671	down	5.846400671	up	-0.852041409	yes	OK	_	_	_	_	_
comp18940_c0	0	44	0	3.94	1.45E-06	1.60E-05	7.454061921	up	-7.454061921	down	0.785013149	yes	OK	_	_	_	_	_
comp18958_c0	0	28	0	11.36	3.57E-05	0.000269316	6.806679122	up	-6.806679122	down	0.134356335	yes	OK	_	_	_	_	_
comp18959_c0	1	25	0.27	6.1	0.000488131	0.002557198	4.311786853	up	-4.311786853	down	0.028283123	yes	OK	_	_	_	_	_
comp189767_c0	0	14	0	2.15	0.001996045	0.008161167	5.819509144	up	-5.819509144	down	-0.863312243	yes	OK	_	_	_	_	_
comp18976_c0	0	41	0	3.97	2.45E-06	2.55E-05	7.352784208	up	-7.352784208	down	0.68334328	yes	OK	_	_	_	_	_
comp18987_c0	0	38	0	5.33	4.28E-06	4.16E-05	7.243856342	up	-7.243856342	down	0.573950125	yes	OK	_	_	_	_	_
comp190128_c0	15	0	3.8	0	0.001408973	0.006130576	-5.944263741	down	5.944263741	up	-0.752273774	yes	OK	_	_	_	_	_
comp190204_c0	0	32	0	3.05	1.45E-05	0.000121844	6.997712395	up	-6.997712395	down	0.326564939	yes	OK	_	_	_	_	_
comp19046_c0	0	33	0	4.05	1.17E-05	0.000100725	7.041764384	up	-7.041764384	down	0.370860186	yes	OK	_	_	_	_	_
comp190542_c0	0	19	0	2.09	0.000390825	0.002081648	6.253343317	up	-6.253343317	down	-0.423763537	yes	OK	_	_	_	_	_
comp190618_c0	0	67	0	4.36	5.90E-08	9.30E-07	8.057892291	up	-8.057892291	down	1.390541533	yes	OK	_	_	_	_	_
comp19067_c0	21	0	10.55	0	0.00021796	0.001279863	-6.422980694	down	6.422980694	up	-0.265693737	yes	OK	_	_	_	_	_
comp19068_c0	35	3	6.95	0.4	0.000681598	0.003399663	-3.465333946	down	3.465333946	up	0.590470166	yes	OK	_	_	_	_	_
comp190878_c0	0	15	0	2.28	0.001408973	0.006130576	5.917340726	up	-5.917340726	down	-0.764004645	yes	OK	_	_	_	_	_
comp19090_c0	0	117	0	10.41	4.69E-10	1.20E-08	8.859852347	up	-8.859852347	down	2.193667025	yes	OK	_	_	_	_	_
comp191077_c0	0	20	0	3.39	0.000290613	0.001626825	6.326398004	up	-6.326398004	down	-0.349937146	yes	OK	_	_	_	_	_
comp191155_c0	0	16	0	4.59	0.001006409	0.004627216	6.008957397	up	-6.008957397	down	-0.671110697	yes	OK	_	_	_	_	_
comp19118_c0	22	1	2.22	0.09	0.001028032	0.004708755	-4.17828878	down	4.17828878	up	-0.134772963	yes	OK	hypothetical protein DAPPUDRAFT_102881 [Daphnia pulex]	_	_	_	_
comp19122_c0	0	37	0	13.05	5.19E-06	4.93E-05	7.205639421	up	-7.205639421	down	0.535558473	yes	OK	_	_	_	_	_
comp19125_c0	0	48	0	5.43	7.45E-07	8.90E-06	7.578906999	up	-7.578906999	down	0.910293034	yes	OK	_	_	_	_	_
comp19126_c0	7	64	0.54	4.45	0.000320045	0.001771387	3.120797075	up	-3.120797075	down	1.476174525	yes	OK	_	_	_	_	_
comp19131_c0	0	26	0	7.44	5.79E-05	0.000410126	6.700754904	up	-6.700754904	down	0.027687685	yes	OK	_	_	_	_	_
comp191333_c0	0	14	0	3.67	0.001996045	0.008161167	5.819509144	up	-5.819509144	down	-0.863312243	yes	OK	_	_	_	_	_
comp19133_c0	1	77	0.09	6.48	1.63E-07	2.34E-06	5.924947194	up	-5.924947194	down	1.609781777	yes	OK	_	_	_	_	_
comp19143_c0	0	22	0	3	0.000164799	0.001006917	6.462266246	up	-6.462266246	down	-0.212757234	yes	OK	_	_	_	_	_
comp19150_c0	0	17	0	3.89	0.000726851	0.003518633	6.095101837	up	-6.095101837	down	-0.583851716	yes	OK	_	_	_	_	_
comp19155_c0	0	45	0	6.51	1.22E-06	1.38E-05	7.48630055	up	-7.48630055	down	0.817368995	yes	OK	_	_	_	_	_
comp19158_c0	0	32	0	10.01	1.45E-05	0.000121844	6.997712395	up	-6.997712395	down	0.326564939	yes	OK	_	_	_	_	_
comp19159_c0	4	43	0.28	2.76	0.000458791	0.002419186	3.320678024	up	-3.320678024	down	0.881617476	yes	OK	PREDICTED: protein tipE-like isoform X2 [Ceratitis capitata]	RecName: Full=Protein tipE; AltName: Full=Temperature-induced paralytic E [Drosophila melanogaster]	_	_	_
comp19162_c0	0	70.65	0	4	3.63E-08	6.06E-07	8.141245182	up	-8.141245182	down	1.474061137	yes	OK	_	_	_	_	_
comp191745_c0	37	0	3.82	0	5.19E-06	4.93E-05	-7.232827441	down	7.232827441	up	0.553326193	yes	OK	_	_	_	_	_
comp19175_c0	0	14	0	3.97	0.001996045	0.008161167	5.819509144	up	-5.819509144	down	-0.863312243	yes	OK	_	_	_	_	_
comp19176_c0	9	272.98	0.53	6.32	1.00E-08	1.92E-07	4.857635048	up	-4.857635048	down	3.462578654	yes	OK	_	_	_	_	_
comp19195_c0	0	16	0	4.53	0.001006409	0.004627216	6.008957397	up	-6.008957397	down	-0.671110697	yes	OK	_	_	_	_	_
comp19201_c0	0	49	0	5.73	6.35E-07	7.73E-06	7.608500341	up	-7.608500341	down	0.939982156	yes	OK	_	_	_	_	_
comp19224_c0	20	0	6.58	0	0.000290613	0.001626825	-6.353431809	down	6.353431809	up	-0.336251134	yes	OK	_	_	_	_	_
comp19228_c0	1	60	0.11	5.95	1.24E-06	1.40E-05	5.566385998	up	-5.566385998	down	1.255761799	yes	OK	_	_	_	_	_
comp19229_c0	46	6	4.92	0.69	0.001306465	0.005898574	-2.914275697	down	2.914275697	up	1.043040716	yes	OK	gastrolith protein 30 [Cherax quadricarinatus]	_	_	_	PF01607.19|CBM_14|Chitin binding Peritrophin-A domain|m.112274:24-78;PF01607.19|CBM_14|Chitin binding Peritrophin-A domain|m.112274:94-146;PF01607.19|CBM_14|Chitin binding Peritrophin-A domain|m.112274:182-225
comp19230_c0	0	50	0	4.58	5.43E-07	6.72E-06	7.637498831	up	-7.637498831	down	0.969071935	yes	OK	_	_	_	_	_
comp192333_c0	35	1	2.93	0.08	5.69E-05	0.000410126	-4.842163415	down	4.842163415	up	0.513223807	yes	OK	_	_	_	_	_
comp192365_c0	0	39	0	3.46	3.54E-06	3.52E-05	7.281086969	up	-7.281086969	down	0.611345117	yes	OK	_	_	_	_	_
comp19236_c0	38	3	5.97	0.42	0.000405979	0.00215573	-3.583178049	down	3.583178049	up	0.700397353	yes	OK	_	_	_	_	_
comp192383_c0	0	14.23	0	4.26	0.001996045	0.008161167	5.819509144	up	-5.819509144	down	-0.863312243	yes	OK	_	_	_	_	_
comp19244_c0	0	18	0	7.19	0.000530405	0.002690979	6.176391073	up	-6.176391073	down	-0.501582733	yes	OK	_	_	_	_	_
comp192465_c0	0	14	0	2.12	0.001996045	0.008161167	5.819509144	up	-5.819509144	down	-0.863312243	yes	OK	_	_	_	_	_
comp192537_c0	0	49	0	3.39	6.35E-07	7.73E-06	7.608500341	up	-7.608500341	down	0.939982156	yes	OK	_	_	_	_	_
comp19253_c0	0	45	0	4.71	1.22E-06	1.38E-05	7.48630055	up	-7.48630055	down	0.817368995	yes	OK	Hypothetical repeat protein [Leishmania infantum JPCM5]	RecName: Full=Uncharacterized histidine-rich protein DDB_G0274557; Flags: Precursor [Dictyostelium discoideum]	_	_	_
comp192545_c0	18	0	3.35	0	0.000530405	0.002690979	-6.203387847	down	6.203387847	up	-0.488617033	yes	OK	_	_	_	_	_
comp192553_c0	0	27	0	3.61	4.53E-05	0.000331633	6.754688928	up	-6.754688928	down	0.082009582	yes	OK	_	_	_	_	_
comp19255_c0	0	41	0	4.7	2.45E-06	2.55E-05	7.352784208	up	-7.352784208	down	0.68334328	yes	OK	_	_	_	_	_
comp19256_c0	0	22	0	8.57	0.000164799	0.001006917	6.462266246	up	-6.462266246	down	-0.212757234	yes	OK	_	_	_	_	_
comp192649_c0	0	25	0	2.95	7.45E-05	0.00050953	6.64472603	up	-6.64472603	down	-0.028764389	yes	OK	_	_	_	_	_
comp192653_c0	0	14	0	5.03	0.001996045	0.008161167	5.819509144	up	-5.819509144	down	-0.863312243	yes	OK	_	_	_	_	_
comp19265_c0	1	31	0.16	4.58	0.000127312	0.000806064	4.619333641	up	-4.619333641	down	0.327092005	yes	OK	_	_	_	_	_
comp192660_c0	0	14	0	3.54	0.001996045	0.008161167	5.819509144	up	-5.819509144	down	-0.863312243	yes	OK	_	_	_	_	_
comp19269_c0	0	16	0	4.41	0.001006409	0.004627216	6.008957397	up	-6.008957397	down	-0.671110697	yes	OK	_	_	_	_	_
comp192797_c0	0	16	0	2.32	0.001006409	0.004627216	6.008957397	up	-6.008957397	down	-0.671110697	yes	OK	_	_	_	_	_
comp19279_c0	69	5	7.69	0.5	3.64E-05	0.000274151	-3.748095513	down	3.748095513	up	1.553769167	yes	OK	PREDICTED: LOW QUALITY PROTEIN: RNA-directed DNA polymerase from mobile element jockey-like [Corvus brachyrhynchos]	_	_	_	_
comp192826_c0	0	17	0	2.84	0.000726851	0.003518633	6.095101837	up	-6.095101837	down	-0.583851716	yes	OK	_	_	_	_	_
comp192895_c0	0	20	0	4.46	0.000290613	0.001626825	6.326398004	up	-6.326398004	down	-0.349937146	yes	OK	_	_	_	_	_
comp19294_c0	0	25	0	3.72	7.45E-05	0.00050953	6.64472603	up	-6.64472603	down	-0.028764389	yes	OK	_	_	_	_	_
comp19297_c0	0	14	0	3.77	0.001996045	0.008161167	5.819509144	up	-5.819509144	down	-0.863312243	yes	OK	_	_	_	_	_
comp19298_c0	0	64	0	4.1	8.64E-08	1.31E-06	7.992056853	up	-7.992056853	down	1.324564696	yes	OK	_	_	_	_	_
comp193001_c0	0	31	0	2.74	1.80E-05	0.000148194	6.952272818	up	-6.952272818	down	0.28086398	yes	OK	_	_	_	_	_
comp193105_c0	0	20	0	3.18	0.000290613	0.001626825	6.326398004	up	-6.326398004	down	-0.349937146	yes	OK	_	_	_	_	_
comp193119_c0	0	24	0	3.13	9.64E-05	0.00063696	6.586432977	up	-6.586432977	down	-0.087520679	yes	OK	_	_	_	_	_
comp193147_c0	0	15	0	4.26	0.001408973	0.006130576	5.917340726	up	-5.917340726	down	-0.764004645	yes	OK	_	_	_	_	_
comp193162_c0	0	15	0	3.77	0.001408973	0.006130576	5.917340726	up	-5.917340726	down	-0.764004645	yes	OK	_	_	_	_	_
comp193188_c0	18	0	4.74	0	0.000530405	0.002690979	-6.203387847	down	6.203387847	up	-0.488617033	yes	OK	_	_	_	_	_
comp193225_c0	0	25	0	2.97	7.45E-05	0.00050953	6.64472603	up	-6.64472603	down	-0.028764389	yes	OK	_	_	_	_	_
comp19328_c0	2	70	0.15	4.82	1.72E-06	1.86E-05	4.93869971	up	-4.93869971	down	1.494803775	yes	OK	_	_	_	_	_
comp19339_c0	32	0	5.1	0	1.45E-05	0.000121844	-7.024871935	down	7.024871935	up	0.343409205	yes	OK	_	_	_	_	_
comp193517_c0	0	23	0	3.4	0.000125561	0.000797899	6.525685013	up	-6.525685013	down	-0.148777466	yes	OK	_	_	_	_	_
comp193523_c0	0	32	0	2.42	1.45E-05	0.000121844	6.997712395	up	-6.997712395	down	0.326564939	yes	OK	_	_	_	_	_
comp193539_c0	3	31	0.23	2.13	0.001418913	0.006159439	3.239135439	up	-3.239135439	down	0.415356478	yes	OK	_	_	_	_	_
comp193548_c0	0	20	0	3	0.000290613	0.001626825	6.326398004	up	-6.326398004	down	-0.349937146	yes	OK	_	_	_	_	_
comp193568_c0	0	25	0	2.97	7.45E-05	0.00050953	6.64472603	up	-6.64472603	down	-0.028764389	yes	OK	_	_	_	_	_
comp193736_c0	0	15	0	3.92	0.001408973	0.006130576	5.917340726	up	-5.917340726	down	-0.764004645	yes	OK	_	_	_	_	_
comp19373_c0	0	57	0	9.23	2.23E-07	3.07E-06	7.825642603	up	-7.825642603	down	1.157750767	yes	OK	_	_	_	_	_
comp19376_c0	0	44	0	9.35	1.45E-06	1.60E-05	7.454061921	up	-7.454061921	down	0.785013149	yes	OK	_	_	_	_	_
comp193771_c0	0	26	0	3.27	5.79E-05	0.000410126	6.700754904	up	-6.700754904	down	0.027687685	yes	OK	_	_	_	_	_
comp193804_c0	2	28	0.29	3.71	0.000921321	0.004383545	3.624524756	up	-3.624524756	down	0.234761118	yes	OK	_	_	_	_	_
comp193831_c0	0	20	0	2.58	0.000290613	0.001626825	6.326398004	up	-6.326398004	down	-0.349937146	yes	OK	_	_	_	_	_
comp193838_c0	40	3	3.09	0.21	0.000291391	0.001629174	-3.656711529	down	3.656711529	up	0.769295818	yes	OK	_	_	_	_	_
comp193884_c0	51	0	3.77	0	4.66E-07	5.89E-06	-7.693164112	down	7.693164112	up	1.017247543	yes	OK	PREDICTED: unconventional myosin-X-like [Saccoglossus kowalevskii]	_	_	DACHS	PF00063.16|Myosin_head|Myosin head (motor domain)|m.16279:15-146;PF00612.22|IQ|IQ calmodulin-binding motif|m.16279:163-181
comp193940_c0	0	22	0	2.69	0.000164799	0.001006917	6.462266246	up	-6.462266246	down	-0.212757234	yes	OK	_	_	_	_	_
comp19398_c0	0	43	0	4.59	1.72E-06	1.86E-05	7.421086387	up	-7.421086387	down	0.751913991	yes	OK	_	_	_	_	_
comp19400_c0	0	77	0	4.82	1.83E-08	3.27E-07	8.257886371	up	-8.257886371	down	1.590914384	yes	OK	_	_	_	_	_
comp194124_c0	0	24	0	4.05	9.64E-05	0.00063696	6.586432977	up	-6.586432977	down	-0.087520679	yes	OK	_	_	_	_	_
comp19413_c0	0	19	0	4.95	0.000390825	0.002081648	6.253343317	up	-6.253343317	down	-0.423763537	yes	OK	_	_	_	_	_
comp194144_c0	0	18	0	3.61	0.000530405	0.002690979	6.176391073	up	-6.176391073	down	-0.501582733	yes	OK	_	_	_	_	_
comp194252_c0	22	0	2.94	0	0.000164799	0.001006917	-6.489330426	down	6.489330426	up	-0.198419513	yes	OK	A disintegrin and metalloproteinase with thrombospondin motifs 16 [Zootermopsis nevadensis]	_	similar to A disintegrin and metalloproteinase with thrombospondin motifs like	_	PF13574.1|Reprolysin_2|Metallo-peptidase family M12B Reprolysin-like|m.23976:2-104;PF13583.1|Reprolysin_4|Metallo-peptidase family M12B Reprolysin-like|m.23976:3-108;PF01421.14|Reprolysin|Reprolysin (M12B) family zinc metalloprotease|m.23976:4-116;PF13582.1|Reprolysin_3|Metallo-peptidase family M12B Reprolysin-like|m.23976:4-56;PF13688.1|Reprolysin_5|Metallo-peptidase family M12|m.23976:2-81
comp19426_c0	0	24	0	3.79	9.64E-05	0.00063696	6.586432977	up	-6.586432977	down	-0.087520679	yes	OK	_	_	_	_	_
comp194271_c0	0	14	0	4.7	0.001996045	0.008161167	5.819509144	up	-5.819509144	down	-0.863312243	yes	OK	_	_	_	_	_
comp194287_c0	0	14	0	2.67	0.001996045	0.008161167	5.819509144	up	-5.819509144	down	-0.863312243	yes	OK	_	_	_	_	_
comp194295_c0	1	25	0.16	3.62	0.000488131	0.002557198	4.311786853	up	-4.311786853	down	0.028283123	yes	OK	_	_	_	_	_
comp19429_c0	14	0	4.7	0	0.001996045	0.008161167	-5.846400671	down	5.846400671	up	-0.852041409	yes	OK	_	_	_	_	_
comp194312_c0	21	1	1.85	0.08	0.00133434	0.005996855	-4.111939048	down	4.111939048	up	-0.199071075	yes	OK	_	_	_	_	_
comp194417_c0	30	1	3.04	0.09	0.000157376	0.000982717	-4.621459256	down	4.621459256	up	0.296965772	yes	OK	_	_	_	_	_
comp19445_c0	0	168	0	11.73	1.83E-11	6.52E-10	9.380862084	up	-9.380862084	down	2.715075598	yes	OK	_	_	_	_	_
comp19448_c0	17	0	5.49	0	0.000726851	0.003518633	-6.122076875	down	6.122076875	up	-0.571275376	yes	OK	_	_	_	_	_
comp19478_c0	14	0	2.6	0	0.001996045	0.008161167	-5.846400671	down	5.846400671	up	-0.852041409	yes	OK	PREDICTED: uncharacterized protein LOC100895606 [Callithrix jacchus]	_	_	_	_
comp194809_c0	0	17	0	4.4	0.000726851	0.003518633	6.095101837	up	-6.095101837	down	-0.583851716	yes	OK	_	_	_	_	_
comp19482_c0	55	8	3.13	0.41	0.001378134	0.006130576	-2.77040358	down	2.77040358	up	1.320030374	yes	OK	PREDICTED: group 3 secretory phospholipase A2-like [Bombus terrestris]	RecName: Full=Phospholipase A2 imperatoxin-1; AltName: Full=Imperatoxin I; Short=IpTx1; Short=IpTxi; AltName: Full=Imperatoxin inhibitor; Contains: RecName: Full=I	_	_	PF05826.7|Phospholip_A2_2|Phospholipase A2|m.112094:270-367
comp194847_c0	20	0	3.45	0	0.000290613	0.001626825	-6.353431809	down	6.353431809	up	-0.336251134	yes	OK	_	_	_	_	_
comp19495_c0	0	22	0	5.53	0.000164799	0.001006917	6.462266246	up	-6.462266246	down	-0.212757234	yes	OK	_	_	_	_	_
comp194986_c0	0	15	0	2.76	0.001408973	0.006130576	5.917340726	up	-5.917340726	down	-0.764004645	yes	OK	_	_	_	_	_
comp19498_c0	0	17	0	3.77	0.000726851	0.003518633	6.095101837	up	-6.095101837	down	-0.583851716	yes	OK	_	_	_	_	_
comp19499_c0	0	16	0	5.3	0.001006409	0.004627216	6.008957397	up	-6.008957397	down	-0.671110697	yes	OK	_	_	_	_	_
comp195101_c0	0	20	0	4.36	0.000290613	0.001626825	6.326398004	up	-6.326398004	down	-0.349937146	yes	OK	_	_	_	_	_
comp195102_c0	0	20	0	3.24	0.000290613	0.001626825	6.326398004	up	-6.326398004	down	-0.349937146	yes	OK	_	_	_	_	_
comp19510_c0	0	35	0	5.53	7.72E-06	7.02E-05	7.126027463	up	-7.126027463	down	0.455562073	yes	OK	_	_	_	_	_
comp195241_c0	0	21	0	2.62	0.00021796	0.001279863	6.395930987	up	-6.395930987	down	-0.279713552	yes	OK	_	_	_	_	_
comp195315_c0	0	19	0	3.29	0.000390825	0.002081648	6.253343317	up	-6.253343317	down	-0.423763537	yes	OK	_	_	_	_	_
comp19534_c0	0	19.99	0	5.36	0.000290613	0.001626825	6.326398004	up	-6.326398004	down	-0.349937146	yes	OK	_	_	_	_	_
comp19564_c0	48	5	4.75	0.52	0.000499278	0.002610327	-3.22678888	down	3.22678888	up	1.070978946	yes	OK	_	_	_	_	_
comp19566_c0	0	53	0	9.97	3.45E-07	4.51E-06	7.721152924	up	-7.721152924	down	1.05297576	yes	OK	_	_	_	_	_
comp19569_c0	0	23	0	5.23	0.000125561	0.000797899	6.525685013	up	-6.525685013	down	-0.148777466	yes	OK	_	_	_	_	_
comp195878_c0	0	17	0	3.31	0.000726851	0.003518633	6.095101837	up	-6.095101837	down	-0.583851716	yes	OK	_	_	_	_	_
comp19591_c0	0	96	0	5.03	2.71E-09	5.93E-08	8.575129236	up	-8.575129236	down	1.908627454	yes	OK	_	_	_	_	_
comp19594_c0	0	15	0	6.21	0.001408973	0.006130576	5.917340726	up	-5.917340726	down	-0.764004645	yes	OK	_	_	_	_	_
comp195978_c0	0	18	0	2.58	0.000530405	0.002690979	6.176391073	up	-6.176391073	down	-0.501582733	yes	OK	_	_	_	_	_
comp19604_c0	22	0	2.84	0	0.000164799	0.001006917	-6.489330426	down	6.489330426	up	-0.198419513	yes	OK	_	_	_	_	_
comp19607_c0	2	82	0.18	6.65	4.75E-07	6.00E-06	5.166210058	up	-5.166210058	down	1.716783922	yes	OK	_	_	_	_	_
comp19608_c0	0	40	0	4.2	2.94E-06	3.00E-05	7.317380933	up	-7.317380933	down	0.647793924	yes	OK	_	_	_	_	_
comp196091_c0	0	26	0	4.14	5.79E-05	0.000410126	6.700754904	up	-6.700754904	down	0.027687685	yes	OK	_	_	_	_	_
comp196121_c0	0	14	0	5.07	0.001996045	0.008161167	5.819509144	up	-5.819509144	down	-0.863312243	yes	OK	_	_	_	_	_
comp196165_c0	21	0	3.12	0	0.00021796	0.001279863	-6.422980694	down	6.422980694	up	-0.265693737	yes	OK	ABC transporter, putative [Pediculus humanus corporis]	_	_	_	_
comp19625_c0	0	27	0	6.17	4.53E-05	0.000331633	6.754688928	up	-6.754688928	down	0.082009582	yes	OK	Af2-cadherin [Artemia franciscana]	_	_	_	_
comp196383_c0	0	19	0	3.45	0.000390825	0.002081648	6.253343317	up	-6.253343317	down	-0.423763537	yes	OK	_	_	_	_	_
comp19640_c0	0	14	0	4.24	0.001996045	0.008161167	5.819509144	up	-5.819509144	down	-0.863312243	yes	OK	_	_	_	_	_
comp19643_c0	1	38	0.13	4.36	3.23E-05	0.000249894	4.910917164	up	-4.910917164	down	0.611809956	yes	OK	_	_	_	_	_
comp19647_c0	0	14	0	2.89	0.001996045	0.008161167	5.819509144	up	-5.819509144	down	-0.863312243	yes	OK	_	RecName: Full=WASP homolog-associated protein with actin, membranes and microtubules; AltName: Full=WAS protein homology region 2 domain-containing protein 1; Sho	_	_	_
comp196487_c0	0	18	0	2.49	0.000530405	0.002690979	6.176391073	up	-6.176391073	down	-0.501582733	yes	OK	_	_	_	_	_
comp19672_c0	3	157	0.22	10.33	6.68E-09	1.35E-07	5.570179639	up	-5.570179639	down	2.645210418	yes	OK	_	_	_	_	_
comp19676_c0	0	28	0	4.65	3.57E-05	0.000269316	6.806679122	up	-6.806679122	down	0.134356335	yes	OK	_	_	_	_	_
comp19686_c0	29	2	2.84	0.25	0.000747106	0.003605637	-3.726174657	down	3.726174657	up	0.296429674	yes	OK	Epithelial splicing regulatory protein 2 [Crassostrea gigas]	RecName: Full=Epithelial splicing regulatory protein 1; AltName: Full=RNA-binding motif protein 35A; AltName: Full=RNA-binding protein 35A [Homo sapiens]	_	ESRP1_2	_
comp19688_c0	2	66	0.16	4.75	2.74E-06	2.83E-05	4.85412488	up	-4.85412488	down	1.412503926	yes	OK	RecName: Full=Facilitated trehalose transporter Tret1; Short=PvTret1 facilitated trehalose transporter [Polypedilum vanderplanki]	RecName: Full=Facilitated trehalose transporter Tret1; Short=PvTret1	_	TRET1	PF00083.19|Sugar_tr|Sugar (and other) transporter|m.112014:5-376;PF07690.11|MFS_1|Major Facilitator Superfamily|m.112014:3-234
comp19694_c0	0	55	0	5.85	2.57E-07	3.48E-06	7.774343538	up	-7.774343538	down	1.10631516	yes	OK	_	_	_	_	_
comp19701_c0	7	123	0.34	5.53	2.28E-06	2.41E-05	4.060590872	up	-4.060590872	down	2.346781021	yes	OK	PREDICTED: uncharacterized protein LOC100883777, partial [Megachile rotundata]	RecName: Full=Microtubule-associated protein futsch; AltName: Full=MAP1B homolog; Contains: RecName: Full=Futsch heavy chain; Contains: RecName: Full=Futsch light	similar to futsch CG3064-PB	_	_
comp19710_c0	0	17	0	6.52	0.000726851	0.003518633	6.095101837	up	-6.095101837	down	-0.583851716	yes	OK	_	_	_	_	_
comp19711_c0	7	158	0.25	12.2	2.82E-07	3.80E-06	4.421202586	up	-4.421202586	down	2.690146389	yes	OK	Matrix metalloproteinase-21 [Crassostrea gigas]	RecName: Full=Matrix metalloproteinase-21; Short=MMP-21; Flags: Precursor [Cynops pyrrhogaster]	_	_	PF00413.19|Peptidase_M10|Matrixin|m.112005:158-313;PF00045.14|Hemopexin|Hemopexin|m.112005:391-420;PF00045.14|Hemopexin|Hemopexin|m.112005:437-483
comp19712_c0	0	20	0	4.66	0.000290613	0.001626825	6.326398004	up	-6.326398004	down	-0.349937146	yes	OK	_	_	_	_	_
comp197179_c0	0	33	0	3.27	1.17E-05	0.000100725	7.041764384	up	-7.041764384	down	0.370860186	yes	OK	_	_	_	_	_
comp197248_c0	0	19	0	3.54	0.000390825	0.002081648	6.253343317	up	-6.253343317	down	-0.423763537	yes	OK	_	_	_	_	_
comp19728_c0	0	162.69	0	16.52	2.29E-11	7.96E-10	9.337339194	up	-9.337339194	down	2.671526296	yes	OK	_	_	_	_	_
comp19734_c0	0	20	0	4.96	0.000290613	0.001626825	6.326398004	up	-6.326398004	down	-0.349937146	yes	OK	_	_	_	_	_
comp197375_c0	0	26	0	3.91	5.79E-05	0.000410126	6.700754904	up	-6.700754904	down	0.027687685	yes	OK	_	_	_	_	_
comp197413_c0	0	23	0	3.74	0.000125561	0.000797899	6.525685013	up	-6.525685013	down	-0.148777466	yes	OK	_	_	_	_	_
comp19741_c0	0	16	0	4.24	0.001006409	0.004627216	6.008957397	up	-6.008957397	down	-0.671110697	yes	OK	_	_	_	_	_
comp19744_c0	0	87	0	12.05	6.40E-09	1.30E-07	8.433501493	up	-8.433501493	down	1.766807291	yes	OK	_	_	_	_	_
comp19758_c0	2	24	0.59	5.29	0.00222798	0.00902518	3.404278611	up	-3.404278611	down	0.028878531	yes	OK	_	_	_	_	_
comp197609_c0	0	32	0	4.27	1.45E-05	0.000121844	6.997712395	up	-6.997712395	down	0.326564939	yes	OK	_	_	_	_	_
comp19761_c0	0	38	0	12.44	4.28E-06	4.16E-05	7.243856342	up	-7.243856342	down	0.573950125	yes	OK	guanylate cyclase, putative [Pediculus humanus corporis]	_	_	_	_
comp19768_c0	22	0	6.25	0	0.000164799	0.001006917	-6.489330426	down	6.489330426	up	-0.198419513	yes	OK	PREDICTED: uncharacterized protein LOC100844606 isoform 2 [Brachypodium distachyon]	RecName: Full=Actin cytoskeleton-regulatory complex protein PAN1	_	_	_
comp19773_c0	0	24	0	5.8	9.64E-05	0.00063696	6.586432977	up	-6.586432977	down	-0.087520679	yes	OK	_	_	_	_	_
comp19778_c0	0	38	0	4.14	4.28E-06	4.16E-05	7.243856342	up	-7.243856342	down	0.573950125	yes	OK	f-box/leucine rich repeat protein [Anopheles darlingi]	_	_	_	_
comp19788_c0	0	28	0	2.55	3.57E-05	0.000269316	6.806679122	up	-6.806679122	down	0.134356335	yes	OK	_	_	_	_	_
comp198055_c0	0	25	0	2.05	7.45E-05	0.00050953	6.64472603	up	-6.64472603	down	-0.028764389	yes	OK	_	_	_	_	_
comp19805_c0	2	41	0.24	4.35	8.03E-05	0.000546425	4.170629842	up	-4.170629842	down	0.752784891	yes	OK	_	_	_	_	_
comp19808_c0	0	23	0	3	0.000125561	0.000797899	6.525685013	up	-6.525685013	down	-0.148777466	yes	OK	_	_	_	_	_
comp198142_c0	0	47	0	3.41	8.76E-07	1.03E-05	7.548693887	up	-7.548693887	down	0.879979338	yes	OK	_	_	_	_	_
comp19819_c0	5	53	0.26	2.53	0.000259049	0.001500051	3.315736565	up	-3.315736565	down	1.184556319	yes	OK	PREDICTED: FMRFamide receptor [Diaphorina citri]	_	_	_	PF10324.4|7TM_GPCR_Srw|Serpentine type 7TM GPCR chemoreceptor Srw|m.112324:55-365;PF00001.16|7tm_1|7 transmembrane receptor (rhodopsin family)|m.112324:66-336;PF10323.4|7TM_GPCR_Srv|Serpentine type 7TM GPCR chemoreceptor Srv|m.112324:144-340
comp19830_c0	0	24	0	4.38	9.64E-05	0.00063696	6.586432977	up	-6.586432977	down	-0.087520679	yes	OK	_	_	_	_	_
comp19834_c0	4	53	0.39	4.68	0.000112865	0.000736012	3.620744562	up	-3.620744562	down	1.159177133	yes	OK	hypothetical protein L798_09300, partial [Zootermopsis nevadensis]	RecName: Full=Prohormone-4; Contains: RecName: Full=Brain peptide IDLSRFYGHFNT; Contains: RecName: Full=Brain peptide IDLSRFYGHFN; Contains: RecName: Full=Brain p	similar to CG31221-PA, isoform A	_	PF00057.13|Ldl_recept_a|Low-density lipoprotein receptor domain class A|m.112155:67-100
comp19836_c0	0	27	0	4.25	4.53E-05	0.000331633	6.754688928	up	-6.754688928	down	0.082009582	yes	OK	_	_	_	_	_
comp19840_c0	0	41	0	4.7	2.45E-06	2.55E-05	7.352784208	up	-7.352784208	down	0.68334328	yes	OK	_	_	_	_	_
comp19848_c0	1	65	0.17	9.94	6.55E-07	7.95E-06	5.681398307	up	-5.681398307	down	1.369202542	yes	OK	_	_	_	_	_
comp19852_c0	0	14	0	3.78	0.001996045	0.008161167	5.819509144	up	-5.819509144	down	-0.863312243	yes	OK	_	_	_	_	_
comp19864_c0	0	26	0	5.33	5.79E-05	0.000410126	6.700754904	up	-6.700754904	down	0.027687685	yes	OK	_	_	_	_	_
comp198841_c0	23	0	3.31	0	0.000125561	0.000797899	-6.55276242	down	6.55276242	up	-0.134136625	yes	OK	_	_	_	_	_
comp19904_c0	0	26	0	7.09	5.79E-05	0.000410126	6.700754904	up	-6.700754904	down	0.027687685	yes	OK	_	_	_	_	_
comp19916_c0	0	20	0	4.73	0.000290613	0.001626825	6.326398004	up	-6.326398004	down	-0.349937146	yes	OK	PREDICTED: RNA-directed DNA polymerase from mobile element jockey-like [Bombyx mori]	RecName: Full=RNA-directed DNA polymerase from mobile element jockey; AltName: Full=Reverse transcriptase [Drosophila melanogaster]	_	_	_
comp19919_c0	0	97	0	6.13	2.48E-09	5.47E-08	8.59004058	up	-8.59004058	down	1.923557584	yes	OK	_	_	_	_	_
comp19923_c0	3	33	0.55	5.45	0.000977184	0.004627216	3.328627005	up	-3.328627005	down	0.497584221	yes	OK	cuticle protein BD2 [Portunus pelagicus]	RecName: Full=Cuticle protein CP1499; Short=CPCP1499	_	_	_
comp19924_c0	0	102	0	5.93	1.59E-09	3.65E-08	8.662369548	up	-8.662369548	down	1.995973982	yes	OK	_	_	_	_	_
comp199502_c0	0	17	0	1.93	0.000726851	0.003518633	6.095101837	up	-6.095101837	down	-0.583851716	yes	OK	_	_	_	_	_
comp199524_c0	0	15	0	2.92	0.001408973	0.006130576	5.917340726	up	-5.917340726	down	-0.764004645	yes	OK	AGAP008868-PA [Anopheles gambiae str. PEST]	RecName: Full=Formin-like protein 14; Short=AtFH14 [Arabidopsis thaliana]	_	_	_
comp19957_c0	0	78	0	11.26	1.64E-08	2.96E-07	8.276441624	up	-8.276441624	down	1.609501241	yes	OK	_	_	_	_	_
comp19968_c0	0	50	0	7.42	5.43E-07	6.72E-06	7.637498831	up	-7.637498831	down	0.969071935	yes	OK	_	_	_	_	_
comp19974_c0	0	18	0	5.43	0.000530405	0.002690979	6.176391073	up	-6.176391073	down	-0.501582733	yes	OK	_	_	_	_	_
comp19976_c0	0	17	0	5.27	0.000726851	0.003518633	6.095101837	up	-6.095101837	down	-0.583851716	yes	OK	_	_	_	_	_
comp19979_c0	0	29	0	4.72	2.82E-05	0.000219877	6.856860739	up	-6.856860739	down	0.184866642	yes	OK	_	_	_	_	_
comp19987_c0	0	31	0	3.67	1.80E-05	0.000148194	6.952272818	up	-6.952272818	down	0.28086398	yes	OK	_	_	_	_	_
comp19988_c0	0	82	0	6.32	1.07E-08	2.02E-07	8.348364425	up	-8.348364425	down	1.681541375	yes	OK	_	_	_	_	_
comp20019_c0	41	0	4.24	0	2.45E-06	2.55E-05	-7.379990042	down	7.379990042	up	0.701740762	yes	OK	Glycoprotein hormone beta-5 [Zootermopsis nevadensis]	_	Putative glycoprotein hormone-beta5	_	PF00007.17|Cys_knot|Cystine-knot domain|m.64641:99-202
comp20024_c0	0	14	0	4.72	0.001996045	0.008161167	5.819509144	up	-5.819509144	down	-0.863312243	yes	OK	_	_	_	_	_
comp20029_c0	0	41	0	6.81	2.45E-06	2.55E-05	7.352784208	up	-7.352784208	down	0.68334328	yes	OK	_	_	_	_	_
comp20032_c0	0	35.36	0	4.22	7.72E-06	7.02E-05	7.126027463	up	-7.126027463	down	0.455562073	yes	OK	_	_	_	_	_
comp20041_c0	79	3	3.59	0.12	1.87E-06	2.02E-05	-4.634175514	down	4.634175514	up	1.70274462	yes	OK	hypothetical protein L798_10980, partial [Zootermopsis nevadensis]	RecName: Full=Orexin receptor type 2; Short=Ox-2-R; Short=Ox2-R; Short=Ox2R; AltName: Full=Hypocretin receptor type 2	_	_	PF00001.16|7tm_1|7 transmembrane receptor (rhodopsin family)|m.64739:55-435;PF10324.4|7TM_GPCR_Srw|Serpentine type 7TM GPCR chemoreceptor Srw|m.64739:48-181;PF10328.4|7TM_GPCR_Srx|Serpentine type 7TM GPCR chemoreceptor Srx|m.64739:49-171;PF10320.4|7TM_GPCR_Srsx|Serpentine type 7TM GPCR chemoreceptor Srsx|m.64739:49-168
comp200556_c0	0	16	0	3.39	0.001006409	0.004627216	6.008957397	up	-6.008957397	down	-0.671110697	yes	OK	hypothetical protein L798_12370 [Zootermopsis nevadensis]	_	_	_	_
comp200617_c0	0	16	0	3.26	0.001006409	0.004627216	6.008957397	up	-6.008957397	down	-0.671110697	yes	OK	G-protein receptor, putative [Ixodes scapularis]	RecName: Full=Neuropeptides capa receptor; AltName: Full=Cap2b receptor; AltName: Full=Capability receptor [Drosophila melanogaster]	G-protein receptor, putative	_	PF00001.16|7tm_1|7 transmembrane receptor (rhodopsin family)|m.21689:28-149
comp20066_c0	0	31	0	3.77	1.80E-05	0.000148194	6.952272818	up	-6.952272818	down	0.28086398	yes	OK	_	_	_	_	_
comp20069_c0	2	34	0.88	13.31	0.000277936	0.001600998	3.902356662	up	-3.902356662	down	0.497094707	yes	OK	_	_	_	_	_
comp200789_c0	0	14	0	4.16	0.001996045	0.008161167	5.819509144	up	-5.819509144	down	-0.863312243	yes	OK	PREDICTED: ras-related and estrogen-regulated growth inhibitor-like protein-like, partial [Anas platyrhynchos]	RecName: Full=Ras-like protein family member 11A	_	RERGL	_
comp20078_c0	0	26	0	4.78	5.79E-05	0.000410126	6.700754904	up	-6.700754904	down	0.027687685	yes	OK	_	_	_	_	_
comp200800_c0	0	14	0	3.96	0.001996045	0.008161167	5.819509144	up	-5.819509144	down	-0.863312243	yes	OK	_	_	_	_	_
comp200823_c0	14.21	0	3.29	0	0.001996045	0.008161167	-5.846400671	down	5.846400671	up	-0.852041409	yes	OK	_	_	_	_	_
comp200891_c0	0	15	0	4.14	0.001408973	0.006130576	5.917340726	up	-5.917340726	down	-0.764004645	yes	OK	_	_	_	_	_
comp200955_c0	0	14	0	3.55	0.001996045	0.008161167	5.819509144	up	-5.819509144	down	-0.863312243	yes	OK	_	_	_	_	_
comp201096_c0	0	14	0	2.47	0.001996045	0.008161167	5.819509144	up	-5.819509144	down	-0.863312243	yes	OK	_	_	_	_	_
comp20113_c0	0	59	0	7.09	1.68E-07	2.39E-06	7.875180047	up	-7.875180047	down	1.207413883	yes	OK	_	_	_	_	_
comp201182_c0	0	16	0	4.01	0.001006409	0.004627216	6.008957397	up	-6.008957397	down	-0.671110697	yes	OK	_	_	_	_	PF00060.21|Lig_chan|Ligand-gated ion channel|m.21693:40-94
comp201289_c0	0	16	0	4.33	0.001006409	0.004627216	6.008957397	up	-6.008957397	down	-0.671110697	yes	OK	_	_	_	_	_
comp20128_c0	40	208	1.29	6.1	0.001184332	0.005373861	2.343985524	up	-2.343985524	down	3.280628495	yes	OK	_	_	_	_	PF13855.1|LRR_8|Leucine rich repeat|m.64925:264-320;PF13855.1|LRR_8|Leucine rich repeat|m.64925:284-328;PF00560.28|LRR_1|Leucine Rich Repeat|m.64925:285-307;PF13504.1|LRR_7|Leucine rich repeat|m.64925:238-254;PF13504.1|LRR_7|Leucine rich repeat|m.64925:264-278;PF13504.1|LRR_7|Leucine rich repeat|m.64925:284-300;PF13504.1|LRR_7|Leucine rich repeat|m.64925:308-320;PF13504.1|LRR_7|Leucine rich repea…
comp20130_c0	0	26	0	4.22	5.79E-05	0.000410126	6.700754904	up	-6.700754904	down	0.027687685	yes	OK	_	_	_	_	_
comp201372_c0	0	14	0	2.67	0.001996045	0.008161167	5.819509144	up	-5.819509144	down	-0.863312243	yes	OK	_	_	_	_	_
comp201493_c0	0	19	0	3.5	0.000390825	0.002081648	6.253343317	up	-6.253343317	down	-0.423763537	yes	OK	_	_	_	_	_
comp201496_c0	1	21	0.13	2.46	0.00133434	0.005996855	4.062991809	up	-4.062991809	down	-0.212105377	yes	OK	_	_	_	_	_
comp201529_c0	0	16	0	2.97	0.001006409	0.004627216	6.008957397	up	-6.008957397	down	-0.671110697	yes	OK	_	_	_	_	_
comp201550_c0	3	39	0.24	2.84	0.000343491	0.001891934	3.56794959	up	-3.56794959	down	0.719363779	yes	OK	_	_	_	_	_
comp201558_c0	31	2	3.41	0.2	0.000497338	0.002600933	-3.821601709	down	3.821601709	up	0.386871593	yes	OK	_	_	_	_	_
comp201559_c0	0	14	0	3.42	0.001996045	0.008161167	5.819509144	up	-5.819509144	down	-0.863312243	yes	OK	_	_	_	_	_
comp201583_c0	24	2	2.58	0.19	0.00222798	0.00902518	-3.45569866	down	3.45569866	up	0.041969496	yes	OK	CG12950, isoform A [Drosophila CG12950, isoform B [Drosophila melanogaster]	_	_	_	PF13895.1|Ig_2|Immunoglobulin domain|m.21683:54-162;PF13895.1|Ig_2|Immunoglobulin domain|m.21683:193-267;PF07686.12|V-set|Immunoglobulin V-set domain|m.21683:54-162;PF08205.7|C2-set_2|CD80-like C2-set immunoglobulin domain|m.21683:191-223
comp201717_c0	0	21	0	2.67	0.00021796	0.001279863	6.395930987	up	-6.395930987	down	-0.279713552	yes	OK	_	_	_	_	_
comp201736_c0	0	23	0	3.99	0.000125561	0.000797899	6.525685013	up	-6.525685013	down	-0.148777466	yes	OK	_	_	_	_	_
comp201888_c0	0	14	0	2.6	0.001996045	0.008161167	5.819509144	up	-5.819509144	down	-0.863312243	yes	OK	_	_	_	_	_
comp201957_c0	0	15	0	3.44	0.001408973	0.006130576	5.917340726	up	-5.917340726	down	-0.764004645	yes	OK	_	_	_	_	_
comp202026_c0	56	0	3.68	0	2.23E-07	3.07E-06	-7.827471138	down	7.827471138	up	1.152431081	yes	OK	_	_	_	_	_
comp202097_c0	0	17	0	2.79	0.000726851	0.003518633	6.095101837	up	-6.095101837	down	-0.583851716	yes	OK	PREDICTED: gamma-aminobutyric acid receptor alpha-like [Diaphorina citri]	_	_	_	_
comp202117_c0	0	17	0	3.6	0.000726851	0.003518633	6.095101837	up	-6.095101837	down	-0.583851716	yes	OK	_	_	_	_	_
comp202129_c0	0	14	0	3.69	0.001996045	0.008161167	5.819509144	up	-5.819509144	down	-0.863312243	yes	OK	_	_	_	_	_
comp202251_c0	0	21	0	3.92	0.00021796	0.001279863	6.395930987	up	-6.395930987	down	-0.279713552	yes	OK	_	_	_	_	_
comp20229_c0	0	16	0	2.03	0.001006409	0.004627216	6.008957397	up	-6.008957397	down	-0.671110697	yes	OK	_	_	_	_	_
comp20241_c0	0	20	0	2.23	0.000290613	0.001626825	6.326398004	up	-6.326398004	down	-0.349937146	yes	OK	_	_	_	_	_
comp20243_c0	0	97	0	37.04	2.48E-09	5.47E-08	8.59004058	up	-8.59004058	down	1.923557584	yes	OK	_	_	_	_	_
comp202629_c0	0	14	0	3.7	0.001996045	0.008161167	5.819509144	up	-5.819509144	down	-0.863312243	yes	OK	_	_	_	_	_
comp202648_c0	0	23	0	2.74	0.000125561	0.000797899	6.525685013	up	-6.525685013	down	-0.148777466	yes	OK	_	_	_	_	_
comp202670_c0	0	17	0	3.51	0.000726851	0.003518633	6.095101837	up	-6.095101837	down	-0.583851716	yes	OK	_	_	_	_	_
comp202780_c0	0	23	0	3.45	0.000125561	0.000797899	6.525685013	up	-6.525685013	down	-0.148777466	yes	OK	_	_	_	_	_
comp202783_c0	0	35	0	3.11	7.72E-06	7.02E-05	7.126027463	up	-7.126027463	down	0.455562073	yes	OK	_	_	_	_	_
comp202915_c0	72	0	3.24	0	2.56E-08	4.40E-07	-8.188629099	down	8.188629099	up	1.515627659	yes	OK	GI21081 [Drosophila mojavensis]	_	_	SFRS15, SCAF4	_
comp203055_c0	0	14	0	3.47	0.001996045	0.008161167	5.819509144	up	-5.819509144	down	-0.863312243	yes	OK	_	_	_	_	_
comp20316_c0	0	17	0	1.79	0.000726851	0.003518633	6.095101837	up	-6.095101837	down	-0.583851716	yes	OK	_	_	_	_	_
comp203210_c0	0	34	0	3.72	9.48E-06	8.40E-05	7.084511028	up	-7.084511028	down	0.413833679	yes	OK	_	_	_	_	_
comp203248_c0	0	18	0	2.5	0.000530405	0.002690979	6.176391073	up	-6.176391073	down	-0.501582733	yes	OK	_	_	_	_	_
comp20327_c0	0	15	0	2.55	0.001408973	0.006130576	5.917340726	up	-5.917340726	down	-0.764004645	yes	OK	_	_	_	_	PF08434.6|CLCA_N|Calcium-activated chloride channel|m.64895:10-97
comp20328_c0	0	16	0	8	0.001006409	0.004627216	6.008957397	up	-6.008957397	down	-0.671110697	yes	OK	_	_	_	_	_
comp20359_c0	0	468	0	66.05	1.07E-15	7.71E-14	10.85752155	up	-10.85752155	down	4.19222233	yes	OK	_	_	_	_	_
comp20369_c0	0	14	0	4.96	0.001996045	0.008161167	5.819509144	up	-5.819509144	down	-0.863312243	yes	OK	_	_	_	_	_
comp204001_c0	0	14	0	2.97	0.001996045	0.008161167	5.819509144	up	-5.819509144	down	-0.863312243	yes	OK	_	_	_	_	_
comp204074_c0	0	29	0	2.63	2.82E-05	0.000219877	6.856860739	up	-6.856860739	down	0.184866642	yes	OK	_	_	_	_	_
comp20411_c0	0	42	0	4.05	2.05E-06	2.18E-05	7.387339467	up	-7.387339467	down	0.718036539	yes	OK	_	_	_	_	_
comp20445_c0	17	0	2.2	0	0.000726851	0.003518633	-6.122076875	down	6.122076875	up	-0.571275376	yes	OK	_	_	_	_	_
comp20448_c0	0	22	0	1.65	0.000164799	0.001006917	6.462266246	up	-6.462266246	down	-0.212757234	yes	OK	_	_	_	_	_
comp204696_c0	0	16	0	3.33	0.001006409	0.004627216	6.008957397	up	-6.008957397	down	-0.671110697	yes	OK	_	_	_	_	_
comp20476_c0	118	16	35.92	4.33	0.00023997	0.001400508	-2.890460814	down	2.890460814	up	2.410158539	yes	OK	hypothetical protein KGM_15544 [Danaus plexippus]	_	_	PGAM5	_
comp204821_c0	0	20	0	4.25	0.000290613	0.001626825	6.326398004	up	-6.326398004	down	-0.349937146	yes	OK	_	_	_	_	_
comp205037_c0	19	0	1.8	0	0.000390825	0.002081648	-6.280359569	down	6.280359569	up	-0.410428445	yes	OK	PREDICTED: protein atonal homolog 7-A-like [Metaseiulus occidentalis]	RecName: Full=Helix-loop-helix protein delilah; AltName: Full=Protein taxi [Drosophila melanogaster]	_	K09104	PF00010.21|HLH|Helix-loop-helix DNA-binding domain|m.25062:60-116
comp20510_c0	0	23	0	2.76	0.000125561	0.000797899	6.525685013	up	-6.525685013	down	-0.148777466	yes	OK	_	_	_	_	_
comp205314_c0	1	21	0.18	3.34	0.00133434	0.005996855	4.062991809	up	-4.062991809	down	-0.212105377	yes	OK	_	_	_	_	_
comp205374_c0	4	34	0.27	2.12	0.001947577	0.008161167	2.984102665	up	-2.984102665	down	0.575841086	yes	OK	_	_	_	_	_
comp20540_c0	70.01	0	31.59	0	3.23E-08	5.44E-07	-8.148128389	down	8.148128389	up	1.47491959	yes	OK	_	_	_	_	_
comp20585_c0	0	23	0	2.87	0.000125561	0.000797899	6.525685013	up	-6.525685013	down	-0.148777466	yes	OK	_	_	_	_	_
comp20609_c0	0	47	0	8.32	8.76E-07	1.03E-05	7.548693887	up	-7.548693887	down	0.879979338	yes	OK	_	_	_	_	_
comp206128_c0	20	1	2.99	0.13	0.001743679	0.007454798	-4.042390163	down	4.042390163	up	-0.266361267	yes	OK	hypothetical protein DAPPUDRAFT_315290 [Daphnia pulex]	_	_	_	_
comp20644_c0	15	194	3.77	43.56	4.25E-06	4.16E-05	3.643903715	up	-3.643903715	down	3.031660123	yes	OK	_	_	_	_	_
comp20650_c0	2	62	0.19	5.24	4.47E-06	4.33E-05	4.764281581	up	-4.764281581	down	1.325218793	yes	OK	type 1 dopamine receptor [Panulirus interruptus]	RecName: Full=Dopamine receptor 2; AltName: Full=Dopamine 1-like receptor 2 [Drosophila melanogaster]	_	_	PF00001.16|7tm_1|7 transmembrane receptor (rhodopsin family)|m.64903:170-330;PF10320.4|7TM_GPCR_Srsx|Serpentine type 7TM GPCR chemoreceptor Srsx|m.64903:167-286
comp20663_c0	0	47	0	7.49	8.76E-07	1.03E-05	7.548693887	up	-7.548693887	down	0.879979338	yes	OK	_	_	_	_	_
comp206787_c0	0	25	0	2.65	7.45E-05	0.00050953	6.64472603	up	-6.64472603	down	-0.028764389	yes	OK	_	_	_	_	_
comp207042_c0	0	17	0	3.62	0.000726851	0.003518633	6.095101837	up	-6.095101837	down	-0.583851716	yes	OK	_	_	_	_	_
comp20708_c0	15	522	2.33	72.99	7.32E-10	1.81E-08	5.070718642	up	-5.070718642	down	4.3913091	yes	OK	hypothetical protein YQE_11214, partial [Dendroctonus ponderosae]	_	_	SLC6AN	_
comp207275_c0	19	0	2.63	0	0.000390825	0.002081648	-6.280359569	down	6.280359569	up	-0.410428445	yes	OK	_	_	_	_	_
comp207369_c0	0	22	0	1.93	0.000164799	0.001006917	6.462266246	up	-6.462266246	down	-0.212757234	yes	OK	_	_	_	_	_
comp207461_c0	0	17	0	3.35	0.000726851	0.003518633	6.095101837	up	-6.095101837	down	-0.583851716	yes	OK	hypothetical protein M513_07802 [Trichuris suis]	_	_	_	_
comp20746_c0	0	17	0	1.86	0.000726851	0.003518633	6.095101837	up	-6.095101837	down	-0.583851716	yes	OK	_	_	_	_	_
comp207587_c0	0	30	0	3.28	2.25E-05	0.000180136	6.90535539	up	-6.90535539	down	0.233665085	yes	OK	Sodium/calcium exchanger 1, partial [Zootermopsis nevadensis]	RecName: Full=Sodium/calcium exchanger 3; AltName: Full=Na(+)/Ca(2+)-exchange protein 3; AltName: Full=Solute carrier family 8 member 3; Flags: Precursor	_	SLC8A, NCX	PF03160.9|Calx-beta|Calx-beta domain|m.18891:14-108;PF03160.9|Calx-beta|Calx-beta domain|m.18891:145-219
comp20779_c0	0	60	0	13.97	1.47E-07	2.11E-06	7.899325176	up	-7.899325176	down	1.231618149	yes	OK	_	_	_	_	_
comp20786_c0	0	23	0	2.2	0.000125561	0.000797899	6.525685013	up	-6.525685013	down	-0.148777466	yes	OK	_	_	_	_	_
comp20788_c0	21	1	2.36	0.1	0.00133434	0.005996855	-4.111939048	down	4.111939048	up	-0.199071075	yes	OK	_	_	_	_	_
comp20789_c0	32	1	8.62	0.24	0.000103439	0.000679423	-4.713830289	down	4.713830289	up	0.38738736	yes	OK	_	_	_	_	_
comp20790_c0	22	193	6.49	50.66	4.93E-05	0.000357574	3.091390937	up	-3.091390937	down	3.073237387	yes	OK	_	_	_	_	_
comp20828_c0	24	1	2.23	0.08	0.000621965	0.003120013	-4.302480874	down	4.302480874	up	-0.014165648	yes	OK	_	_	_	_	_
comp208309_c0	0	14	0	2.14	0.001996045	0.008161167	5.819509144	up	-5.819509144	down	-0.863312243	yes	OK	_	_	_	_	_
comp20856_c0	31	0	2.42	0	1.80E-05	0.000148194	-6.979425569	down	6.979425569	up	0.297501826	yes	OK	_	_	_	_	_
comp20870_c0	0	40.88	0	9.29	2.45E-06	2.55E-05	7.352784208	up	-7.352784208	down	0.68334328	yes	OK	_	_	_	_	_
comp20891_c0	0	25	0	1.88	7.45E-05	0.00050953	6.64472603	up	-6.64472603	down	-0.028764389	yes	OK	_	_	_	_	_
comp20900_c0	713.15	5	92.41	0.58	3.89E-14	2.24E-12	-7.112661989	down	7.112661989	up	4.835952186	yes	OK	RecName: Full=Tubulin beta-1 chain; AltName: Full=Beta-I tubulin beta-I tubulin [Homarus americanus]	RecName: Full=Tubulin beta-1 chain; AltName: Full=Beta-I tubulin	_	TUBB	PF00091.20|Tubulin|Tubulin/FtsZ family, GTPase domain|m.64745:3-192;PF10644.4|Misat_Tub_SegII|Misato Segment II tubulin-like domain|m.64745:2-80
comp20923_c0	14	0	4.59	0	0.001996045	0.008161167	-5.846400671	down	5.846400671	up	-0.852041409	yes	OK	_	_	_	_	_
comp209447_c0	32	1	3.22	0.09	0.000103439	0.000679423	-4.713830289	down	4.713830289	up	0.38738736	yes	OK	_	_	_	_	_
comp209500_c0	0	30	0	2.92	2.25E-05	0.000180136	6.90535539	up	-6.90535539	down	0.233665085	yes	OK	_	_	_	_	_
comp209556_c0	7	53	0.35	2.41	0.000994699	0.004627216	2.849893146	up	-2.849893146	down	1.234020698	yes	OK	ADP-ribosylation factor-like protein 4A [Zootermopsis nevadensis]	RecName: Full=ADP-ribosylation factor-like protein 4C; AltName: Full=ADP-ribosylation factor-like protein 7; AltName: Full=ADP-ribosylation factor-like protein LAK	_	ARL4	PF00025.16|Arf|ADP-ribosylation factor family|m.22837:22-72
comp209561_c0	0	14	0	5.19	0.001996045	0.008161167	5.819509144	up	-5.819509144	down	-0.863312243	yes	OK	_	_	_	_	_
comp209566_c0	0	18	0	3.57	0.000530405	0.002690979	6.176391073	up	-6.176391073	down	-0.501582733	yes	OK	_	_	_	_	_
comp209568_c0	0	24	0	2.54	9.64E-05	0.00063696	6.586432977	up	-6.586432977	down	-0.087520679	yes	OK	_	_	_	_	_
comp209592_c0	0	14	0	2.36	0.001996045	0.008161167	5.819509144	up	-5.819509144	down	-0.863312243	yes	OK	_	_	_	_	_
comp209645_c0	1	27	0.13	3.19	0.000305695	0.001696615	4.421749751	up	-4.421749751	down	0.134927086	yes	OK	hypothetical protein DAPPUDRAFT_197333 [Daphnia pulex]	RecName: Full=Neogenin	_	_	PF00041.16|fn3|Fibronectin type III domain|m.22801:2-61;PF00041.16|fn3|Fibronectin type III domain|m.22801:82-170;PF00041.16|fn3|Fibronectin type III domain|m.22801:184-243
comp209691_c0	0	31	0	2.51	1.80E-05	0.000148194	6.952272818	up	-6.952272818	down	0.28086398	yes	OK	_	_	_	_	_
comp209736_c0	0	30.02	0	4.24	2.25E-05	0.000180136	6.90535539	up	-6.90535539	down	0.233665085	yes	OK	Ribosome-binding protein 1, partial [Ophiophagus hannah]	_	_	_	_
comp209795_c0	0	16	0	3.55	0.001006409	0.004627216	6.008957397	up	-6.008957397	down	-0.671110697	yes	OK	_	_	_	_	_
comp209945_c0	0	15	0	2.86	0.001408973	0.006130576	5.917340726	up	-5.917340726	down	-0.764004645	yes	OK	_	_	_	_	_
comp210123_c0	0	26	0	2.82	5.79E-05	0.000410126	6.700754904	up	-6.700754904	down	0.027687685	yes	OK	_	_	_	_	_
comp210129_c0	2	27	0.17	2.09	0.001141053	0.005193047	3.572534562	up	-3.572534562	down	0.185984929	yes	OK	_	_	_	_	_
comp210201_c0	7	59	0.32	2.43	0.000555732	0.002813974	3.003920269	up	-3.003920269	down	1.37111873	yes	OK	frazzled [Tribolium castaneum]	RecName: Full=Neogenin; AltName: Full=Immunoglobulin superfamily DCC subclass member 2; Flags: Precursor [Homo sapiens]	_	NEO1	PF00041.16|fn3|Fibronectin type III domain|m.16057:312-400;PF00041.16|fn3|Fibronectin type III domain|m.16057:418-497;PF00041.16|fn3|Fibronectin type III domain|m.16057:514-598;PF07679.11|I-set|Immunoglobulin I-set domain|m.16057:1-74;PF07679.11|I-set|Immunoglobulin I-set domain|m.16057:86-176;PF07679.11|I-set|Immunoglobulin I-set domain|m.16057:180-266;PF13895.1|Ig_2|Immunoglobulin domain|m.1605…
comp210393_c0	0	22	0	3.52	0.000164799	0.001006917	6.462266246	up	-6.462266246	down	-0.212757234	yes	OK	_	_	_	_	_
comp21040_c0	919	160	82.89	13.07	0.000273408	0.001578165	-2.54747956	down	2.54747956	up	5.419941334	yes	OK	_	_	_	_	_
comp210441_c0	1	19	0.17	2.85	0.002294842	0.009247575	3.92040414	up	-3.92040414	down	-0.34925285	yes	OK	_	_	_	_	_
comp210453_c0	0	21	0	2.85	0.00021796	0.001279863	6.395930987	up	-6.395930987	down	-0.279713552	yes	OK	_	_	_	_	_
comp210497_c0	0	25	0	2.63	7.45E-05	0.00050953	6.64472603	up	-6.64472603	down	-0.028764389	yes	OK	_	_	_	_	_
comp21049_c0	0	164	0	60	2.29E-11	7.96E-10	9.346149445	up	-9.346149445	down	2.680341979	yes	OK	_	_	_	_	_
comp210515_c0	0	45	0	3.27	1.22E-06	1.38E-05	7.48630055	up	-7.48630055	down	0.817368995	yes	OK	_	_	_	_	_
comp210563_c0	18	0	3.4	0	0.000530405	0.002690979	-6.203387847	down	6.203387847	up	-0.488617033	yes	OK	_	_	_	_	_
comp21068_c0	0	20	0	2.73	0.000290613	0.001626825	6.326398004	up	-6.326398004	down	-0.349937146	yes	OK	_	_	_	_	_
comp210839_c0	0	19	0	2.91	0.000390825	0.002081648	6.253343317	up	-6.253343317	down	-0.423763537	yes	OK	_	_	_	_	_
comp210935_c0	0	18	0	3.17	0.000530405	0.002690979	6.176391073	up	-6.176391073	down	-0.501582733	yes	OK	_	_	_	_	_
comp211036_c0	0	16	0	3.39	0.001006409	0.004627216	6.008957397	up	-6.008957397	down	-0.671110697	yes	OK	_	_	_	_	_
comp211044_c0	37	3	2.85	0.21	0.000481147	0.002529728	-3.544956325	down	3.544956325	up	0.664675922	yes	OK	_	_	_	_	_
comp211130_c0	0	14	0	3.81	0.001996045	0.008161167	5.819509144	up	-5.819509144	down	-0.863312243	yes	OK	_	_	_	_	_
comp211246_c0	0	16	0	2.51	0.001006409	0.004627216	6.008957397	up	-6.008957397	down	-0.671110697	yes	OK	_	_	_	_	_
comp21129_c0	0	17	0	2.62	0.000726851	0.003518633	6.095101837	up	-6.095101837	down	-0.583851716	yes	OK	_	_	_	_	_
comp211349_c0	69	1	2.88	0.04	3.19E-07	4.22E-06	-5.816401885	down	5.816401885	up	1.474616689	yes	OK	GI17886 [Drosophila mojavensis]	_	_	_	_
comp211380_c0	29	0	3.46	0	2.82E-05	0.000219877	-6.883998517	down	6.883998517	up	0.201066372	yes	OK	_	_	_	_	_
comp21138_c0	7	236	2.46	74.42	8.70E-09	1.69E-07	4.999304277	up	-4.999304277	down	3.247887045	yes	OK	hypothetical protein DDB_G0274557 [Dictyostelium discoideum AX4]	RecName: Full=Uncharacterized histidine-rich protein DDB_G0274557; Flags: Precursor [Dictyostelium discoideum]	_	_	_
comp211536_c0	0	15	0	3.22	0.001408973	0.006130576	5.917340726	up	-5.917340726	down	-0.764004645	yes	OK	_	_	_	_	_
comp211644_c0	0	14	0	3.52	0.001996045	0.008161167	5.819509144	up	-5.819509144	down	-0.863312243	yes	OK	_	_	_	_	_
comp211781_c0	39	2	2.38	0.11	0.000112765	0.000736012	-4.150460489	down	4.150460489	up	0.700845204	yes	OK	_	_	_	_	_
comp21194_c0	0	20	0	1.68	0.000290613	0.001626825	6.326398004	up	-6.326398004	down	-0.349937146	yes	OK	_	_	_	_	_
comp211989_c0	0	16	0	2.51	0.001006409	0.004627216	6.008957397	up	-6.008957397	down	-0.671110697	yes	OK	_	_	_	_	_
comp21215_c0	16	0	2.24	0	0.001006409	0.004627216	-6.035908024	down	6.035908024	up	-0.658945348	yes	OK	_	_	_	_	_
comp212184_c0	0	16	0	2.58	0.001006409	0.004627216	6.008957397	up	-6.008957397	down	-0.671110697	yes	OK	_	_	_	_	_
comp212203_c0	0	41	0	2.48	2.45E-06	2.55E-05	7.352784208	up	-7.352784208	down	0.68334328	yes	OK	_	_	_	_	_
comp21232_c0	24	182	1.16	8.01	0.000132313	0.000836565	2.882650311	up	-2.882650311	down	3.01193769	yes	OK	_	_	_	_	_
comp212349_c0	0	18	0	4.09	0.000530405	0.002690979	6.176391073	up	-6.176391073	down	-0.501582733	yes	OK	_	_	_	_	_
comp212357_c0	0	14	0	3.77	0.001996045	0.008161167	5.819509144	up	-5.819509144	down	-0.863312243	yes	OK	_	_	_	_	_
comp212436_c0	2	26	0.21	2.46	0.001419505	0.006159439	3.518600538	up	-3.518600538	down	0.135497801	yes	OK	PREDICTED: uncharacterized protein LOC100373645 [Saccoglossus kowalevskii]	RecName: Full=DNA polymerase theta; AltName: Full=DNA polymerase eta [Homo sapiens]	_	POLQ	PF00270.24|DEAD|DEAD/DEAH box helicase|m.22678:32-122
comp21250_c0	0	68	0	7.38	5.22E-08	8.34E-07	8.079186324	up	-8.079186324	down	1.411879428	yes	OK	_	_	_	_	_
comp212687_c0	0	20	0	2.48	0.000290613	0.001626825	6.326398004	up	-6.326398004	down	-0.349937146	yes	OK	_	_	_	_	_
comp213019_c0	0	28	0	2.73	3.57E-05	0.000269316	6.806679122	up	-6.806679122	down	0.134356335	yes	OK	_	_	_	_	_
comp21305_c0	390.01	60	57.34	7.94	0.000150016	0.000941936	-2.722671651	down	2.722671651	up	4.158398177	yes	OK	_	_	_	_	_
comp21309_c0	0	24	0	6.43	9.64E-05	0.00063696	6.586432977	up	-6.586432977	down	-0.087520679	yes	OK	_	_	_	_	_
comp21340_c0	470	108	65.91	13.65	0.002111171	0.008594165	-2.146393755	down	2.146393755	up	4.518226447	yes	OK	cytochrome b-c1 complex subunit 10 [Nasonia vitripennis]	_	_	QCR10, UQCR	PF08997.5|UCR_6-4kD|Ubiquinol-cytochrome C reductase complex, 6.4kD protein|m.64592:50-102
comp213429_c0	0	18	0	3.5	0.000530405	0.002690979	6.176391073	up	-6.176391073	down	-0.501582733	yes	OK	_	_	_	_	_
comp213657_c0	0	15	0	2.53	0.001408973	0.006130576	5.917340726	up	-5.917340726	down	-0.764004645	yes	OK	_	_	_	_	_
comp21367_c0	0	234	0	35.5	8.10E-13	3.74E-11	9.858298898	up	-9.858298898	down	3.192742558	yes	OK	_	_	_	_	_
comp213705_c0	0	24	0	2.64	9.64E-05	0.00063696	6.586432977	up	-6.586432977	down	-0.087520679	yes	OK	_	_	_	_	_
comp213742_c0	0	16	0	2.13	0.001006409	0.004627216	6.008957397	up	-6.008957397	down	-0.671110697	yes	OK	_	_	_	_	_
comp213798_c0	0	16	0	4.16	0.001006409	0.004627216	6.008957397	up	-6.008957397	down	-0.671110697	yes	OK	_	_	_	_	_
comp213807_c0	42	3	3.38	0.22	0.000211308	0.001272473	-3.726678112	down	3.726678112	up	0.835058399	yes	OK	hypothetical protein DAPPUDRAFT_48172 [Daphnia pulex]	RecName: Full=Probable muscarinic acetylcholine receptor gar-2; AltName: Full=G-protein-linked acetylcholine receptor 2 [Caenorhabditis elegans]	GJ24157	CHRMN	PF00001.16|7tm_1|7 transmembrane receptor (rhodopsin family)|m.22672:216-297
comp21380_c0	0	18	0	5.25	0.000530405	0.002690979	6.176391073	up	-6.176391073	down	-0.501582733	yes	OK	_	_	_	_	PF13895.1|Ig_2|Immunoglobulin domain|m.64644:86-127
comp213845_c0	0	21	0	2.44	0.00021796	0.001279863	6.395930987	up	-6.395930987	down	-0.279713552	yes	OK	_	_	_	_	_
comp21414_c0	305	56	27.03	4.5	0.000553947	0.002805718	-2.46736598	down	2.46736598	up	3.839810269	yes	OK	PREDICTED: slo-interacting protein 1-like isoform X1 [Ceratitis capitata]	_	_	PDZRN3_4, LNX3_4	PF00595.19|PDZ|PDZ domain (Also known as DHR or GLGF)|m.64909:206-267;PF13180.1|PDZ_2|PDZ domain|m.64909:213-270
comp21442_c0	1	28	0.16	3.91	0.000243817	0.001419991	4.473739944	up	-4.473739944	down	0.185425805	yes	OK	_	_	_	_	_
comp214476_c0	0	32	0	2.68	1.45E-05	0.000121844	6.997712395	up	-6.997712395	down	0.326564939	yes	OK	_	_	_	_	_
comp214512_c0	2	25	0.3	3.38	0.001774106	0.007556431	3.462571664	up	-3.462571664	down	0.083175213	yes	OK	_	_	_	_	PF07247.7|AATase|Alcohol acetyltransferase|m.845:1-214
comp214694_c0	61	2	2.73	0.08	3.95E-06	3.90E-05	-4.792508991	down	4.792508991	up	1.322002841	yes	OK	hypothetical protein CAPTEDRAFT_202078 [Capitella teleta]	_	_	_	_
comp214753_c0	0	22	0	2.32	0.000164799	0.001006917	6.462266246	up	-6.462266246	down	-0.212757234	yes	OK	_	_	_	_	_
comp21482_c0	621.7	111	85.86	13.82	0.000367015	0.002014782	-2.511024455	down	2.511024455	up	4.861967667	yes	OK	_	_	_	_	_
comp215008_c0	0	19	0	2.23	0.000390825	0.002081648	6.253343317	up	-6.253343317	down	-0.423763537	yes	OK	_	_	_	_	_
comp215021_c0	0	14	0	3.43	0.001996045	0.008161167	5.819509144	up	-5.819509144	down	-0.863312243	yes	OK	G-protein coupled receptor, putative [Ixodes scapularis]	_	_	_	_
comp21530_c0	0	87	0	9.69	6.40E-09	1.30E-07	8.433501493	up	-8.433501493	down	1.766807291	yes	OK	_	_	_	_	_
comp21536_c0	3	134	1.01	40.28	2.70E-08	4.64E-07	5.342045438	up	-5.342045438	down	2.421605167	yes	OK	_	_	_	_	_
comp21555_c0	1	44	0.17	6.63	1.14E-05	9.98E-05	5.121122744	up	-5.121122744	down	0.817791137	yes	OK	_	_	_	_	_
comp215574_c0	0	18	0	2.98	0.000530405	0.002690979	6.176391073	up	-6.176391073	down	-0.501582733	yes	OK	_	_	_	_	_
comp21566_c0	1	62	0.09	4.81	9.57E-07	1.12E-05	5.61349677	up	-5.61349677	down	1.302214858	yes	OK	_	_	_	_	_
comp21577_c0	0	17	0	1.55	0.000726851	0.003518633	6.095101837	up	-6.095101837	down	-0.583851716	yes	OK	_	_	_	_	_
comp216816_c0	0	18	0	2.09	0.000530405	0.002690979	6.176391073	up	-6.176391073	down	-0.501582733	yes	OK	PREDICTED: leucine-rich repeat-containing protein 15-like [Cynoglossus semilaevis]	_	_	_	PF13855.1|LRR_8|Leucine rich repeat|m.115576:12-60;PF13855.1|LRR_8|Leucine rich repeat|m.115576:30-83;PF12799.2|LRR_4|Leucine Rich repeats (2 copies)|m.115576:25-64;PF13504.1|LRR_7|Leucine rich repeat|m.115576:25-41;PF13504.1|LRR_7|Leucine rich repeat|m.115576:48-64;PF13504.1|LRR_7|Leucine rich repeat|m.115576:73-88;PF13504.1|LRR_7|Leucine rich repeat|m.115576:94-110;PF13504.1|LRR_7|Leucine rich …
comp21689_c0	0	148.81	0	43.7	5.23E-11	1.69E-09	9.207989099	up	-9.207989099	down	2.542091119	yes	OK	_	_	_	_	_
comp21701_c0	33	2	22.89	1.22	0.000336207	0.001856286	-3.911106445	down	3.911106445	up	0.47198677	yes	OK	_	_	_	_	_
comp21730_c0	14	0	2.96	0	0.001996045	0.008161167	-5.846400671	down	5.846400671	up	-0.852041409	yes	OK	_	_	_	_	_
comp21738_c0	0	20	0	1.89	0.000290613	0.001626825	6.326398004	up	-6.326398004	down	-0.349937146	yes	OK	_	_	_	_	_
comp21740_c0	0	302	0	46.67	7.31E-14	4.01E-12	10.2259889	up	-10.2259889	down	3.560553571	yes	OK	_	_	_	_	_
comp21781_c0	0	31	0	3.49	1.80E-05	0.000148194	6.952272818	up	-6.952272818	down	0.28086398	yes	OK	_	_	_	_	_
comp218090_c0	0	19	0	3.55	0.000390825	0.002081648	6.253343317	up	-6.253343317	down	-0.423763537	yes	OK	_	_	_	_	_
comp218166_c0	0	16	0	2.78	0.001006409	0.004627216	6.008957397	up	-6.008957397	down	-0.671110697	yes	OK	_	_	_	_	_
comp21839_c0	0	16	0	2.5	0.001006409	0.004627216	6.008957397	up	-6.008957397	down	-0.671110697	yes	OK	_	_	_	_	_
comp218471_c0	0	23	0	3.19	0.000125561	0.000797899	6.525685013	up	-6.525685013	down	-0.148777466	yes	OK	_	_	_	_	_
comp218808_c0	0	18	0	3.17	0.000530405	0.002690979	6.176391073	up	-6.176391073	down	-0.501582733	yes	OK	_	_	_	_	_
comp21895_c0	0	16	0	2.97	0.001006409	0.004627216	6.008957397	up	-6.008957397	down	-0.671110697	yes	OK	_	_	_	_	_
comp219170_c0	0	26	0	3.13	5.79E-05	0.000410126	6.700754904	up	-6.700754904	down	0.027687685	yes	OK	_	_	_	_	_
comp219365_c0	0	15	0	2.15	0.001408973	0.006130576	5.917340726	up	-5.917340726	down	-0.764004645	yes	OK	_	_	_	_	_
comp219377_c0	24	1	3.54	0.13	0.000621965	0.003120013	-4.302480874	down	4.302480874	up	-0.014165648	yes	OK	_	_	_	_	_
comp219390_c0	0	18	0	3.84	0.000530405	0.002690979	6.176391073	up	-6.176391073	down	-0.501582733	yes	OK	_	_	_	_	_
comp219445_c0	0	15	0	4.44	0.001408973	0.006130576	5.917340726	up	-5.917340726	down	-0.764004645	yes	OK	_	_	_	_	_
comp219461_c0	0	19	0	2.6	0.000390825	0.002081648	6.253343317	up	-6.253343317	down	-0.423763537	yes	OK	_	_	_	_	_
comp219548_c0	1	20	0.12	2.16	0.001743679	0.007454798	3.993458826	up	-3.993458826	down	-0.279045871	yes	OK	_	_	_	_	_
comp21954_c0	0	14	0	2.48	0.001996045	0.008161167	5.819509144	up	-5.819509144	down	-0.863312243	yes	OK	_	_	_	_	_
comp219565_c0	0	19	0	3.37	0.000390825	0.002081648	6.253343317	up	-6.253343317	down	-0.423763537	yes	OK	_	_	_	_	_
comp21956_c0	16	0	2.88	0	0.001006409	0.004627216	-6.035908024	down	6.035908024	up	-0.658945348	yes	OK	urea transporter, putative [Pediculus humanus corporis]	RecName: Full=Urea transporter 1; AltName: Full=Solute carrier family 14 member 1; AltName: Full=Urea transporter B; Short=UT-B; AltName: Full=Urea transporter, ery	_	SLC14A	PF03253.9|UT|Urea transporter|m.64744:8-142
comp219581_c0	0	31	0	2.34	1.80E-05	0.000148194	6.952272818	up	-6.952272818	down	0.28086398	yes	OK	_	_	_	_	_
comp219655_c0	0	19	0	4.22	0.000390825	0.002081648	6.253343317	up	-6.253343317	down	-0.423763537	yes	OK	_	_	_	_	_
comp219747_c0	0	18	0	3.32	0.000530405	0.002690979	6.176391073	up	-6.176391073	down	-0.501582733	yes	OK	_	_	_	_	_
comp219756_c0	0	19	0	2.29	0.000390825	0.002081648	6.253343317	up	-6.253343317	down	-0.423763537	yes	OK	_	_	_	_	_
comp219775_c0	14	0	1.83	0	0.001996045	0.008161167	-5.846400671	down	5.846400671	up	-0.852041409	yes	OK	_	_	_	_	_
comp219805_c0	0	21	0	3.2	0.00021796	0.001279863	6.395930987	up	-6.395930987	down	-0.279713552	yes	OK	_	_	_	_	_
comp219846_c0	0	19	0	2.99	0.000390825	0.002081648	6.253343317	up	-6.253343317	down	-0.423763537	yes	OK	DNA binding protein elf-1 [Aedes aegypti]	RecName: Full=Protein grainyhead; AltName: Full=DNA-binding protein ELF-1; AltName: Full=Element I-binding activity; AltName: Full=Protein grainy-head; AltName: Ful	_	TFCP2	_
comp219859_c0	0	20	0	2.65	0.000290613	0.001626825	6.326398004	up	-6.326398004	down	-0.349937146	yes	OK	_	_	_	_	_
comp220067_c0	1	23	0.1	2.09	0.000797167	0.003822867	4.192745836	up	-4.192745836	down	-0.086898313	yes	OK	_	_	_	_	_
comp220090_c0	0	16	0	2.64	0.001006409	0.004627216	6.008957397	up	-6.008957397	down	-0.671110697	yes	OK	PREDICTED: uncharacterized protein LOC103570794 [Microplitis demolitor]	_	_	_	_
comp220149_c0	0	67	0	3.07	5.90E-08	9.30E-07	8.057892291	up	-8.057892291	down	1.390541533	yes	OK	_	_	_	_	PF02931.18|Neur_chan_LBD|Neurotransmitter-gated ion-channel ligand binding domain|m.21544:361-460;PF00057.13|Ldl_recept_a|Low-density lipoprotein receptor domain class A|m.21544:319-354;PF00059.16|Lectin_C|Lectin C-type domain|m.21544:127-226
comp220195_c0	1	21	0.13	2.55	0.00133434	0.005996855	4.062991809	up	-4.062991809	down	-0.212105377	yes	OK	univin protein, putative [Ixodes scapularis]	RecName: Full=Bone morphogenetic protein 2; Short=BMP-2; Flags: Precursor [Tetraodon nigroviridis]	univin protein, putative	BMP3_3B	PF00019.15|TGF_beta|Transforming growth factor beta like domain|m.21557:34-138
comp22022_c0	15	0	1.75	0	0.001408973	0.006130576	-5.944263741	down	5.944263741	up	-0.752273774	yes	OK	_	_	_	_	_
comp220329_c0	0	24	0	3.14	9.64E-05	0.00063696	6.586432977	up	-6.586432977	down	-0.087520679	yes	OK	_	_	_	_	_
comp220476_c0	0	18	0	3.3	0.000530405	0.002690979	6.176391073	up	-6.176391073	down	-0.501582733	yes	OK	PREDICTED: inactive dipeptidyl peptidase 10-like [Takifugu rubripes]	_	_	_	_
comp220573_c0	0	18	0	4.51	0.000530405	0.002690979	6.176391073	up	-6.176391073	down	-0.501582733	yes	OK	_	_	_	_	_
comp220611_c0	0	27	0	2.76	4.53E-05	0.000331633	6.754688928	up	-6.754688928	down	0.082009582	yes	OK	hypothetical protein Y032_0003g1495 [Ancylostoma ceylanicum]	_	_	_	PF00078.22|RVT_1|Reverse transcriptase (RNA-dependent DNA polymerase)|m.21509:2-150
comp22065_c0	34	0	14.88	0	9.48E-06	8.40E-05	-7.111682958	down	7.111682958	up	0.431067848	yes	OK	_	_	_	_	_
comp220660_c0	0	14	0	2.07	0.001996045	0.008161167	5.819509144	up	-5.819509144	down	-0.863312243	yes	OK	_	_	_	_	_
comp220765_c0	0	48	0	2.76	7.45E-07	8.90E-06	7.578906999	up	-7.578906999	down	0.910293034	yes	OK	_	_	_	_	PF07782.8|DC_STAMP|DC-STAMP-like protein|m.21483:124-314
comp221059_c0	0	18	0	2.95	0.000530405	0.002690979	6.176391073	up	-6.176391073	down	-0.501582733	yes	OK	hypothetical protein DAPPUDRAFT_319317 [Daphnia pulex]	_	_	_	_
comp221159_c0	0	23	0	3.19	0.000125561	0.000797899	6.525685013	up	-6.525685013	down	-0.148777466	yes	OK	_	_	_	_	_
comp221216_c0	4	48	0.22	2.36	0.000222231	0.001303676	3.478498637	up	-3.478498637	down	1.027071947	yes	OK	_	_	_	_	_
comp221241_c0	0	18	0	2.32	0.000530405	0.002690979	6.176391073	up	-6.176391073	down	-0.501582733	yes	OK	_	_	_	_	_
comp221363_c0	0	14	0	4.1	0.001996045	0.008161167	5.819509144	up	-5.819509144	down	-0.863312243	yes	OK	_	_	_	_	_
comp221385_c0	0	15	0	2.39	0.001408973	0.006130576	5.917340726	up	-5.917340726	down	-0.764004645	yes	OK	_	_	_	_	_
comp221487_c0	0	22	0	2.92	0.000164799	0.001006917	6.462266246	up	-6.462266246	down	-0.212757234	yes	OK	_	_	_	_	_
comp221544_c0	0	25	0	3.04	7.45E-05	0.00050953	6.64472603	up	-6.64472603	down	-0.028764389	yes	OK	calcium-activated potassium channel transcript variant 1 [Scylla paramamosain]	RecName: Full=Calcium-activated potassium channel slowpoke; Short=dSlo; AltName: Full=BK channel; AltName: Full=Maxi K channel; Short=MaxiK [Drosophila melanogaster	_	KCNMA1	_
comp221590_c0	0	18	0	2.86	0.000530405	0.002690979	6.176391073	up	-6.176391073	down	-0.501582733	yes	OK	_	_	_	_	_
comp221609_c0	0	28	0	2.31	3.57E-05	0.000269316	6.806679122	up	-6.806679122	down	0.134356335	yes	OK	_	_	_	_	_
comp221700_c0	0	26	0	2.82	5.79E-05	0.000410126	6.700754904	up	-6.700754904	down	0.027687685	yes	OK	_	_	_	_	_
comp22176_c0	0	18	0	2.45	0.000530405	0.002690979	6.176391073	up	-6.176391073	down	-0.501582733	yes	OK	hypothetical protein DAPPUDRAFT_438 [Daphnia pulex]	RecName: Full=Potassium voltage-gated channel protein Shab [Drosophila melanogaster]	_	_	PF07885.11|Ion_trans_2|Ion channel|m.24902:2-70;PF00520.26|Ion_trans|Ion transport protein|m.24902:12-69
comp221854_c0	0	15	0	2.87	0.001408973	0.006130576	5.917340726	up	-5.917340726	down	-0.764004645	yes	OK	_	_	_	_	_
comp221875_c0	0	16	0	3.07	0.001006409	0.004627216	6.008957397	up	-6.008957397	down	-0.671110697	yes	OK	_	_	_	_	_
comp22187_c0	0	27	0	2.4	4.53E-05	0.000331633	6.754688928	up	-6.754688928	down	0.082009582	yes	OK	_	_	_	_	_
comp22190_c0	0	28	0	2.29	3.57E-05	0.000269316	6.806679122	up	-6.806679122	down	0.134356335	yes	OK	_	_	_	_	_
comp221918_c0	0	28	0	2.93	3.57E-05	0.000269316	6.806679122	up	-6.806679122	down	0.134356335	yes	OK	_	_	_	_	_
comp222124_c0	0	20	0	4.71	0.000290613	0.001626825	6.326398004	up	-6.326398004	down	-0.349937146	yes	OK	_	_	_	_	_
comp22212_c0	0	23	0	1.77	0.000125561	0.000797899	6.525685013	up	-6.525685013	down	-0.148777466	yes	OK	hypothetical protein X777_11460 [Cerapachys biroi]	_	_	_	PF13894.1|zf-C2H2_4|C2H2-type zinc finger|m.24970:1-21;PF13894.1|zf-C2H2_4|C2H2-type zinc finger|m.24970:48-69;PF13894.1|zf-C2H2_4|C2H2-type zinc finger|m.24970:130-152;PF13894.1|zf-C2H2_4|C2H2-type zinc finger|m.24970:197-220;PF13894.1|zf-C2H2_4|C2H2-type zinc finger|m.24970:239-262;PF00096.21|zf-C2H2|Zinc finger, C2H2 type|m.24970:239-262
comp222193_c0	0	17	0	2.86	0.000726851	0.003518633	6.095101837	up	-6.095101837	down	-0.583851716	yes	OK	_	_	_	_	_
comp222261_c0	0	16	0	2.46	0.001006409	0.004627216	6.008957397	up	-6.008957397	down	-0.671110697	yes	OK	_	_	_	_	_
comp22229_c0	0	14	0	2.19	0.001996045	0.008161167	5.819509144	up	-5.819509144	down	-0.863312243	yes	OK	_	_	_	_	_
comp222464_c0	0	26	0	3.22	5.79E-05	0.000410126	6.700754904	up	-6.700754904	down	0.027687685	yes	OK	_	_	_	_	_
comp222525_c0	0	14	0	2.12	0.001996045	0.008161167	5.819509144	up	-5.819509144	down	-0.863312243	yes	OK	_	_	_	_	_
comp222673_c0	0	14	0	3.11	0.001996045	0.008161167	5.819509144	up	-5.819509144	down	-0.863312243	yes	OK	_	_	_	_	_
comp22276_c0	0	17	0	2.04	0.000726851	0.003518633	6.095101837	up	-6.095101837	down	-0.583851716	yes	OK	_	_	_	_	_
comp22298_c0	0	14	0	3.95	0.001996045	0.008161167	5.819509144	up	-5.819509144	down	-0.863312243	yes	OK	_	_	_	_	_
comp22323_c0	0	17	0	2.61	0.000726851	0.003518633	6.095101837	up	-6.095101837	down	-0.583851716	yes	OK	_	_	_	_	_
comp223340_c0	0	16	0	3.34	0.001006409	0.004627216	6.008957397	up	-6.008957397	down	-0.671110697	yes	OK	_	_	_	_	_
comp22335_c0	29	1	7.72	0.21	0.000195424	0.001180141	-4.572956871	down	4.572956871	up	0.249541422	yes	OK	_	_	_	_	_
comp22340_c0	15	0	2.66	0	0.001408973	0.006130576	-5.944263741	down	5.944263741	up	-0.752273774	yes	OK	_	_	_	_	_
comp223457_c0	3	33	0.23	2.29	0.000977184	0.004627216	3.328627005	up	-3.328627005	down	0.497584221	yes	OK	Rotund [Euperipatoides kanangrensis]	RecName: Full=Zinc finger protein rotund; AltName: Full=Zinc finger protein roughened eye [Drosophila melanogaster]	_	_	PF13894.1|zf-C2H2_4|C2H2-type zinc finger|m.82862:1-23;PF00096.21|zf-C2H2|Zinc finger, C2H2 type|m.82862:1-23
comp223514_c0	0	15	0	2.99	0.001408973	0.006130576	5.917340726	up	-5.917340726	down	-0.764004645	yes	OK	_	_	_	_	_
comp223623_c0	0	14	0	3.12	0.001996045	0.008161167	5.819509144	up	-5.819509144	down	-0.863312243	yes	OK	_	_	_	_	_
comp22368_c0	0	23	0	2.45	0.000125561	0.000797899	6.525685013	up	-6.525685013	down	-0.148777466	yes	OK	_	_	_	_	_
comp22372_c0	0	16	0	1.86	0.001006409	0.004627216	6.008957397	up	-6.008957397	down	-0.671110697	yes	OK	_	_	_	_	_
comp223752_c0	0	14	0	2.1	0.001996045	0.008161167	5.819509144	up	-5.819509144	down	-0.863312243	yes	OK	_	_	_	_	_
comp22384_c0	0	14	0	2.45	0.001996045	0.008161167	5.819509144	up	-5.819509144	down	-0.863312243	yes	OK	_	_	_	_	_
comp224162_c0	0	19	0	3.04	0.000390825	0.002081648	6.253343317	up	-6.253343317	down	-0.423763537	yes	OK	_	_	_	_	_
comp224183_c0	0	22	0	2.73	0.000164799	0.001006917	6.462266246	up	-6.462266246	down	-0.212757234	yes	OK	PREDICTED: insulin-like growth factor-binding protein complex acid labile subunit-like [Metaseiulus occidentalis]	_	_	_	PF13855.1|LRR_8|Leucine rich repeat|m.19070:1-45;PF13855.1|LRR_8|Leucine rich repeat|m.19070:39-97;PF13855.1|LRR_8|Leucine rich repeat|m.19070:112-169;PF13855.1|LRR_8|Leucine rich repeat|m.19070:161-219;PF00560.28|LRR_1|Leucine Rich Repeat|m.19070:40-61;PF00560.28|LRR_1|Leucine Rich Repeat|m.19070:135-158;PF00560.28|LRR_1|Leucine Rich Repeat|m.19070:161-182;PF13306.1|LRR_5|Leucine rich repeats (6…
comp224255_c0	14	0	3.73	0	0.001996045	0.008161167	-5.846400671	down	5.846400671	up	-0.852041409	yes	OK	_	_	_	_	_
comp224329_c0	0	18	0	3.78	0.000530405	0.002690979	6.176391073	up	-6.176391073	down	-0.501582733	yes	OK	_	_	_	_	_
comp224365_c0	0	14	0	2.88	0.001996045	0.008161167	5.819509144	up	-5.819509144	down	-0.863312243	yes	OK	_	_	_	_	_
comp22447_c0	0	24	0	2.95	9.64E-05	0.00063696	6.586432977	up	-6.586432977	down	-0.087520679	yes	OK	_	_	_	_	_
comp22452_c0	19	665	1.31	41.67	4.21E-10	1.09E-08	5.083777424	up	-5.083777424	down	4.740281672	yes	OK	gamma-interferon-inducible lysosomal thiol reductase [Litopenaeus vannamei]	RecName: Full=Gamma-interferon-inducible-lysosomal thiol reductase; Flags: Precursor [Sus scrofa]	_	IFI30, GILT	PF03227.11|GILT|Gamma interferon inducible lysosomal thiol reductase (GILT)|m.24759:22-128
comp22468_c0	0	16	0	2.59	0.001006409	0.004627216	6.008957397	up	-6.008957397	down	-0.671110697	yes	OK	_	_	_	_	_
comp22500_c0	0	15	0	2.39	0.001408973	0.006130576	5.917340726	up	-5.917340726	down	-0.764004645	yes	OK	_	_	_	_	_
comp225050_c0	0	23	0	2.11	0.000125561	0.000797899	6.525685013	up	-6.525685013	down	-0.148777466	yes	OK	_	_	_	_	_
comp22536_c0	1	48	0.14	6.2	6.00E-06	5.66E-05	5.245967821	up	-5.245967821	down	0.940379946	yes	OK	_	_	_	_	_
comp22577_c0	0	22	0	8.44	0.000164799	0.001006917	6.462266246	up	-6.462266246	down	-0.212757234	yes	OK	_	_	_	_	_
comp22591_c1	0	16	0	2.04	0.001006409	0.004627216	6.008957397	up	-6.008957397	down	-0.671110697	yes	OK	_	_	_	_	_
comp22594_c0	0	19	0	2.88	0.000390825	0.002081648	6.253343317	up	-6.253343317	down	-0.423763537	yes	OK	PREDICTED: uncharacterized protein K02A2.6-like [Aplysia californica]	_	_	_	_
comp22599_c0	1	94	0.05	4.09	3.01E-08	5.12E-07	6.211896891	up	-6.211896891	down	1.893780343	yes	OK	_	_	_	_	_
comp22604_c0	94	6	4.63	0.27	7.94E-06	7.20E-05	-3.941352626	down	3.941352626	up	1.988890231	yes	OK	_	_	_	_	_
comp22620_c0	0	17	0	3.42	0.000726851	0.003518633	6.095101837	up	-6.095101837	down	-0.583851716	yes	OK	_	_	_	_	_
comp22642_c0	1	90	0.1	7.89	4.37E-08	7.18E-07	6.149332813	up	-6.149332813	down	1.8318139	yes	OK	_	_	_	_	_
comp226553_c0	0	16	0	2.25	0.001006409	0.004627216	6.008957397	up	-6.008957397	down	-0.671110697	yes	OK	_	_	_	_	_
comp226628_c0	21	1	3	0.13	0.00133434	0.005996855	-4.111939048	down	4.111939048	up	-0.199071075	yes	OK	_	_	_	_	_
comp22664_c0	0	16	0	2.48	0.001006409	0.004627216	6.008957397	up	-6.008957397	down	-0.671110697	yes	OK	_	_	_	_	_
comp22673_c0	0	65	0	7.57	7.60E-08	1.17E-06	8.014337485	up	-8.014337485	down	1.34689418	yes	OK	_	_	_	_	_
comp22691_c0	0	51.5	0	13.61	4.00E-07	5.14E-06	7.693803666	up	-7.693803666	down	1.025547025	yes	OK	_	_	_	_	_
comp226998_c0	0	23	0	3.11	0.000125561	0.000797899	6.525685013	up	-6.525685013	down	-0.148777466	yes	OK	_	_	_	_	_
comp227127_c0	0	19	0	2.75	0.000390825	0.002081648	6.253343317	up	-6.253343317	down	-0.423763537	yes	OK	_	_	_	_	_
comp227454_c0	0	25	0	2.8	7.45E-05	0.00050953	6.64472603	up	-6.64472603	down	-0.028764389	yes	OK	_	_	_	_	_
comp227536_c0	1	20	0.18	3.31	0.001743679	0.007454798	3.993458826	up	-3.993458826	down	-0.279045871	yes	OK	_	_	_	_	_
comp22775_c0	0	27	0	2.2	4.53E-05	0.000331633	6.754688928	up	-6.754688928	down	0.082009582	yes	OK	_	_	_	_	PF00069.20|Pkinase|Protein kinase domain|m.24839:75-260;PF07714.12|Pkinase_Tyr|Protein tyrosine kinase|m.24839:75-260
comp227808_c0	0	25	0	3.38	7.45E-05	0.00050953	6.64472603	up	-6.64472603	down	-0.028764389	yes	OK	_	_	_	_	_
comp227895_c0	0	27	0	2.58	4.53E-05	0.000331633	6.754688928	up	-6.754688928	down	0.082009582	yes	OK	_	_	_	_	_
comp228174_c0	0	16	0	2.67	0.001006409	0.004627216	6.008957397	up	-6.008957397	down	-0.671110697	yes	OK	_	_	_	_	_
comp22874_c0	91.92	6	29.35	1.7	9.37E-06	8.40E-05	-3.910408131	down	3.910408131	up	1.959682144	yes	OK	_	_	_	_	_
comp22908_c0	1	56	0.09	4.27	1.87E-06	2.01E-05	5.467281891	up	-5.467281891	down	1.158107421	yes	OK	_	_	_	_	_
comp22915_c0	250	1	51.61	0.18	3.81E-12	1.57E-10	-7.669921713	down	7.669921713	up	3.319104734	yes	OK	_	_	_	_	PF00379.18|Chitin_bind_4|Insect cuticle protein|m.25047:52-103
comp22923_c0	0	14	0	1.91	0.001996045	0.008161167	5.819509144	up	-5.819509144	down	-0.863312243	yes	OK	_	_	_	_	_
comp229408_c0	1	21	0.18	3.31	0.00133434	0.005996855	4.062991809	up	-4.062991809	down	-0.212105377	yes	OK	_	_	_	_	_
comp229745_c0	0	17	0	3.61	0.000726851	0.003518633	6.095101837	up	-6.095101837	down	-0.583851716	yes	OK	_	_	_	_	_
comp22975_c0	0	16	0	2	0.001006409	0.004627216	6.008957397	up	-6.008957397	down	-0.671110697	yes	OK	_	_	_	_	_
comp22991_c0	541	117.5	26.93	5.32	0.001463017	0.006338404	-2.2217914	down	2.2217914	up	4.707675619	yes	OK	CBF1-interacting corepressor [Harpegnathos saltator]	RecName: Full=Corepressor interacting with RBPJ 1; AltName: Full=CBF1-interacting corepressor; AltName: Full=Recepin [Homo sapiens]	similar to CG6843-PA	CIR	PF10197.4|Cir_N|N-terminal domain of CBF1 interacting co-repressor CIR|m.24741:13-49
comp22993_c0	37	202	4.26	20.99	0.000901749	0.004299428	2.413564422	up	-2.413564422	down	3.227158483	yes	OK	hypothetical protein G5I_05770 [Acromyrmex echinatior]	RecName: Full=Vegetative cell wall protein gp1; AltName: Full=Hydroxyproline-rich glycoprotein 1; Flags: Precursor [Chlamydomonas reinhardtii]	_	_	_
comp22994_c0	0	230	0	46.04	9.54E-13	4.36E-11	9.83345126	up	-9.83345126	down	3.167885233	yes	OK	_	_	_	_	_
comp22998_c0	0	16	0	6.21	0.001006409	0.004627216	6.008957397	up	-6.008957397	down	-0.671110697	yes	OK	_	_	_	_	_
comp230297_c0	0	18	0	3.17	0.000530405	0.002690979	6.176391073	up	-6.176391073	down	-0.501582733	yes	OK	_	_	_	_	_
comp230621_c0	0	14	0	2.67	0.001996045	0.008161167	5.819509144	up	-5.819509144	down	-0.863312243	yes	OK	_	_	_	_	_
comp230719_c0	0	16	0	3.06	0.001006409	0.004627216	6.008957397	up	-6.008957397	down	-0.671110697	yes	OK	_	_	_	_	_
comp230848_c0	0	22	0	2.05	0.000164799	0.001006917	6.462266246	up	-6.462266246	down	-0.212757234	yes	OK	hypothetical protein DAPPUDRAFT_242150 [Daphnia pulex]	_	_	_	_
comp230860_c0	17	0	3	0	0.000726851	0.003518633	-6.122076875	down	6.122076875	up	-0.571275376	yes	OK	hypothetical protein DAPPUDRAFT_308079 [Daphnia pulex]	_	_	_	_
comp230879_c0	0	24	0	2.63	9.64E-05	0.00063696	6.586432977	up	-6.586432977	down	-0.087520679	yes	OK	_	_	_	_	_
comp230917_c0	0	16	0	4.44	0.001006409	0.004627216	6.008957397	up	-6.008957397	down	-0.671110697	yes	OK	_	_	_	_	_
comp230973_c0	0	17	0	2.67	0.000726851	0.003518633	6.095101837	up	-6.095101837	down	-0.583851716	yes	OK	_	_	_	_	_
comp230985_c0	33	1	2.97	0.08	8.44E-05	0.000572654	-4.75788866	down	4.75788866	up	0.430561727	yes	OK	_	_	_	_	_
comp231099_c0	0	30	0	2.44	2.25E-05	0.000180136	6.90535539	up	-6.90535539	down	0.233665085	yes	OK	_	_	_	_	_
comp231109_c0	0	14	0	2.17	0.001996045	0.008161167	5.819509144	up	-5.819509144	down	-0.863312243	yes	OK	_	_	_	_	_
comp231113_c0	0	18	0	2.62	0.000530405	0.002690979	6.176391073	up	-6.176391073	down	-0.501582733	yes	OK	_	_	_	_	_
comp231143_c0	0	15	0	2.39	0.001408973	0.006130576	5.917340726	up	-5.917340726	down	-0.764004645	yes	OK	_	_	_	_	_
comp231179_c0	0	23	0	2.52	0.000125561	0.000797899	6.525685013	up	-6.525685013	down	-0.148777466	yes	OK	_	_	_	_	_
comp231196_c0	0	21	0	2.09	0.00021796	0.001279863	6.395930987	up	-6.395930987	down	-0.279713552	yes	OK	_	_	_	_	_
comp231207_c0	0	27	0	2.84	4.53E-05	0.000331633	6.754688928	up	-6.754688928	down	0.082009582	yes	OK	_	_	_	_	_
comp231217_c0	0	23	0	2.74	0.000125561	0.000797899	6.525685013	up	-6.525685013	down	-0.148777466	yes	OK	_	_	_	_	_
comp231249_c0	0	33	0	3	1.17E-05	0.000100725	7.041764384	up	-7.041764384	down	0.370860186	yes	OK	PREDICTED: uncharacterized protein K02A2.6-like [Amphimedon queenslandica]	_	_	_	_
comp231316_c0	0	25	0	2.74	7.45E-05	0.00050953	6.64472603	up	-6.64472603	down	-0.028764389	yes	OK	_	_	_	_	_
comp231445_c0	19	0	2.27	0	0.000390825	0.002081648	-6.280359569	down	6.280359569	up	-0.410428445	yes	OK	_	_	_	_	_
comp231461_c0	0	20	0	1.82	0.000290613	0.001626825	6.326398004	up	-6.326398004	down	-0.349937146	yes	OK	_	_	_	_	_
comp231557_c0	0	30	0	3.66	2.25E-05	0.000180136	6.90535539	up	-6.90535539	down	0.233665085	yes	OK	_	_	_	_	_
comp23160_c0	1	78	0.14	9.87	1.46E-07	2.11E-06	5.943502447	up	-5.943502447	down	1.628129244	yes	OK	Dual specificity protein phosphatase 14 [Zootermopsis nevadensis]	RecName: Full=Dual specificity protein phosphatase 14; AltName: Full=MKP-1-like protein tyrosine phosphatase; Short=MKP-L; AltName: Full=Mitogen-activated protein	_	K14165	PF00782.15|DSPc|Dual specificity phosphatase, catalytic domain|m.24834:33-161
comp231639_c0	0	17	0	2.36	0.000726851	0.003518633	6.095101837	up	-6.095101837	down	-0.583851716	yes	OK	_	_	_	_	_
comp231710_c0	19	1	3.82	0.18	0.002294842	0.009247575	-3.969317923	down	3.969317923	up	-0.33693543	yes	OK	_	_	_	_	_
comp23181_c0	3630.75	27	449.86	3.02	4.48E-16	3.39E-14	-7.085311445	down	7.085311445	up	7.185230171	yes	OK	arthrodial cuticle protein AMP9.3 [Callinectes sapidus]	RecName: Full=Cuticle protein AM1159; Short=CPAM1159	_	_	PF00379.18|Chitin_bind_4|Insect cuticle protein|m.24857:62-113
comp231842_c0	20	0	2.89	0	0.000290613	0.001626825	-6.353431809	down	6.353431809	up	-0.336251134	yes	OK	_	_	_	_	_
comp231948_c0	0	15	0	3.6	0.001408973	0.006130576	5.917340726	up	-5.917340726	down	-0.764004645	yes	OK	_	_	_	_	_
[truncated: 86,805 more rows]
